# Supplementary material for: Analysis of X-ray scattering microstructure data for implementation in numerical simulations of ocular biomechanical behaviour
Source: PLoS One. 2019 Apr 1;14(4):e0214770. doi: 10.1371/journal.pone.0214770 (PMC6443175; doi:10.1371/journal.pone.0214770)
Supplement: S1 File — (ZIP) [file pone.0214770.s001.zip]

Archive with 2 entries (2 files):
- OriginalData_OUTPUT.xlsx
- OriginalData.xlsx
