# Supplementary material for: Analysis of X-ray scattering microstructure data for implementation in numerical simulations of ocular biomechanical behaviour
Source: PLoS One. 2019 Apr 1;14(4):e0214770. doi: 10.1371/journal.pone.0214770 (PMC6443175; doi:10.1371/journal.pone.0214770)
Supplement: S1 File — (ZIP) [file pone.0214770.s001.zip › OriginalData_OUTPUT.xlsx]

## Sheet: Predicted
1.02649	1.02645	1.02591	1.02497	1.02416	1.02287	1.02159	1.02018	1.01873	1.01719	1.01555	1.01427	1.01308	1.01205	1.01126	1.0107	1.01047	1.0104	1.01078	1.01137	1.01226	1.01357	1.01505	1.01669	1.0188	1.02117	1.02397	1.02675	1.0299	1.03301	1.03625	1.0401	1.04401	1.04774	1.05153	1.05538	1.05946	1.06362	1.06791	1.07222	1.07625	1.08044	1.08479	1.0891	1.09348	1.09784	1.1019	1.10598	1.11014	1.11396
1.03596	1.03588	1.0353	1.03431	1.03342	1.03206	1.03067	1.02918	1.02761	1.02596	1.0242	1.02279	1.02147	1.02031	1.01938	1.0187	1.01835	1.01818	1.01846	1.01896	1.01978	1.02102	1.02246	1.02405	1.02613	1.02847	1.03124	1.034	1.03716	1.04027	1.04351	1.04735	1.05125	1.055	1.05878	1.06264	1.06673	1.07089	1.07519	1.07949	1.0835	1.08769	1.09202	1.09632	1.10068	1.10502	1.10906	1.11312	1.11727	1.12109
1.04542	1.04531	1.0447	1.04365	1.04269	1.04124	1.03976	1.03818	1.03649	1.03473	1.03286	1.03131	1.02986	1.02857	1.02751	1.0267	1.02623	1.02595	1.02614	1.02654	1.0273	1.02847	1.02986	1.03142	1.03346	1.03577	1.03852	1.04126	1.04442	1.04753	1.05077	1.05461	1.0585	1.06226	1.06604	1.0699	1.074	1.07815	1.08246	1.08675	1.09075	1.09494	1.09925	1.10354	1.10789	1.1122	1.11623	1.12027	1.12441	1.12822
1.05488	1.05475	1.05409	1.053	1.05195	1.05043	1.04884	1.04718	1.04537	1.0435	1.04151	1.03983	1.03825	1.03683	1.03564	1.0347	1.0341	1.03372	1.03382	1.03413	1.03482	1.03593	1.03726	1.03878	1.04079	1.04307	1.04579	1.04852	1.05168	1.05479	1.05802	1.06186	1.06575	1.06951	1.0733	1.07716	1.08127	1.08542	1.08973	1.09402	1.098	1.10219	1.10648	1.11076	1.11509	1.11938	1.12339	1.12741	1.13155	1.13535
1.06434	1.06418	1.06348	1.06234	1.06121	1.05961	1.05793	1.05617	1.05426	1.05228	1.05017	1.04835	1.04664	1.04509	1.04377	1.0427	1.04198	1.04149	1.04151	1.04172	1.04234	1.04338	1.04467	1.04614	1.04812	1.05037	1.05307	1.05578	1.05894	1.06205	1.06528	1.06911	1.073	1.07677	1.08056	1.08442	1.08854	1.09269	1.09701	1.10128	1.10524	1.10943	1.1137	1.11798	1.1223	1.12656	1.13056	1.13455	1.13869	1.14248
1.07381	1.07362	1.07288	1.07168	1.07047	1.0688	1.06702	1.06517	1.06314	1.06105	1.05882	1.05687	1.05503	1.05335	1.05189	1.05069	1.04986	1.04926	1.04919	1.04931	1.04986	1.05083	1.05207	1.0535	1.05545	1.05767	1.06035	1.06304	1.0662	1.06931	1.07253	1.07637	1.08025	1.08403	1.08781	1.09168	1.09581	1.09996	1.10428	1.10855	1.11249	1.11668	1.12093	1.1252	1.12951	1.13374	1.13772	1.1417	1.14583	1.14962
1.09417	1.094	1.09325	1.09201	1.09065	1.08883	1.08683	1.08475	1.0824	1.07999	1.07742	1.07504	1.07277	1.07063	1.06869	1.06698	1.06563	1.06453	1.06396	1.06359	1.06367	1.06418	1.06499	1.06599	1.06755	1.06938	1.07167	1.07401	1.07684	1.07966	1.08259	1.08613	1.08973	1.09328	1.09684	1.1005	1.10447	1.10845	1.11263	1.11674	1.12053	1.12464	1.12877	1.13295	1.13719	1.14135	1.14527	1.1492	1.15333	1.15714
1.10425	1.10408	1.10333	1.10205	1.10062	1.09872	1.09661	1.09442	1.09192	1.08936	1.08663	1.08405	1.08159	1.07924	1.07708	1.07515	1.07358	1.07226	1.07149	1.0709	1.07079	1.07111	1.07174	1.07258	1.07397	1.07565	1.07779	1.08	1.08271	1.08541	1.08822	1.09166	1.09515	1.09861	1.10209	1.10567	1.10959	1.1135	1.11763	1.12168	1.12541	1.12949	1.13357	1.13771	1.14193	1.14604	1.14994	1.15385	1.15798	1.1618
1.11691	1.11681	1.11612	1.11487	1.11336	1.11139	1.10913	1.10676	1.10402	1.1012	1.09817	1.09521	1.09236	1.08958	1.08696	1.08452	1.08243	1.08057	1.07926	1.07812	1.07747	1.07724	1.07734	1.07764	1.07852	1.0797	1.08134	1.08306	1.08532	1.08759	1.08998	1.09301	1.0961	1.09923	1.10238	1.10567	1.10933	1.11301	1.11693	1.12078	1.12432	1.12828	1.13222	1.13626	1.14041	1.14444	1.14829	1.15217	1.15631	1.16017
1.1249	1.12484	1.12418	1.12294	1.12138	1.11935	1.11701	1.11453	1.11164	1.10866	1.10547	1.10228	1.0992	1.09619	1.0933	1.09057	1.08819	1.08603	1.08442	1.08298	1.08202	1.0815	1.0813	1.08132	1.08192	1.08283	1.0842	1.08566	1.08767	1.08972	1.09189	1.0947	1.09757	1.10052	1.1035	1.10663	1.11017	1.11371	1.11753	1.12127	1.12471	1.1286	1.13246	1.13645	1.14056	1.14455	1.14837	1.15222	1.15638	1.16026
1.00364	1.00373	1.00336	1.0026	1.002	1.00092	0.999857	0.998636	0.997401	0.996073	0.994625	0.993558	0.992544	0.991684	0.991045	0.990611	0.990452	0.990417	0.990762	0.991327	0.992131	0.993327	0.994649	0.996111	0.998012	1.00019	1.00278	1.00532	1.00822	1.01108	1.01408	1.01769	1.02138	1.02489	1.02849	1.03215	1.03606	1.04009	1.04425	1.04847	1.05244	1.05656	1.06088	1.06516	1.06954	1.07394	1.07802	1.08215	1.08633	1.0902
1.0131	1.01316	1.01275	1.01194	1.01126	1.0101	1.00894	1.00763	1.00628	1.00484	1.00328	1.00208	1.00094	0.999944	0.999173	0.998609	0.998331	0.998189	0.998443	0.998916	0.999649	1.00078	1.00205	1.00347	1.00534	1.0075	1.01005	1.01258	1.01548	1.01834	1.02133	1.02494	1.02863	1.03215	1.03575	1.03941	1.04333	1.04735	1.05152	1.05573	1.05969	1.06381	1.06811	1.07238	1.07675	1.08112	1.08518	1.08929	1.09347	1.09733
1.02257	1.0226	1.02215	1.02128	1.02053	1.01929	1.01803	1.01663	1.01517	1.01361	1.01193	1.0106	1.00933	1.0082	1.0073	1.00661	1.00621	1.00596	1.00613	1.0065	1.00717	1.00823	1.00946	1.01084	1.01267	1.0148	1.01733	1.01984	1.02273	1.0256	1.02859	1.0322	1.03588	1.03941	1.043	1.04667	1.0506	1.05462	1.05879	1.06299	1.06693	1.07105	1.07534	1.0796	1.08396	1.0883	1.09235	1.09644	1.10061	1.10446
1.03203	1.03203	1.03154	1.03062	1.02979	1.02847	1.02712	1.02563	1.02405	1.02238	1.02059	1.01912	1.01772	1.01646	1.01543	1.01461	1.01409	1.01373	1.01381	1.01409	1.01469	1.01568	1.01686	1.0182	1.02001	1.0221	1.0246	1.0271	1.02999	1.03286	1.03585	1.03945	1.04313	1.04667	1.05026	1.05393	1.05787	1.06189	1.06607	1.07026	1.07418	1.0783	1.08257	1.08682	1.09116	1.09548	1.09951	1.10358	1.10775	1.1116
1.04149	1.04147	1.04094	1.03997	1.03905	1.03766	1.0362	1.03463	1.03293	1.03116	1.02924	1.02764	1.02611	1.02472	1.02356	1.0226	1.02197	1.0215	1.02149	1.02168	1.0222	1.02314	1.02427	1.02556	1.02734	1.0294	1.03188	1.03436	1.03725	1.04011	1.0431	1.04671	1.05038	1.05392	1.05752	1.0612	1.06514	1.06916	1.07334	1.07752	1.08143	1.08555	1.0898	1.09404	1.09837	1.10266	1.10668	1.11072	1.11488	1.11873
1.05095	1.0509	1.05033	1.04931	1.04831	1.04684	1.04529	1.04362	1.04181	1.03993	1.0379	1.03616	1.0345	1.03298	1.03168	1.0306	1.02985	1.02928	1.02917	1.02927	1.02972	1.03059	1.03167	1.03292	1.03467	1.0367	1.03915	1.04162	1.04451	1.04737	1.05036	1.05396	1.05763	1.06118	1.06478	1.06846	1.07241	1.07643	1.08061	1.08479	1.08868	1.0928	1.09702	1.10126	1.10557	1.10984	1.11384	1.11787	1.12202	1.12586
1.06042	1.06033	1.05972	1.05865	1.05757	1.05602	1.05438	1.05262	1.0507	1.0487	1.04655	1.04468	1.04289	1.04125	1.03981	1.0386	1.03772	1.03705	1.03685	1.03686	1.03724	1.03804	1.03907	1.04028	1.042	1.044	1.04643	1.04888	1.05177	1.05463	1.05762	1.06122	1.06488	1.06844	1.07203	1.07572	1.07968	1.0837	1.08789	1.09205	1.09592	1.10004	1.10425	1.10848	1.11278	1.11702	1.121	1.12501	1.12916	1.13299
1.06988	1.06977	1.06912	1.06799	1.06684	1.06521	1.06346	1.06162	1.05958	1.05747	1.05521	1.0532	1.05128	1.04951	1.04794	1.0466	1.0456	1.04482	1.04453	1.04445	1.04476	1.04549	1.04648	1.04765	1.04933	1.0513	1.05371	1.05614	1.05903	1.06189	1.06487	1.06847	1.07213	1.07569	1.07929	1.08298	1.08695	1.09096	1.09516	1.09931	1.10317	1.10729	1.11148	1.1157	1.11998	1.1242	1.12817	1.13215	1.1363	1.14012
1.07934	1.0792	1.07851	1.07734	1.0761	1.07439	1.07255	1.07062	1.06846	1.06624	1.06386	1.06172	1.05967	1.05777	1.05607	1.0546	1.05348	1.05259	1.05221	1.05204	1.05228	1.05294	1.05388	1.05501	1.05666	1.0586	1.06098	1.0634	1.06629	1.06915	1.07213	1.07572	1.07937	1.08295	1.08655	1.09024	1.09422	1.09823	1.10243	1.10658	1.11042	1.11454	1.11871	1.12292	1.12719	1.13138	1.13533	1.1393	1.14344	1.14725
1.10298	1.10299	1.10242	1.10129	1.09992	1.09807	1.09596	1.09369	1.09106	1.08835	1.08542	1.08254	1.07977	1.07705	1.07447	1.07205	1.06995	1.06804	1.06663	1.06541	1.06462	1.06424	1.06416	1.06428	1.06495	1.06593	1.06736	1.06886	1.07088	1.07293	1.0751	1.07791	1.0808	1.08374	1.08672	1.08984	1.09335	1.0969	1.10071	1.10447	1.10795	1.11184	1.11575	1.11976	1.1239	1.12794	1.1318	1.1357	1.13987	1.14377
1.10991	1.1099	1.1093	1.10813	1.1067	1.1048	1.10261	1.10027	1.09757	1.09477	1.09176	1.08878	1.08592	1.08311	1.08043	1.07792	1.07573	1.07374	1.07227	1.07099	1.07015	1.06973	1.06962	1.0697	1.07035	1.07132	1.07274	1.07423	1.07624	1.0783	1.08047	1.08329	1.08618	1.08912	1.0921	1.09522	1.09875	1.1023	1.10611	1.10986	1.11333	1.11723	1.12112	1.12513	1.12925	1.13328	1.13713	1.14102	1.14518	1.14907
1.11716	1.11725	1.11676	1.11565	1.11419	1.11226	1.10998	1.10751	1.10461	1.10161	1.09835	1.09504	1.09185	1.08866	1.08557	1.08259	1.07991	1.07742	1.07541	1.07359	1.0722	1.07123	1.07057	1.0701	1.0702	1.07065	1.07153	1.07251	1.07402	1.07561	1.07732	1.07969	1.08215	1.08471	1.08734	1.09013	1.09338	1.09667	1.10025	1.10379	1.10706	1.11083	1.11458	1.11848	1.12254	1.1265	1.1303	1.13417	1.13835	1.1423
0.980788	0.981014	0.980812	0.980225	0.979843	0.978959	0.978129	0.977088	0.976076	0.974953	0.973703	0.972841	0.972012	0.971322	0.970834	0.970519	0.970437	0.970429	0.970744	0.971287	0.971997	0.973084	0.974247	0.975531	0.977227	0.97922	0.981584	0.9839	0.986532	0.989146	0.991902	0.995279	0.998756	1.00205	1.00545	1.00893	1.01266	1.01655	1.02058	1.02471	1.02862	1.03267	1.03697	1.04123	1.04561	1.05004	1.05414	1.05832	1.06253	1.06644
0.990251	0.990448	0.990206	0.989567	0.989105	0.988144	0.987215	0.986085	0.984958	0.983723	0.982358	0.98136	0.980403	0.979582	0.978961	0.978518	0.978315	0.978201	0.978426	0.978875	0.979516	0.980537	0.981651	0.982893	0.984558	0.98652	0.98886	0.99116	0.99379	0.996404	0.999159	1.00253	1.00601	1.0093	1.01271	1.01619	1.01993	1.02382	1.02785	1.03197	1.03587	1.03992	1.0442	1.04845	1.05282	1.05722	1.0613	1.06546	1.06967	1.07358
0.999713	0.999882	0.999599	0.998909	0.998367	0.997329	0.996302	0.995083	0.99384	0.992494	0.991012	0.98988	0.988794	0.987842	0.987089	0.986516	0.986194	0.985973	0.986108	0.986464	0.987034	0.987989	0.989055	0.990255	0.99189	0.993821	0.996136	0.99842	1.00105	1.00366	1.00642	1.00979	1.01325	1.01656	1.01996	1.02345	1.0272	1.03109	1.03513	1.03924	1.04312	1.04717	1.05143	1.05567	1.06002	1.0644	1.06847	1.07261	1.0768	1.08071
1.00918	1.00932	1.00899	1.00825	1.00763	1.00651	1.00539	1.00408	1.00272	1.00126	0.999667	0.9984	0.997185	0.996102	0.995216	0.994514	0.994073	0.993745	0.993789	0.994052	0.994552	0.995441	0.996459	0.997617	0.999222	1.00112	1.00341	1.00568	1.00831	1.01092	1.01367	1.01704	1.0205	1.02382	1.02722	1.03071	1.03447	1.03836	1.0424	1.0465	1.05037	1.05442	1.05866	1.06289	1.06723	1.07158	1.07563	1.07975	1.08394	1.08784
1.01864	1.01875	1.01839	1.01759	1.01689	1.0157	1.01448	1.01308	1.01161	1.01003	1.00832	1.00692	1.00558	1.00436	1.00334	1.00251	1.00195	1.00152	1.00147	1.00164	1.00207	1.00289	1.00386	1.00498	1.00655	1.00842	1.01069	1.01294	1.01557	1.01818	1.02093	1.0243	1.02775	1.03107	1.03448	1.03797	1.04174	1.04563	1.04967	1.05376	1.05761	1.06166	1.06589	1.07011	1.07443	1.07876	1.0828	1.08689	1.09108	1.09497
1.0281	1.02818	1.02778	1.02694	1.02615	1.02488	1.02356	1.02208	1.02049	1.01881	1.01698	1.01544	1.01397	1.01262	1.01147	1.01051	1.00983	1.00929	1.00915	1.00923	1.00959	1.01035	1.01127	1.01234	1.01388	1.01572	1.01796	1.0202	1.02283	1.02544	1.02818	1.03155	1.035	1.03833	1.04174	1.04523	1.04901	1.0529	1.05695	1.06103	1.06486	1.06891	1.07312	1.07732	1.08164	1.08594	1.08996	1.09404	1.09822	1.1021
1.03756	1.03762	1.03717	1.03628	1.03542	1.03407	1.03265	1.03107	1.02937	1.02758	1.02563	1.02396	1.02236	1.02088	1.0196	1.01851	1.01771	1.01706	1.01683	1.01682	1.01711	1.0178	1.01867	1.0197	1.02122	1.02302	1.02524	1.02746	1.03008	1.0327	1.03544	1.03881	1.04225	1.04559	1.049	1.05249	1.05628	1.06016	1.06422	1.06829	1.07211	1.07616	1.08035	1.08454	1.08884	1.09312	1.09713	1.10118	1.10536	1.10923
1.04703	1.04705	1.04657	1.04562	1.04468	1.04325	1.04173	1.04007	1.03825	1.03635	1.03429	1.03248	1.03075	1.02914	1.02773	1.02651	1.02559	1.02483	1.02452	1.02441	1.02463	1.02525	1.02608	1.02707	1.02855	1.03032	1.03252	1.03472	1.03734	1.03996	1.0427	1.04606	1.0495	1.05285	1.05625	1.05975	1.06355	1.06743	1.07149	1.07556	1.07935	1.08341	1.08757	1.09176	1.09605	1.1003	1.10429	1.10832	1.11249	1.11636
1.05649	1.05648	1.05596	1.05496	1.05394	1.05244	1.05082	1.04907	1.04714	1.04512	1.04294	1.041	1.03914	1.0374	1.03585	1.0345	1.03347	1.0326	1.0322	1.03199	1.03214	1.0327	1.03348	1.03443	1.03588	1.03762	1.03979	1.04198	1.0446	1.04721	1.04995	1.05332	1.05675	1.0601	1.06351	1.06701	1.07082	1.0747	1.07876	1.08282	1.0866	1.09065	1.0948	1.09898	1.10325	1.10748	1.11145	1.11547	1.11963	1.1235
1.06595	1.06592	1.06535	1.06431	1.0632	1.06162	1.05991	1.05807	1.05602	1.05389	1.0516	1.04952	1.04753	1.04566	1.04398	1.0425	1.04135	1.04038	1.03988	1.03958	1.03966	1.04015	1.04088	1.04179	1.04321	1.04492	1.04707	1.04924	1.05186	1.05447	1.05721	1.06057	1.064	1.06736	1.07077	1.07428	1.0781	1.08197	1.08604	1.09008	1.09385	1.0979	1.10203	1.1062	1.11046	1.11466	1.11862	1.12261	1.12677	1.13063
1.07541	1.07535	1.07475	1.07365	1.07246	1.07081	1.06899	1.06706	1.0649	1.06266	1.06025	1.05804	1.05592	1.05392	1.05211	1.0505	1.04922	1.04815	1.04756	1.04717	1.04718	1.04761	1.04829	1.04915	1.05054	1.05222	1.05434	1.0565	1.05912	1.06173	1.06447	1.06783	1.07125	1.07462	1.07803	1.08154	1.08537	1.08924	1.09331	1.09735	1.1011	1.10515	1.10926	1.11342	1.11766	1.12184	1.12578	1.12975	1.13391	1.13776
1.08488	1.08479	1.08414	1.08299	1.08173	1.07999	1.07808	1.07606	1.07378	1.07143	1.06891	1.06656	1.06432	1.06218	1.06024	1.0585	1.0571	1.05592	1.05524	1.05476	1.0547	1.05506	1.05569	1.05652	1.05787	1.05952	1.06162	1.06376	1.06638	1.06899	1.07172	1.07508	1.0785	1.08187	1.08528	1.0888	1.09264	1.0965	1.10058	1.10461	1.10834	1.1124	1.11649	1.12064	1.12487	1.12903	1.13295	1.1369	1.14105	1.14489
1.10071	1.10096	1.10066	1.09974	1.09846	1.09668	1.09456	1.09218	1.08939	1.08646	1.08327	1.07998	1.07679	1.07358	1.07041	1.06732	1.06448	1.06176	1.05948	1.05738	1.05566	1.05433	1.05326	1.05238	1.05205	1.05208	1.05252	1.05305	1.0541	1.05525	1.05653	1.05849	1.06055	1.06274	1.06504	1.06751	1.07048	1.07353	1.07689	1.08024	1.08337	1.08702	1.09068	1.09451	1.09853	1.10249	1.10629	1.11019	1.11441	1.11842
0.967398	0.967731	0.967657	0.967195	0.966946	0.966188	0.965487	0.964537	0.963633	0.962603	0.961436	0.960643	0.959871	0.95922	0.95875	0.958426	0.9583	0.958213	0.958408	0.958834	0.959382	0.960294	0.961248	0.962313	0.963774	0.965546	0.967669	0.969738	0.972105	0.97447	0.976984	0.980125	0.98338	0.986456	0.989669	0.992966	0.99653	1.00029	1.00419	1.00821	1.01205	1.01604	1.02029	1.02451	1.02888	1.03332	1.03742	1.04163	1.04586	1.04982
0.976861	0.977165	0.97705	0.976537	0.976208	0.975372	0.974574	0.973534	0.972515	0.971374	0.97009	0.969163	0.968262	0.96748	0.966877	0.966424	0.966178	0.965985	0.96609	0.966423	0.9669	0.967746	0.968652	0.969675	0.971105	0.972846	0.974944	0.976998	0.979364	0.981729	0.98424	0.98738	0.99063	0.993713	0.996927	1.00023	1.0038	1.00756	1.01146	1.01548	1.0193	1.02328	1.02752	1.03173	1.03609	1.0405	1.04459	1.04877	1.053	1.05695
0.986323	0.986599	0.986444	0.985879	0.98547	0.984557	0.98366	0.982532	0.981398	0.980144	0.978745	0.977683	0.976653	0.97574	0.975005	0.974422	0.974057	0.973757	0.973772	0.974011	0.974418	0.975198	0.976056	0.977038	0.978437	0.980146	0.98222	0.984258	0.986622	0.988988	0.991497	0.994635	0.997879	1.00097	1.00418	1.00749	1.01107	1.01483	1.01873	1.02274	1.02655	1.03053	1.03475	1.03895	1.04329	1.04768	1.05175	1.05592	1.06014	1.06408
0.995786	0.996033	0.995837	0.995221	0.994732	0.993742	0.992747	0.991529	0.99028	0.988915	0.9874	0.986203	0.985044	0.984	0.983132	0.98242	0.981936	0.981529	0.981453	0.9816	0.981937	0.982651	0.98346	0.9844	0.985768	0.987447	0.989496	0.991518	0.993881	0.996246	0.998753	1.00189	1.00513	1.00823	1.01144	1.01475	1.01834	1.0221	1.02601	1.03	1.0338	1.03778	1.04198	1.04617	1.0505	1.05486	1.05892	1.06306	1.06728	1.07121
1.00525	1.00547	1.00523	1.00456	1.00399	1.00293	1.00183	1.00053	0.999163	0.997685	0.996055	0.994722	0.993435	0.99226	0.99126	0.990419	0.989815	0.9893	0.989135	0.989188	0.989455	0.990103	0.990864	0.991762	0.9931	0.994747	0.996772	0.998778	1.00114	1.0035	1.00601	1.00914	1.01238	1.01548	1.0187	1.02201	1.02561	1.02936	1.03328	1.03727	1.04104	1.04503	1.04921	1.05339	1.0577	1.06204	1.06608	1.07021	1.07441	1.07834
1.01471	1.0149	1.01462	1.01391	1.01326	1.01211	1.01092	1.00952	1.00805	1.00646	1.00471	1.00324	1.00183	1.00052	0.999388	0.998417	0.997693	0.997072	0.996817	0.996777	0.996973	0.997555	0.998269	0.999124	1.00043	1.00205	1.00405	1.00604	1.0084	1.01076	1.01327	1.0164	1.01963	1.02274	1.02596	1.02927	1.03288	1.03663	1.04055	1.04453	1.04829	1.05227	1.05644	1.06061	1.06491	1.06922	1.07325	1.07735	1.08155	1.08548
1.02417	1.02433	1.02402	1.02325	1.02252	1.0213	1.02001	1.01852	1.01693	1.01523	1.01336	1.01176	1.01022	1.00878	1.00752	1.00641	1.00557	1.00484	1.0045	1.00437	1.00449	1.00501	1.00567	1.00649	1.00776	1.00935	1.01132	1.0133	1.01566	1.01802	1.02052	1.02365	1.02688	1.03	1.03321	1.03653	1.04015	1.0439	1.04782	1.0518	1.05554	1.05952	1.06367	1.06783	1.07211	1.0764	1.08041	1.08449	1.08869	1.09261
1.03364	1.03377	1.03341	1.03259	1.03178	1.03048	1.02909	1.02752	1.02581	1.024	1.02202	1.02028	1.01861	1.01704	1.01564	1.01441	1.01345	1.01262	1.01218	1.01195	1.01201	1.01246	1.01308	1.01385	1.01509	1.01665	1.0186	1.02056	1.02292	1.02528	1.02778	1.03091	1.03413	1.03726	1.04047	1.04379	1.04743	1.05117	1.0551	1.05906	1.06279	1.06677	1.0709	1.07505	1.07932	1.08358	1.08757	1.09164	1.09583	1.09974
1.0431	1.0432	1.04281	1.04193	1.04104	1.03967	1.03818	1.03652	1.03469	1.03277	1.03067	1.0288	1.027	1.0253	1.02377	1.02241	1.02133	1.02039	1.01986	1.01954	1.01953	1.01991	1.02048	1.02121	1.02243	1.02395	1.02588	1.02782	1.03017	1.03254	1.03504	1.03816	1.04137	1.04451	1.04773	1.05105	1.0547	1.05844	1.06237	1.06633	1.07003	1.07402	1.07812	1.08226	1.08653	1.09076	1.09474	1.09878	1.10297	1.10687
1.05256	1.05264	1.0522	1.05128	1.0503	1.04885	1.04727	1.04551	1.04358	1.04154	1.03933	1.03732	1.03539	1.03356	1.0319	1.03041	1.02921	1.02816	1.02754	1.02713	1.02705	1.02736	1.02789	1.02857	1.02976	1.03125	1.03315	1.03508	1.03743	1.0398	1.04229	1.04542	1.04862	1.05177	1.05499	1.05831	1.06197	1.0657	1.06964	1.07359	1.07728	1.08126	1.08535	1.08948	1.09373	1.09794	1.1019	1.10592	1.1101	1.114
1.06202	1.06207	1.06159	1.06062	1.05957	1.05803	1.05635	1.05451	1.05246	1.05031	1.04798	1.04584	1.04378	1.04182	1.04003	1.03841	1.03709	1.03593	1.03522	1.03472	1.03456	1.03482	1.03529	1.03594	1.03709	1.03855	1.04043	1.04234	1.04469	1.04706	1.04955	1.05267	1.05587	1.05903	1.06224	1.06557	1.06924	1.07297	1.07692	1.08085	1.08453	1.08851	1.09258	1.0967	1.10094	1.10512	1.10907	1.11307	1.11724	1.12113
1.07149	1.0715	1.07099	1.06996	1.06883	1.06722	1.06544	1.06351	1.06134	1.05908	1.05664	1.05436	1.05217	1.05008	1.04815	1.04641	1.04497	1.0437	1.04291	1.04231	1.04208	1.04227	1.04269	1.0433	1.04442	1.04585	1.0477	1.0496	1.05195	1.05432	1.0568	1.05993	1.06312	1.06628	1.0695	1.07283	1.07651	1.08024	1.08419	1.08812	1.09178	1.09576	1.09981	1.10392	1.10814	1.11231	1.11623	1.12021	1.12438	1.12826
1.08095	1.08094	1.08038	1.0793	1.07809	1.0764	1.07453	1.07251	1.07022	1.06785	1.06529	1.06288	1.06057	1.05834	1.05628	1.0544	1.05284	1.05147	1.05059	1.0499	1.0496	1.04972	1.0501	1.05066	1.05175	1.05315	1.05498	1.05686	1.05921	1.06157	1.06406	1.06718	1.07037	1.07354	1.07676	1.0801	1.08378	1.08751	1.09146	1.09538	1.09902	1.10301	1.10704	1.11114	1.11535	1.11949	1.1234	1.12736	1.13152	1.1354
1.09041	1.09037	1.08977	1.08864	1.08735	1.08559	1.08361	1.0815	1.0791	1.07662	1.07395	1.0714	1.06896	1.0666	1.06441	1.0624	1.06072	1.05925	1.05827	1.05748	1.05712	1.05717	1.0575	1.05802	1.05908	1.06045	1.06226	1.06412	1.06647	1.06883	1.07132	1.07444	1.07762	1.0808	1.08402	1.08736	1.09105	1.09478	1.09873	1.10265	1.10627	1.11025	1.11427	1.11836	1.12255	1.12667	1.13056	1.1345	1.13866	1.14253
1.09638	1.09615	1.09534	1.09404	1.09265	1.0908	1.08878	1.08671	1.08438	1.08199	1.07946	1.07714	1.07494	1.07288	1.07104	1.06945	1.06825	1.0673	1.0669	1.0667	1.06697	1.06768	1.06869	1.0699	1.07167	1.0737	1.0762	1.07875	1.08179	1.0848	1.08792	1.09165	1.09542	1.09913	1.10284	1.10664	1.11073	1.11482	1.1191	1.1233	1.12716	1.13133	1.1355	1.13972	1.14399	1.14815	1.15209	1.15601	1.16013	1.16392
0.954008	0.954449	0.954501	0.954165	0.954049	0.953416	0.952846	0.951986	0.95119	0.950254	0.949168	0.948446	0.947729	0.947118	0.946666	0.946332	0.946163	0.945997	0.946073	0.946382	0.946766	0.947504	0.948249	0.949095	0.95032	0.951871	0.953753	0.955576	0.957678	0.959795	0.962065	0.964972	0.968005	0.970865	0.973888	0.977004	0.980401	0.984028	0.987793	0.991718	0.995486	0.9994	1.00361	1.00779	1.01215	1.0166	1.02071	1.02494	1.0292	1.03319
0.963471	0.963883	0.963895	0.963507	0.963311	0.9626	0.961932	0.960983	0.960073	0.959024	0.957823	0.956966	0.956121	0.955378	0.954793	0.95433	0.954041	0.953769	0.953754	0.953971	0.954285	0.954956	0.955653	0.956458	0.957652	0.959172	0.961029	0.962836	0.964937	0.967054	0.969322	0.972226	0.975254	0.978122	0.981146	0.984264	0.987672	0.991296	0.995066	0.998982	1.00273	1.00665	1.01084	1.01501	1.01936	1.02378	1.02787	1.03209	1.03633	1.04032
0.972933	0.973316	0.973288	0.972849	0.972573	0.971785	0.971019	0.969981	0.968955	0.967795	0.966478	0.965485	0.964512	0.963638	0.962921	0.962329	0.96192	0.961541	0.961436	0.961559	0.961803	0.962408	0.963058	0.96382	0.964984	0.966472	0.968305	0.970096	0.972196	0.974312	0.976578	0.979481	0.982503	0.985379	0.988403	0.991525	0.994943	0.998564	1.00234	1.00625	1.00998	1.01389	1.01807	1.02223	1.02656	1.03096	1.03504	1.03923	1.04347	1.04746
0.982396	0.98275	0.982682	0.982191	0.981835	0.98097	0.980105	0.978978	0.977838	0.976565	0.975133	0.974005	0.972903	0.971898	0.971048	0.970327	0.969799	0.969312	0.969117	0.969148	0.969321	0.96986	0.970462	0.971182	0.972315	0.973772	0.975581	0.977356	0.979455	0.981571	0.983835	0.986735	0.989753	0.992636	0.995661	0.998786	1.00221	1.00583	1.00961	1.01351	1.01723	1.02114	1.0253	1.02945	1.03377	1.03814	1.0422	1.04638	1.05061	1.05459
0.991858	0.992184	0.992075	0.991534	0.991097	0.990154	0.989192	0.987976	0.98672	0.985336	0.983788	0.982525	0.981294	0.980158	0.979176	0.978325	0.977678	0.977084	0.976799	0.976736	0.976839	0.977312	0.977866	0.978544	0.979647	0.981073	0.982857	0.984616	0.986713	0.988829	0.991091	0.99399	0.997002	0.999893	1.00292	1.00605	1.00948	1.0131	1.01688	1.02077	1.02448	1.02839	1.03253	1.03667	1.04098	1.04532	1.04937	1.05352	1.05775	1.06172
1.00132	1.00162	1.00147	1.00088	1.00036	0.999339	0.998279	0.996973	0.995602	0.994106	0.992442	0.991045	0.989686	0.988418	0.987304	0.986323	0.985556	0.984856	0.984481	0.984325	0.984358	0.984764	0.98527	0.985907	0.986978	0.988373	0.990133	0.991875	0.993972	0.996088	0.998348	1.00124	1.00425	1.00715	1.01018	1.01331	1.01676	1.02037	1.02416	1.02804	1.03172	1.03564	1.03976	1.04389	1.04818	1.0525	1.05653	1.06066	1.06489	1.06885
1.01078	1.01105	1.01086	1.01022	1.00962	1.00852	1.00737	1.00597	1.00448	1.00288	1.0011	0.999564	0.998077	0.996679	0.995431	0.994321	0.993435	0.992628	0.992162	0.991913	0.991876	0.992217	0.992674	0.993269	0.99431	0.995673	0.997409	0.999135	1.00123	1.00335	1.0056	1.0085	1.0115	1.01441	1.01743	1.02057	1.02403	1.02764	1.03143	1.0353	1.03897	1.04288	1.04699	1.05111	1.05539	1.05968	1.0637	1.06781	1.07202	1.07598
1.02025	1.02049	1.02026	1.01956	1.01888	1.01771	1.01645	1.01497	1.01337	1.01165	1.00975	1.00808	1.00647	1.00494	1.00356	1.00232	1.00131	1.0004	0.999844	0.999502	0.999394	0.999669	1.00008	1.00063	1.00164	1.00297	1.00468	1.0064	1.00849	1.01061	1.01286	1.01575	1.01875	1.02166	1.02469	1.02783	1.0313	1.03491	1.0387	1.04257	1.04622	1.05013	1.05422	1.05833	1.06259	1.06686	1.07086	1.07495	1.07916	1.08311
1.02971	1.02992	1.02965	1.0289	1.02815	1.02689	1.02554	1.02397	1.02225	1.02042	1.01841	1.0166	1.01486	1.0132	1.01169	1.01032	1.00919	1.00817	1.00753	1.00709	1.00691	1.00712	1.00748	1.00799	1.00897	1.01027	1.01196	1.01366	1.01575	1.01786	1.02012	1.02301	1.026	1.02892	1.03195	1.03509	1.03857	1.04217	1.04598	1.04983	1.05347	1.05738	1.06144	1.06555	1.0698	1.07404	1.07802	1.08209	1.0863	1.09024
1.03917	1.03935	1.03904	1.03825	1.03741	1.03608	1.03462	1.03296	1.03113	1.02919	1.02706	1.02512	1.02325	1.02146	1.01981	1.01832	1.01707	1.01594	1.01521	1.01468	1.01443	1.01457	1.01489	1.01536	1.0163	1.01757	1.01924	1.02092	1.02301	1.02512	1.02737	1.03026	1.03325	1.03618	1.03921	1.04235	1.04584	1.04944	1.05325	1.05709	1.06071	1.06463	1.06867	1.07277	1.077	1.08122	1.08519	1.08924	1.09344	1.09738
1.04863	1.04879	1.04844	1.04759	1.04667	1.04526	1.04371	1.04196	1.04001	1.03796	1.03572	1.03364	1.03164	1.02972	1.02794	1.02631	1.02495	1.02371	1.02289	1.02227	1.02195	1.02203	1.02229	1.02272	1.02364	1.02487	1.02651	1.02818	1.03027	1.03238	1.03463	1.03752	1.0405	1.04344	1.04646	1.04961	1.05311	1.05671	1.06052	1.06436	1.06796	1.07187	1.0759	1.07999	1.08421	1.0884	1.09235	1.09638	1.10058	1.10451
1.0581	1.05822	1.05783	1.05693	1.05593	1.05445	1.0528	1.05096	1.0489	1.04673	1.04437	1.04216	1.04003	1.03798	1.03607	1.03431	1.03283	1.03149	1.03057	1.02986	1.02947	1.02948	1.02969	1.03008	1.03097	1.03217	1.03379	1.03544	1.03752	1.03964	1.04189	1.04477	1.04775	1.05069	1.05372	1.05687	1.06038	1.06398	1.0678	1.07162	1.07521	1.07912	1.08313	1.0872	1.09141	1.09559	1.09952	1.10353	1.10772	1.11164
1.06756	1.06765	1.06722	1.06627	1.06519	1.06363	1.06188	1.05996	1.05778	1.0555	1.05303	1.05068	1.04842	1.04624	1.0442	1.04231	1.04071	1.03926	1.03825	1.03744	1.03699	1.03693	1.0371	1.03744	1.0383	1.03947	1.04106	1.0427	1.04478	1.0469	1.04914	1.05203	1.055	1.05795	1.06098	1.06413	1.06765	1.07125	1.07507	1.07889	1.08246	1.08637	1.09036	1.09442	1.09862	1.10277	1.10668	1.11067	1.11485	1.11877
1.07702	1.07709	1.07662	1.07561	1.07446	1.07282	1.07097	1.06895	1.06666	1.06427	1.06168	1.0592	1.05682	1.0545	1.05232	1.05031	1.04859	1.04703	1.04593	1.04503	1.0445	1.04438	1.0445	1.0448	1.04563	1.04677	1.04834	1.04995	1.05204	1.05416	1.0564	1.05928	1.06225	1.06521	1.06824	1.07139	1.07492	1.07851	1.08234	1.08615	1.0897	1.09362	1.09759	1.10164	1.10582	1.10995	1.11385	1.11781	1.12199	1.1259
1.08648	1.08652	1.08601	1.08496	1.08372	1.082	1.08006	1.07795	1.07554	1.07304	1.07034	1.06772	1.06521	1.06276	1.06045	1.05831	1.05646	1.0548	1.05362	1.05262	1.05202	1.05183	1.05191	1.05217	1.05296	1.05408	1.05562	1.05721	1.0593	1.06142	1.06366	1.06654	1.06949	1.07246	1.07549	1.07865	1.08219	1.08578	1.08961	1.09342	1.09695	1.10086	1.10482	1.10886	1.11303	1.11713	1.12101	1.12496	1.12913	1.13303
1.09595	1.09596	1.0954	1.0943	1.09298	1.09119	1.08914	1.08695	1.08443	1.08181	1.07899	1.07624	1.0736	1.07102	1.06858	1.06631	1.06434	1.06257	1.0613	1.06021	1.05954	1.05929	1.05931	1.05953	1.06029	1.06138	1.06289	1.06447	1.06656	1.06867	1.07091	1.07379	1.07674	1.07972	1.08275	1.08591	1.08946	1.09305	1.09689	1.10068	1.1042	1.10811	1.11205	1.11608	1.12024	1.12431	1.12818	1.1321	1.13627	1.14016
1.09574	1.09558	1.09485	1.09361	1.09224	1.09041	1.08839	1.08629	1.08391	1.08146	1.07885	1.07642	1.0741	1.0719	1.0699	1.06812	1.06671	1.06553	1.06489	1.06444	1.06445	1.06488	1.06562	1.06655	1.06803	1.0698	1.07202	1.0743	1.07706	1.07982	1.08269	1.08618	1.08972	1.09322	1.09674	1.10036	1.10429	1.10824	1.11239	1.11647	1.12024	1.12433	1.12844	1.13261	1.13684	1.14099	1.1449	1.14883	1.15296	1.15678
0.940618	0.941166	0.941346	0.941135	0.941151	0.940644	0.940204	0.939435	0.938747	0.937904	0.936901	0.936249	0.935588	0.935015	0.934582	0.934239	0.934026	0.933781	0.933737	0.93393	0.934151	0.934714	0.935251	0.935878	0.936867	0.938197	0.939838	0.941413	0.943252	0.945119	0.947147	0.949818	0.952629	0.955274	0.958107	0.961041	0.964273	0.967764	0.971399	0.975223	0.978918	0.982763	0.986934	0.991078	0.995426	0.999878	1.00399	1.00826	1.01253	1.01657
0.950081	0.9506	0.950739	0.950477	0.950414	0.949828	0.949291	0.948433	0.94763	0.946675	0.945556	0.944768	0.94398	0.943276	0.942709	0.942237	0.941904	0.941553	0.941418	0.941519	0.941669	0.942166	0.942655	0.94324	0.944199	0.945497	0.947114	0.948673	0.950511	0.952378	0.954403	0.957072	0.959879	0.962532	0.965365	0.968302	0.971544	0.975033	0.978672	0.982487	0.986165	0.99001	0.994163	0.998297	1.00263	1.00706	1.01116	1.0154	1.01967	1.0237
0.959543	0.960034	0.960133	0.959819	0.959676	0.959013	0.958377	0.95743	0.956512	0.955445	0.954211	0.953288	0.952371	0.951536	0.950837	0.950235	0.949783	0.949325	0.9491	0.949107	0.949187	0.949618	0.950059	0.950602	0.95153	0.952798	0.95439	0.955933	0.957769	0.959637	0.96166	0.964327	0.967128	0.969789	0.972623	0.975562	0.978815	0.982301	0.985945	0.989751	0.993413	0.997258	1.00139	1.00552	1.00984	1.01424	1.01832	1.02254	1.02681	1.03083
0.969006	0.969467	0.969526	0.969162	0.968938	0.968198	0.967464	0.966428	0.965395	0.964215	0.962866	0.961808	0.960762	0.959796	0.958964	0.958233	0.957662	0.957096	0.956782	0.956696	0.956706	0.95707	0.957463	0.957964	0.958862	0.960098	0.961666	0.963193	0.965028	0.966895	0.968916	0.971581	0.974377	0.977046	0.97988	0.982823	0.986085	0.989569	0.993218	0.997015	1.00066	1.00451	1.00862	1.01274	1.01704	1.02142	1.02549	1.02969	1.03394	1.03796
0.978468	0.978901	0.97892	0.978504	0.9782	0.977382	0.97655	0.975425	0.974277	0.972986	0.97152	0.970328	0.969153	0.968056	0.967092	0.966231	0.965541	0.964868	0.964463	0.964284	0.964224	0.964522	0.964867	0.965327	0.966194	0.967398	0.968942	0.970453	0.972287	0.974154	0.976173	0.978836	0.981626	0.984303	0.987138	0.990084	0.993356	0.996837	1.00049	1.00428	1.00791	1.01175	1.01585	1.01995	1.02425	1.0286	1.03265	1.03683	1.04108	1.04509
0.987931	0.988335	0.988313	0.987846	0.987462	0.986567	0.985637	0.984423	0.98316	0.981756	0.980175	0.978847	0.977544	0.976316	0.97522	0.97423	0.973419	0.97264	0.972145	0.971873	0.971742	0.971974	0.972271	0.972689	0.973525	0.974698	0.976218	0.977713	0.979545	0.981413	0.983429	0.986091	0.988876	0.99156	0.994395	0.997344	1.00063	1.00411	1.00776	1.01154	1.01516	1.019	1.02308	1.02717	1.03145	1.03578	1.03982	1.04398	1.04822	1.05222
0.997393	0.997769	0.997707	0.997188	0.996724	0.995752	0.994724	0.99342	0.992042	0.990527	0.98883	0.987367	0.985936	0.984577	0.983347	0.982228	0.981298	0.980412	0.979827	0.979461	0.97926	0.979426	0.979675	0.980051	0.980857	0.981999	0.983494	0.984973	0.986804	0.988671	0.990686	0.993345	0.996125	0.998817	1.00165	1.00461	1.0079	1.01137	1.01504	1.01881	1.0224	1.02625	1.03031	1.03439	1.03866	1.04296	1.04698	1.05112	1.05536	1.05936
1.00686	1.0072	1.0071	1.00653	1.00599	1.00494	1.00381	1.00242	1.00092	0.999297	0.997485	0.995887	0.994327	0.992837	0.991475	0.990226	0.989177	0.988184	0.987508	0.98705	0.986779	0.986878	0.98708	0.987413	0.988188	0.989299	0.990769	0.992233	0.994063	0.99593	0.997942	1.0006	1.00337	1.00607	1.00891	1.01187	1.01517	1.01864	1.02231	1.02607	1.02965	1.0335	1.03754	1.04161	1.04586	1.05014	1.05415	1.05826	1.0625	1.06649
1.01632	1.01664	1.01649	1.01587	1.01525	1.01412	1.0129	1.01141	1.00981	1.00807	1.00614	1.00441	1.00272	1.0011	0.999602	0.998224	0.997056	0.995955	0.99519	0.994638	0.994297	0.994331	0.994484	0.994776	0.99552	0.996599	0.998045	0.999493	1.00132	1.00319	1.0052	1.00785	1.01062	1.01333	1.01617	1.01913	1.02244	1.02591	1.02958	1.03334	1.0369	1.04074	1.04477	1.04883	1.05307	1.05732	1.06131	1.06541	1.06963	1.07362
1.02578	1.02607	1.02589	1.02522	1.02451	1.02331	1.02198	1.02041	1.01869	1.01684	1.01479	1.01293	1.01111	1.00936	1.00773	1.00622	1.00493	1.00373	1.00287	1.00223	1.00182	1.00178	1.00189	1.00214	1.00285	1.0039	1.00532	1.00675	1.00858	1.01045	1.01245	1.01511	1.01787	1.02059	1.02343	1.02639	1.02971	1.03318	1.03686	1.0406	1.04415	1.04799	1.05199	1.05605	1.06027	1.0645	1.06847	1.07255	1.07677	1.08075
1.03524	1.0355	1.03528	1.03456	1.03377	1.03249	1.03107	1.02941	1.02757	1.02561	1.02345	1.02145	1.0195	1.01762	1.01586	1.01422	1.01281	1.0115	1.01055	1.00982	1.00933	1.00923	1.00929	1.0095	1.01018	1.0112	1.0126	1.01401	1.01584	1.01771	1.01971	1.02236	1.02512	1.02785	1.03068	1.03365	1.03698	1.04045	1.04413	1.04786	1.05139	1.05524	1.05922	1.06327	1.06748	1.07168	1.07564	1.07969	1.08391	1.08788
1.04471	1.04494	1.04467	1.0439	1.04303	1.04168	1.04016	1.03841	1.03645	1.03438	1.0321	1.02997	1.02789	1.02588	1.02399	1.02222	1.02069	1.01927	1.01823	1.0174	1.01685	1.01669	1.0167	1.01686	1.01751	1.0185	1.01987	1.02127	1.0231	1.02496	1.02697	1.02962	1.03237	1.0351	1.03794	1.04091	1.04425	1.04771	1.0514	1.05513	1.05864	1.06249	1.06645	1.07049	1.07469	1.07887	1.0828	1.08684	1.09105	1.09501
1.05417	1.05437	1.05407	1.05324	1.0523	1.05086	1.04924	1.0474	1.04534	1.04315	1.04076	1.03849	1.03628	1.03414	1.03211	1.03022	1.02857	1.02704	1.02592	1.02499	1.02437	1.02414	1.0241	1.02422	1.02485	1.0258	1.02715	1.02853	1.03036	1.03222	1.03422	1.03687	1.03962	1.04236	1.0452	1.04817	1.05152	1.05498	1.05867	1.06239	1.06589	1.06973	1.07368	1.07771	1.08189	1.08605	1.08997	1.09398	1.09819	1.10214
1.06363	1.06381	1.06346	1.06258	1.06156	1.06004	1.05833	1.0564	1.05422	1.05192	1.04941	1.04701	1.04467	1.0424	1.04024	1.03822	1.03645	1.03481	1.0336	1.03258	1.03189	1.03159	1.0315	1.03159	1.03218	1.0331	1.03443	1.03579	1.03762	1.03948	1.04148	1.04413	1.04687	1.04962	1.05246	1.05543	1.05879	1.06225	1.06595	1.06966	1.07313	1.07698	1.08091	1.08493	1.0891	1.09323	1.09713	1.10113	1.10533	1.10928
1.07309	1.07324	1.07286	1.07193	1.07082	1.06923	1.06742	1.0654	1.0631	1.06069	1.05807	1.05553	1.05307	1.05066	1.04837	1.04621	1.04433	1.04259	1.04128	1.04017	1.03941	1.03904	1.03891	1.03895	1.03951	1.0404	1.0417	1.04305	1.04487	1.04674	1.04874	1.05138	1.05412	1.05687	1.05971	1.06269	1.06606	1.06952	1.07322	1.07692	1.08038	1.08423	1.08814	1.09214	1.0963	1.10041	1.1043	1.10827	1.11246	1.11641
1.08256	1.08267	1.08225	1.08127	1.08008	1.07841	1.0765	1.0744	1.07198	1.06946	1.06672	1.06404	1.06146	1.05892	1.0565	1.05421	1.05221	1.05036	1.04896	1.04776	1.04692	1.0465	1.04631	1.04631	1.04684	1.0477	1.04898	1.05031	1.05213	1.054	1.05599	1.05864	1.06137	1.06413	1.06697	1.06995	1.07333	1.07679	1.08049	1.08418	1.08763	1.09147	1.09537	1.09936	1.10351	1.10759	1.11146	1.11541	1.1196	1.12354
1.09202	1.09211	1.09164	1.09061	1.08935	1.0876	1.08559	1.08339	1.08087	1.07823	1.07538	1.07256	1.06985	1.06718	1.06462	1.06221	1.06009	1.05813	1.05664	1.05535	1.05444	1.05395	1.05372	1.05367	1.05417	1.055	1.05625	1.05757	1.05939	1.06126	1.06325	1.06589	1.06862	1.07139	1.07423	1.07721	1.08061	1.08406	1.08777	1.09145	1.09488	1.09872	1.1026	1.10658	1.11071	1.11477	1.11863	1.12256	1.12674	1.13067
1.09585	1.09577	1.09513	1.09395	1.09261	1.09079	1.08876	1.08662	1.08417	1.08164	1.07893	1.07635	1.07387	1.07149	1.06928	1.06726	1.06559	1.06413	1.06318	1.06243	1.06211	1.06222	1.06261	1.06321	1.06434	1.06578	1.06767	1.06961	1.07205	1.0745	1.07707	1.08027	1.08353	1.08678	1.09006	1.09346	1.09721	1.10099	1.10499	1.10893	1.11258	1.11659	1.12061	1.12472	1.12891	1.13302	1.13692	1.14084	1.14499	1.14884
1.10961	1.10956	1.10893	1.10774	1.1063	1.10439	1.10221	1.09989	1.09722	1.09446	1.09149	1.08858	1.08578	1.08305	1.08046	1.07805	1.07597	1.07411	1.07276	1.0716	1.0709	1.07062	1.07065	1.07087	1.07167	1.07277	1.07432	1.07595	1.0781	1.08028	1.08258	1.08551	1.08852	1.09156	1.09464	1.09785	1.10145	1.10507	1.10895	1.11275	1.11627	1.12021	1.12413	1.12816	1.13231	1.13635	1.1402	1.14409	1.14825	1.15213
1.11954	1.11946	1.11878	1.11753	1.11601	1.11402	1.11173	1.10933	1.10653	1.10366	1.10058	1.09753	1.09461	1.09175	1.08903	1.08649	1.0843	1.08234	1.08092	1.07968	1.07892	1.07858	1.07857	1.07878	1.07955	1.08064	1.08219	1.08381	1.08598	1.08817	1.09048	1.09343	1.09645	1.09951	1.1026	1.10583	1.10945	1.11308	1.11696	1.12077	1.12428	1.12821	1.13212	1.13615	1.14028	1.1443	1.14814	1.152	1.15615	1.16002
1.12986	1.12979	1.12912	1.12784	1.12624	1.12418	1.12178	1.11925	1.1163	1.11327	1.11001	1.10674	1.10359	1.1005	1.09753	1.09474	1.09228	1.09006	1.08838	1.08689	1.08588	1.08531	1.08508	1.08506	1.08563	1.08652	1.08787	1.08931	1.09131	1.09335	1.0955	1.0983	1.10117	1.10411	1.10708	1.1102	1.11374	1.11728	1.12109	1.12482	1.12825	1.13214	1.13599	1.13997	1.14407	1.14804	1.15185	1.1557	1.15985	1.16373
0.936691	0.937317	0.937584	0.937447	0.937516	0.937056	0.936649	0.935882	0.935187	0.934325	0.933289	0.932571	0.931838	0.931174	0.930625	0.930143	0.929767	0.929337	0.929082	0.929066	0.929054	0.929375	0.929656	0.930022	0.930746	0.931823	0.933199	0.934511	0.936084	0.937703	0.939485	0.941918	0.944503	0.946941	0.949584	0.952339	0.955415	0.958769	0.962278	0.965992	0.969597	0.973373	0.977484	0.98158	0.985903	0.990339	0.994441	0.998714	1.003	1.00707
0.946153	0.946751	0.946977	0.946789	0.946779	0.946241	0.945736	0.944879	0.94407	0.943095	0.941944	0.941091	0.94023	0.939434	0.938753	0.938142	0.937646	0.937109	0.936764	0.936655	0.936572	0.936828	0.93706	0.937384	0.938077	0.939123	0.940475	0.941771	0.943343	0.944961	0.946741	0.949173	0.951752	0.954198	0.956842	0.9596	0.962686	0.966037	0.969551	0.973256	0.976845	0.980621	0.984713	0.988799	0.993108	0.997519	1.00161	1.00586	1.01014	1.0142
0.955616	0.956185	0.956371	0.956132	0.956041	0.955426	0.954822	0.953877	0.952952	0.951866	0.950598	0.949611	0.948621	0.947694	0.94688	0.94614	0.945525	0.94488	0.944446	0.944244	0.94409	0.94428	0.944464	0.944747	0.945409	0.946424	0.94775	0.949031	0.950602	0.95222	0.953998	0.956428	0.959002	0.961455	0.964099	0.96686	0.969957	0.973306	0.976824	0.98052	0.984092	0.987868	0.991942	0.996018	1.00031	1.0047	1.00877	1.013	1.01728	1.02134
0.965078	0.965619	0.965764	0.965474	0.965303	0.96461	0.963909	0.962874	0.961835	0.960636	0.959253	0.95813	0.957012	0.955954	0.955008	0.954138	0.953404	0.952652	0.952127	0.951832	0.951608	0.951732	0.951869	0.952109	0.95274	0.953724	0.955026	0.956291	0.95786	0.959478	0.961254	0.963682	0.966251	0.968712	0.971357	0.974121	0.977228	0.980574	0.984097	0.987785	0.991339	0.995116	0.999171	1.00324	1.00752	1.01188	1.01594	1.02015	1.02442	1.02847
0.974541	0.975052	0.975158	0.974816	0.974565	0.973795	0.972995	0.971872	0.970717	0.969407	0.967908	0.96665	0.965403	0.964214	0.963136	0.962136	0.961282	0.960424	0.959809	0.959421	0.959127	0.959184	0.959273	0.959471	0.960072	0.961024	0.962302	0.963551	0.965119	0.966737	0.968511	0.970937	0.9735	0.975969	0.978614	0.981382	0.984499	0.987842	0.99137	0.995049	0.998587	1.00236	1.0064	1.01046	1.01472	1.01906	1.0231	1.02729	1.03155	1.0356
0.984003	0.984486	0.984551	0.984158	0.983827	0.98298	0.982082	0.980869	0.979599	0.978177	0.976563	0.97517	0.973795	0.972474	0.971263	0.970134	0.969161	0.968196	0.967491	0.967009	0.966645	0.966636	0.966677	0.966833	0.967403	0.968324	0.969578	0.970811	0.972378	0.973996	0.975767	0.978191	0.980749	0.983227	0.985872	0.988642	0.991769	0.99511	0.998643	1.00231	1.00583	1.00961	1.01363	1.01768	1.02193	1.02624	1.03027	1.03443	1.03869	1.04273
0.993466	0.99392	0.993945	0.993501	0.993089	0.992165	0.991169	0.989867	0.988482	0.986948	0.985218	0.98369	0.982186	0.980735	0.979391	0.978133	0.97704	0.975967	0.975172	0.974598	0.974163	0.974088	0.974081	0.974196	0.974735	0.975625	0.976854	0.978071	0.979636	0.981254	0.983024	0.985446	0.987999	0.990484	0.993129	0.995903	0.99904	1.00238	1.00592	1.00958	1.01308	1.01686	1.02086	1.02489	1.02914	1.03342	1.03743	1.04158	1.04583	1.04986
1.00293	1.00335	1.00334	1.00284	1.00235	1.00135	1.00026	0.998864	0.997364	0.995718	0.993872	0.992209	0.990577	0.988995	0.987518	0.986131	0.984919	0.983739	0.982854	0.982186	0.981681	0.98154	0.981485	0.981558	0.982067	0.982925	0.98413	0.985331	0.986895	0.988513	0.99028	0.992701	0.995248	0.997741	1.00039	1.00316	1.00631	1.00965	1.01319	1.01684	1.02033	1.02411	1.02809	1.03211	1.03634	1.0406	1.04459	1.04872	1.05297	1.05699
1.01239	1.01279	1.01273	1.01219	1.01161	1.01053	1.00934	1.00786	1.00625	1.00449	1.00253	1.00073	0.998968	0.997255	0.995646	0.994129	0.992797	0.991511	0.990536	0.989775	0.9892	0.988992	0.988889	0.98892	0.989398	0.990225	0.991406	0.992591	0.994154	0.995771	0.997536	0.999955	1.0025	1.005	1.00764	1.01042	1.01358	1.01692	1.02046	1.02411	1.02758	1.03135	1.03532	1.03933	1.04355	1.04778	1.05176	1.05586	1.06011	1.06412
1.02185	1.02222	1.02213	1.02153	1.02088	1.01972	1.01843	1.01686	1.01513	1.01326	1.01118	1.00925	1.00736	1.00552	1.00377	1.00213	1.00068	0.999283	0.998217	0.997363	0.996718	0.996445	0.996293	0.996282	0.99673	0.997525	0.998682	0.99985	1.00141	1.00303	1.00479	1.00721	1.00975	1.01226	1.0149	1.01769	1.02085	1.02418	1.02773	1.03137	1.03482	1.0386	1.04254	1.04655	1.05075	1.05496	1.05892	1.06301	1.06724	1.07126
1.03132	1.03166	1.03152	1.03087	1.03014	1.0289	1.02751	1.02586	1.02401	1.02203	1.01984	1.01777	1.01575	1.01378	1.0119	1.01013	1.00855	1.00705	1.0059	1.00495	1.00424	1.0039	1.0037	1.00364	1.00406	1.00483	1.00596	1.00711	1.00867	1.01029	1.01205	1.01446	1.017	1.01951	1.02216	1.02495	1.02812	1.03145	1.03501	1.03863	1.04207	1.04585	1.04977	1.05377	1.05796	1.06215	1.06609	1.07015	1.07438	1.07839
1.04078	1.04109	1.04091	1.04021	1.0394	1.03809	1.0366	1.03485	1.03289	1.0308	1.02849	1.02629	1.02414	1.02204	1.02003	1.01812	1.01643	1.01483	1.01358	1.01254	1.01175	1.01135	1.0111	1.01101	1.01139	1.01213	1.01323	1.01437	1.01593	1.01755	1.01931	1.02172	1.02424	1.02677	1.02942	1.03221	1.03539	1.03872	1.04228	1.0459	1.04932	1.0531	1.057	1.06099	1.06516	1.06933	1.07325	1.0773	1.08152	1.08552
1.05024	1.05052	1.05031	1.04955	1.04866	1.04727	1.04569	1.04385	1.04178	1.03957	1.03715	1.03481	1.03253	1.0303	1.02816	1.02612	1.02431	1.0226	1.02126	1.02013	1.01927	1.0188	1.01851	1.01837	1.01872	1.01943	1.02051	1.02163	1.02319	1.02481	1.02656	1.02897	1.03149	1.03403	1.03667	1.03947	1.04267	1.04599	1.04955	1.05316	1.05657	1.06034	1.06423	1.06821	1.07237	1.07651	1.08042	1.08444	1.08866	1.09265
1.0597	1.05996	1.0597	1.0589	1.05792	1.05646	1.05477	1.05285	1.05066	1.04834	1.0458	1.04333	1.04092	1.03856	1.03628	1.03412	1.03219	1.03037	1.02894	1.02772	1.02679	1.02625	1.02591	1.02573	1.02606	1.02673	1.02779	1.02889	1.03045	1.03206	1.03382	1.03623	1.03874	1.04128	1.04393	1.04673	1.04994	1.05326	1.05683	1.06043	1.06381	1.06759	1.07146	1.07543	1.07957	1.08369	1.08758	1.09158	1.0958	1.09978
1.06917	1.06939	1.06909	1.06824	1.06719	1.06564	1.06386	1.06185	1.05954	1.05711	1.05446	1.05185	1.04932	1.04682	1.04441	1.04212	1.04007	1.03814	1.03663	1.03531	1.03431	1.03371	1.03331	1.03309	1.03339	1.03403	1.03506	1.03615	1.03771	1.03932	1.04108	1.04348	1.04599	1.04854	1.05119	1.05399	1.05721	1.06052	1.0641	1.06769	1.07106	1.07484	1.07869	1.08265	1.08678	1.09087	1.09475	1.09873	1.10294	1.10691
1.07863	1.07882	1.07849	1.07758	1.07645	1.07483	1.07295	1.07084	1.06842	1.06588	1.06311	1.06037	1.05771	1.05508	1.05254	1.05012	1.04795	1.04591	1.04431	1.04289	1.04183	1.04116	1.04072	1.04046	1.04072	1.04133	1.04234	1.04341	1.04496	1.04658	1.04833	1.05074	1.05324	1.0558	1.05845	1.06125	1.06448	1.06779	1.07137	1.07495	1.07831	1.08209	1.08592	1.08987	1.09398	1.09805	1.10191	1.10587	1.11007	1.11404
1.08809	1.08826	1.08788	1.08692	1.08571	1.08401	1.08203	1.07984	1.07731	1.07465	1.07177	1.06889	1.0661	1.06334	1.06067	1.05811	1.05583	1.05369	1.05199	1.05048	1.04935	1.04861	1.04812	1.04782	1.04805	1.04863	1.04961	1.05067	1.05222	1.05384	1.05559	1.05799	1.06049	1.06305	1.0657	1.06851	1.07175	1.07506	1.07865	1.08222	1.08556	1.08933	1.09315	1.09709	1.10119	1.10523	1.10908	1.11301	1.11721	1.12118
1.09755	1.09769	1.09727	1.09627	1.09497	1.0932	1.09112	1.08884	1.08619	1.08342	1.08042	1.07741	1.07449	1.0716	1.06879	1.06611	1.06371	1.06146	1.05967	1.05807	1.05686	1.05606	1.05553	1.05518	1.05538	1.05593	1.05689	1.05793	1.05948	1.0611	1.06284	1.06525	1.06774	1.07031	1.07296	1.07577	1.07902	1.08233	1.08592	1.08948	1.0928	1.09658	1.10038	1.1043	1.10839	1.11241	1.11624	1.12016	1.12435	1.12831
1.10714	1.10721	1.10672	1.10564	1.10425	1.10239	1.10022	1.09787	1.09512	1.09228	1.08919	1.0861	1.08311	1.08015	1.0773	1.07457	1.07214	1.06989	1.06813	1.06655	1.0654	1.06465	1.0642	1.06394	1.06424	1.06488	1.06594	1.06709	1.06877	1.0705	1.07236	1.07487	1.07747	1.08014	1.08288	1.08578	1.0891	1.09248	1.09613	1.09974	1.10309	1.10689	1.1107	1.11465	1.11874	1.12274	1.12656	1.13046	1.13464	1.13857
1.11656	1.11663	1.11612	1.11501	1.11355	1.11162	1.10935	1.10689	1.10401	1.10103	1.0978	1.09453	1.09137	1.08823	1.08518	1.08226	1.07964	1.0772	1.07526	1.0735	1.07218	1.07127	1.07067	1.07027	1.07044	1.07095	1.0719	1.07293	1.07451	1.07616	1.07792	1.08035	1.08286	1.08547	1.08814	1.09097	1.09426	1.09758	1.10119	1.10475	1.10805	1.11183	1.1156	1.11951	1.12358	1.12755	1.13135	1.13522	1.1394	1.14334
1.12594	1.12599	1.12545	1.12429	1.12276	1.12075	1.11838	1.11583	1.11284	1.10973	1.10639	1.10297	1.09966	1.09638	1.09318	1.09011	1.08734	1.08477	1.08272	1.08084	1.07942	1.07842	1.07774	1.07727	1.07738	1.07783	1.07872	1.07971	1.08126	1.08287	1.08461	1.08701	1.08949	1.09208	1.09473	1.09755	1.10083	1.10413	1.10774	1.11127	1.11455	1.11832	1.12206	1.12596	1.13001	1.13395	1.13774	1.14159	1.14576	1.1497
0.923301	0.924034	0.924428	0.924417	0.924619	0.924284	0.924007	0.923331	0.922744	0.921975	0.921022	0.920374	0.919697	0.919071	0.918541	0.91805	0.917631	0.917121	0.916747	0.916614	0.916438	0.916585	0.916658	0.916805	0.917293	0.918149	0.919283	0.920349	0.921658	0.923027	0.924566	0.926765	0.929128	0.93135	0.933803	0.936376	0.939287	0.942506	0.945885	0.949498	0.953029	0.956736	0.960805	0.964863	0.969174	0.973619	0.977726	0.982027	0.986336	0.990447
0.932763	0.933468	0.933822	0.933759	0.933881	0.933469	0.933094	0.932328	0.931627	0.930746	0.929676	0.928893	0.928089	0.927332	0.926669	0.926048	0.925509	0.924892	0.924428	0.924203	0.923956	0.924037	0.924062	0.924167	0.924624	0.925449	0.926559	0.927609	0.928916	0.930286	0.931823	0.934019	0.936377	0.938608	0.941061	0.943637	0.946558	0.949774	0.953158	0.956762	0.960276	0.963984	0.968034	0.972082	0.97638	0.980799	0.984891	0.989171	0.993474	0.997578
0.942226	0.942902	0.943215	0.943102	0.943144	0.942654	0.942181	0.941326	0.940509	0.939516	0.938331	0.937413	0.93648	0.935592	0.934796	0.934046	0.933388	0.932664	0.93211	0.931791	0.931475	0.931489	0.931466	0.931529	0.931956	0.932749	0.933835	0.934869	0.936175	0.937544	0.939079	0.941274	0.943626	0.945865	0.948318	0.950897	0.953829	0.957042	0.96043	0.964026	0.967524	0.971231	0.975263	0.979301	0.983585	0.98798	0.992056	0.996315	1.00061	1.00471
0.951688	0.952336	0.952609	0.952444	0.952406	0.951839	0.951267	0.950323	0.949392	0.948287	0.946986	0.945933	0.944871	0.943852	0.942924	0.942044	0.941267	0.940436	0.939791	0.93938	0.938993	0.938942	0.93887	0.938891	0.939287	0.940049	0.941111	0.942129	0.943434	0.944803	0.946336	0.948528	0.950875	0.953122	0.955576	0.958158	0.9611	0.964311	0.967703	0.97129	0.974771	0.978479	0.982492	0.98652	0.99079	0.995161	0.99922	1.00346	1.00775	1.01184
0.961151	0.96177	0.962002	0.961786	0.961668	0.961023	0.960354	0.959321	0.958274	0.957057	0.955641	0.954453	0.953262	0.952112	0.951052	0.950043	0.949145	0.948208	0.947473	0.946968	0.946511	0.946394	0.946274	0.946254	0.946619	0.94735	0.948387	0.949388	0.950692	0.952062	0.953592	0.955783	0.958125	0.960379	0.962834	0.965419	0.96837	0.971579	0.974976	0.978554	0.982019	0.985726	0.98972	0.993739	0.997996	1.00234	1.00639	1.0106	1.01489	1.01897
0.970614	0.971203	0.971396	0.971128	0.97093	0.970208	0.96944	0.968318	0.967157	0.965828	0.964296	0.962972	0.961653	0.960372	0.959179	0.958041	0.957024	0.95598	0.955155	0.954557	0.954029	0.953846	0.953678	0.953616	0.95395	0.95465	0.955663	0.956648	0.957951	0.95932	0.960849	0.963038	0.965374	0.967636	0.970091	0.97268	0.975641	0.978847	0.982249	0.985818	0.989266	0.992974	0.996949	1.00096	1.0052	1.00952	1.01355	1.01775	1.02203	1.0261
0.980076	0.980637	0.980789	0.980471	0.980192	0.979393	0.978527	0.977316	0.976039	0.974598	0.97295	0.971492	0.970045	0.968632	0.967307	0.966039	0.964903	0.963751	0.962836	0.962145	0.961548	0.961298	0.961082	0.960978	0.961282	0.96195	0.962939	0.963908	0.96521	0.966579	0.968105	0.970292	0.972623	0.974893	0.977349	0.97994	0.982912	0.986115	0.989522	0.993082	0.996514	1.00022	1.00418	1.00818	1.01241	1.0167	1.02072	1.02489	1.02916	1.03324
0.989539	0.990071	0.990183	0.989813	0.989454	0.988577	0.987614	0.986313	0.984922	0.983369	0.981605	0.980012	0.978436	0.976893	0.975435	0.974037	0.972782	0.971523	0.970518	0.969734	0.969066	0.96875	0.968486	0.96834	0.968613	0.96925	0.970215	0.971168	0.972469	0.973837	0.975361	0.977547	0.979872	0.98215	0.984606	0.987201	0.990183	0.993383	0.996795	1.00035	1.00376	1.00747	1.01141	1.0154	1.01961	1.02388	1.02788	1.03203	1.0363	1.04037
0.999001	0.999505	0.999577	0.999155	0.998716	0.997762	0.9967	0.995311	0.993804	0.992139	0.99026	0.988532	0.986827	0.985153	0.983562	0.982035	0.98066	0.979295	0.9782	0.977322	0.976584	0.976202	0.975891	0.975702	0.975945	0.976551	0.977491	0.978428	0.979727	0.981096	0.982618	0.984801	0.987122	0.989407	0.991864	0.994462	0.997453	1.00065	1.00407	1.00761	1.01101	1.01472	1.01864	1.02262	1.02682	1.03106	1.03504	1.03918	1.04344	1.0475
1.00846	1.00894	1.00897	1.0085	1.00798	1.00695	1.00579	1.00431	1.00269	1.00091	0.998915	0.997051	0.995218	0.993413	0.99169	0.990034	0.988539	0.987067	0.985881	0.984911	0.984102	0.983654	0.983295	0.983065	0.983277	0.983851	0.984767	0.985688	0.986986	0.988355	0.989874	0.992056	0.994371	0.996665	0.999121	1.00172	1.00472	1.00792	1.01134	1.01487	1.01826	1.02196	1.02586	1.02983	1.03402	1.03824	1.04221	1.04632	1.05058	1.05463
1.01793	1.01837	1.01836	1.01784	1.01724	1.01613	1.01487	1.01331	1.01157	1.00968	1.00757	1.00557	1.00361	1.00167	0.999817	0.998032	0.996418	0.994839	0.993563	0.992499	0.991621	0.991106	0.990699	0.990427	0.990608	0.991151	0.992043	0.992948	0.994245	0.995613	0.997131	0.999311	1.00162	1.00392	1.00638	1.00898	1.012	1.01519	1.01861	1.02214	1.0255	1.02921	1.03309	1.03705	1.04123	1.04543	1.04937	1.05346	1.05772	1.06176
1.02739	1.02781	1.02776	1.02718	1.0265	1.02532	1.02396	1.0223	1.02045	1.01845	1.01622	1.01409	1.012	1.00993	1.00794	1.00603	1.0043	1.00261	1.00124	1.00009	0.999139	0.998558	0.998103	0.997789	0.99794	0.998452	0.999319	1.00021	1.0015	1.00287	1.00439	1.00657	1.00887	1.01118	1.01364	1.01624	1.01927	1.02246	1.02589	1.0294	1.03275	1.03646	1.04032	1.04427	1.04843	1.05261	1.05654	1.06061	1.06486	1.06889
1.03685	1.03724	1.03715	1.03652	1.03576	1.0345	1.03305	1.0313	1.02933	1.02722	1.02488	1.02261	1.02039	1.01819	1.01607	1.01403	1.01218	1.01038	1.00893	1.00768	1.00666	1.00601	1.00551	1.00515	1.00527	1.00575	1.00659	1.00747	1.00876	1.01013	1.01164	1.01382	1.01612	1.01844	1.02089	1.0235	1.02654	1.02972	1.03316	1.03667	1.04	1.04371	1.04755	1.05149	1.05564	1.05979	1.0637	1.06775	1.07199	1.07602
1.04631	1.04667	1.04654	1.04587	1.04503	1.04369	1.04213	1.0403	1.03822	1.03599	1.03353	1.03113	1.02878	1.02645	1.0242	1.02203	1.02005	1.01815	1.01661	1.01526	1.01418	1.01346	1.01291	1.01251	1.0126	1.01305	1.01387	1.01473	1.01602	1.01739	1.0189	1.02107	1.02337	1.02569	1.02815	1.03077	1.03381	1.03699	1.04043	1.04393	1.04725	1.05095	1.05478	1.05871	1.06284	1.06697	1.07087	1.0749	1.07913	1.08316
1.05578	1.05611	1.05594	1.05521	1.05429	1.05287	1.05122	1.0493	1.0471	1.04476	1.04219	1.03965	1.03717	1.03471	1.03233	1.03002	1.02793	1.02593	1.02429	1.02285	1.02169	1.02091	1.02032	1.01988	1.01993	1.02035	1.02115	1.02199	1.02328	1.02465	1.02616	1.02833	1.03062	1.03295	1.03541	1.03803	1.04108	1.04426	1.04771	1.0512	1.05449	1.0582	1.06201	1.06593	1.07005	1.07415	1.07803	1.08204	1.08627	1.09029
1.06524	1.06554	1.06533	1.06455	1.06355	1.06206	1.06031	1.05829	1.05598	1.05353	1.05084	1.04817	1.04557	1.04297	1.04046	1.03802	1.03581	1.0337	1.03197	1.03044	1.02921	1.02837	1.02772	1.02724	1.02727	1.02765	1.02842	1.02925	1.03054	1.03191	1.03341	1.03558	1.03787	1.04021	1.04267	1.04529	1.04835	1.05153	1.05498	1.05846	1.06174	1.06545	1.06924	1.07315	1.07726	1.08133	1.0852	1.08918	1.09341	1.09742
1.0747	1.07498	1.07472	1.07389	1.07281	1.07124	1.06939	1.06729	1.06486	1.0623	1.0595	1.05669	1.05396	1.05123	1.04858	1.04602	1.04369	1.04147	1.03965	1.03803	1.03673	1.03582	1.03512	1.0346	1.0346	1.03495	1.0357	1.03651	1.0378	1.03916	1.04067	1.04284	1.04512	1.04746	1.04992	1.05255	1.05562	1.0588	1.06225	1.06572	1.06899	1.0727	1.07647	1.08037	1.08446	1.08851	1.09236	1.09633	1.10055	1.10455
1.08416	1.08441	1.08412	1.08324	1.08208	1.08042	1.07848	1.07629	1.07375	1.07107	1.06815	1.06521	1.06235	1.05949	1.05671	1.05402	1.05157	1.04924	1.04733	1.04562	1.04425	1.04327	1.04253	1.04196	1.04193	1.04225	1.04297	1.04377	1.04506	1.04642	1.04793	1.05009	1.05236	1.05472	1.05718	1.05981	1.06289	1.06607	1.06952	1.07299	1.07624	1.07994	1.0837	1.08759	1.09167	1.09569	1.09953	1.10347	1.10768	1.11168
1.09363	1.09384	1.09351	1.09258	1.09134	1.08961	1.08757	1.08529	1.08263	1.07984	1.07681	1.07373	1.07074	1.06775	1.06484	1.06202	1.05945	1.05701	1.05502	1.05321	1.05177	1.05072	1.04993	1.04932	1.04926	1.04955	1.05025	1.05103	1.05231	1.05368	1.05518	1.05735	1.05961	1.06198	1.06444	1.06707	1.07016	1.07333	1.0768	1.08025	1.08348	1.08719	1.09093	1.09481	1.09887	1.10287	1.10669	1.11061	1.11482	1.11881
1.10309	1.10328	1.10291	1.10192	1.1006	1.09879	1.09665	1.09428	1.09151	1.08861	1.08546	1.08225	1.07913	1.07601	1.07297	1.07002	1.06733	1.06478	1.0627	1.0608	1.05928	1.05818	1.05734	1.05669	1.05659	1.05685	1.05753	1.05829	1.05957	1.06094	1.06244	1.0646	1.06686	1.06924	1.0717	1.07433	1.07743	1.0806	1.08407	1.08752	1.09073	1.09444	1.09815	1.10203	1.10608	1.11005	1.11386	1.11776	1.12196	1.12594
1.11255	1.11271	1.1123	1.11126	1.10986	1.10798	1.10574	1.10328	1.10039	1.09738	1.09412	1.09077	1.08752	1.08428	1.08109	1.07801	1.07521	1.07256	1.07038	1.06838	1.0668	1.06563	1.06474	1.06405	1.06392	1.06415	1.0648	1.06555	1.06683	1.0682	1.0697	1.07186	1.07411	1.07649	1.07895	1.08159	1.0847	1.08787	1.09134	1.09478	1.09798	1.10169	1.10538	1.10924	1.11328	1.11723	1.12102	1.1249	1.1291	1.13308
1.12201	1.12214	1.12169	1.1206	1.11912	1.11716	1.11483	1.11228	1.10928	1.10616	1.10277	1.09929	1.09591	1.09254	1.08922	1.08601	1.08308	1.08033	1.07806	1.07597	1.07432	1.07308	1.07214	1.07141	1.07126	1.07145	1.07208	1.07281	1.07409	1.07546	1.07695	1.07911	1.08136	1.08375	1.08621	1.08885	1.09197	1.09514	1.09862	1.10204	1.10523	1.10893	1.11261	1.11646	1.12049	1.12441	1.12819	1.13205	1.13624	1.14021
1.13148	1.13158	1.13109	1.12995	1.12839	1.12635	1.12391	1.12128	1.11816	1.11493	1.11143	1.10781	1.1043	1.1008	1.09735	1.09401	1.09096	1.0881	1.08574	1.08356	1.08184	1.08053	1.07955	1.07877	1.07859	1.07875	1.07935	1.08007	1.08135	1.08272	1.08421	1.08637	1.08861	1.09101	1.09347	1.09611	1.09924	1.10241	1.10589	1.10931	1.11247	1.11618	1.11984	1.12368	1.12769	1.13159	1.13535	1.13919	1.14337	1.14734
0.919373	0.920185	0.920666	0.920729	0.920984	0.920697	0.920452	0.919777	0.919184	0.918396	0.917409	0.916696	0.915947	0.915229	0.914585	0.913955	0.913372	0.912676	0.912092	0.911751	0.911341	0.911247	0.911063	0.910949	0.911171	0.911775	0.912644	0.913446	0.91449	0.91561	0.916904	0.918865	0.921001	0.923017	0.92528	0.927674	0.93043	0.933511	0.936764	0.940267	0.943708	0.947347	0.951354	0.955365	0.959651	0.964079	0.968176	0.972484	0.976808	0.980953
0.928836	0.929619	0.93006	0.930072	0.930246	0.929882	0.929539	0.928775	0.928067	0.927167	0.926064	0.925216	0.924339	0.92349	0.922712	0.921953	0.921251	0.920448	0.919774	0.919339	0.918859	0.918699	0.918467	0.918311	0.918502	0.919075	0.91992	0.920706	0.921748	0.922869	0.924161	0.92612	0.928251	0.930274	0.932538	0.934935	0.9377	0.940779	0.944037	0.947531	0.950956	0.954594	0.958583	0.962584	0.966857	0.97126	0.975341	0.979628	0.983946	0.988084
0.938298	0.939053	0.939453	0.939414	0.939509	0.939067	0.938626	0.937772	0.936949	0.935937	0.934719	0.933736	0.93273	0.93175	0.93084	0.929951	0.92913	0.92822	0.927456	0.926928	0.926377	0.926151	0.925871	0.925674	0.925834	0.926375	0.927196	0.927966	0.929007	0.930127	0.931417	0.933375	0.9355	0.937531	0.939795	0.942195	0.944971	0.948047	0.951309	0.954795	0.958203	0.961841	0.965812	0.969803	0.974062	0.978441	0.982505	0.986772	0.991084	0.995215
0.947761	0.948487	0.948847	0.948756	0.948771	0.948251	0.947712	0.94677	0.945832	0.944707	0.943374	0.942255	0.941121	0.94001	0.938968	0.937949	0.937009	0.935992	0.935137	0.934516	0.933896	0.933603	0.933275	0.933036	0.933166	0.933675	0.934472	0.935226	0.936266	0.937386	0.938674	0.940629	0.942749	0.944788	0.947053	0.949456	0.952242	0.955316	0.958582	0.962059	0.96545	0.969089	0.973041	0.977022	0.981268	0.985621	0.98967	0.993916	0.998222	1.00235
0.957224	0.957921	0.95824	0.958098	0.958033	0.957436	0.956799	0.955767	0.954714	0.953478	0.952028	0.950775	0.949512	0.94827	0.947095	0.945947	0.944887	0.943764	0.942819	0.942105	0.941414	0.941055	0.94068	0.940398	0.940497	0.940976	0.941748	0.942486	0.943525	0.944645	0.94593	0.947884	0.949998	0.952046	0.95431	0.956717	0.959513	0.962584	0.965855	0.969323	0.972698	0.976336	0.98027	0.984242	0.988473	0.992802	0.996835	1.00106	1.00536	1.00948
0.966686	0.967355	0.967634	0.967441	0.967295	0.966621	0.965885	0.964765	0.963597	0.962248	0.960683	0.959295	0.957904	0.95653	0.955223	0.953945	0.952766	0.951535	0.950501	0.949693	0.948932	0.948508	0.948084	0.94776	0.947829	0.948276	0.949024	0.949746	0.950783	0.951903	0.953186	0.955138	0.957248	0.959303	0.961568	0.963978	0.966784	0.969852	0.973128	0.976587	0.979945	0.983584	0.987499	0.991461	0.995678	0.999983	1.004	1.0082	1.0125	1.01661
0.976149	0.976788	0.977027	0.976783	0.976557	0.975805	0.974972	0.973762	0.972479	0.971019	0.969338	0.967815	0.966295	0.964791	0.963351	0.961944	0.960645	0.959307	0.958182	0.957282	0.95645	0.95596	0.955488	0.955123	0.95516	0.955576	0.9563	0.957006	0.958042	0.959162	0.960443	0.962393	0.964497	0.96656	0.968825	0.971238	0.974054	0.97712	0.980401	0.983852	0.987193	0.990831	0.994728	0.99868	1.00288	1.00716	1.01116	1.01535	1.01964	1.02374
0.985611	0.986222	0.986421	0.986125	0.985819	0.98499	0.984059	0.98276	0.981361	0.979789	0.977993	0.976334	0.974686	0.973051	0.971478	0.969942	0.968523	0.967079	0.965864	0.96487	0.963969	0.963412	0.962892	0.962485	0.962492	0.962876	0.963575	0.964266	0.965301	0.966421	0.967699	0.969648	0.971746	0.973817	0.976083	0.978499	0.981325	0.984388	0.987674	0.991116	0.99444	0.998079	1.00196	1.0059	1.01009	1.01434	1.01833	1.02249	1.02677	1.03087
0.995074	0.995656	0.995815	0.995468	0.995081	0.994175	0.993145	0.991757	0.990244	0.98856	0.986648	0.984854	0.983077	0.981311	0.979606	0.97794	0.976402	0.974851	0.973545	0.972459	0.971487	0.970864	0.970296	0.969847	0.969823	0.970177	0.970851	0.971526	0.972559	0.973679	0.974956	0.976902	0.978995	0.981074	0.98334	0.98576	0.988596	0.991657	0.994947	0.99838	1.00169	1.00533	1.00919	1.01312	1.01729	1.02152	1.02549	1.02963	1.03391	1.038
1.00454	1.00509	1.00521	1.00481	1.00434	1.00336	1.00223	1.00075	0.999126	0.99733	0.995302	0.993374	0.991469	0.989571	0.987733	0.985938	0.984281	0.982622	0.981227	0.980047	0.979005	0.978316	0.9777	0.977209	0.977155	0.977477	0.978127	0.978786	0.979818	0.980938	0.982212	0.984157	0.986245	0.988331	0.990598	0.993021	0.995867	0.998925	1.00222	1.00564	1.00894	1.01257	1.01641	1.02034	1.0245	1.02871	1.03266	1.03678	1.04105	1.04514
1.014	1.01452	1.0146	1.01415	1.01361	1.01254	1.01132	1.00975	1.00801	1.0061	1.00396	1.00189	0.99986	0.997831	0.995861	0.993936	0.99216	0.990394	0.988909	0.987636	0.986523	0.985768	0.985104	0.984572	0.984486	0.984777	0.985403	0.986046	0.987077	0.988196	0.989469	0.991411	0.993494	0.995588	0.997855	1.00028	1.00314	1.00619	1.00949	1.01291	1.01618	1.01982	1.02364	1.02756	1.03171	1.03589	1.03982	1.04392	1.04819	1.05227
1.02346	1.02396	1.024	1.02349	1.02287	1.02173	1.0204	1.01875	1.01689	1.01487	1.01261	1.01041	1.00825	1.00609	1.00399	1.00193	1.00004	0.998166	0.99659	0.995224	0.994042	0.99322	0.992508	0.991934	0.991818	0.992077	0.992679	0.993306	0.994335	0.995455	0.996725	0.998666	1.00074	1.00285	1.00511	1.00754	1.01041	1.01346	1.01677	1.02017	1.02343	1.02707	1.03087	1.03477	1.03891	1.04307	1.04699	1.05107	1.05533	1.0594
1.03292	1.03339	1.03339	1.03284	1.03213	1.03091	1.02949	1.02775	1.02577	1.02364	1.02127	1.01893	1.01664	1.01435	1.01212	1.00993	1.00792	1.00594	1.00427	1.00281	1.00156	1.00067	0.999913	0.999296	0.99915	0.999378	0.999955	1.00057	1.00159	1.00271	1.00398	1.00592	1.00799	1.0101	1.01237	1.0148	1.01768	1.02073	1.02404	1.02744	1.03068	1.03432	1.0381	1.04199	1.04612	1.05025	1.05415	1.05821	1.06247	1.06653
1.04239	1.04283	1.04278	1.04218	1.04139	1.0401	1.03858	1.03674	1.03466	1.03241	1.02992	1.02745	1.02503	1.02261	1.02024	1.01793	1.0158	1.01371	1.01195	1.0104	1.00908	1.00812	1.00732	1.00666	1.00648	1.00668	1.00723	1.00783	1.00885	1.00997	1.01124	1.01318	1.01524	1.01736	1.01963	1.02206	1.02495	1.028	1.03131	1.0347	1.03793	1.04156	1.04533	1.04921	1.05332	1.05743	1.06132	1.06535	1.0696	1.07366
1.05185	1.05226	1.05218	1.05152	1.05065	1.04928	1.04766	1.04574	1.04354	1.04118	1.03858	1.03597	1.03342	1.03087	1.02837	1.02593	1.02367	1.02148	1.01964	1.01799	1.0166	1.01558	1.01472	1.01402	1.01381	1.01398	1.01451	1.01509	1.01611	1.01723	1.01849	1.02043	1.02249	1.02462	1.02689	1.02932	1.03222	1.03527	1.03858	1.04196	1.04517	1.04881	1.05256	1.05643	1.06053	1.06461	1.06848	1.0725	1.07674	1.08079
1.06131	1.06169	1.06157	1.06086	1.05992	1.05847	1.05675	1.05474	1.05242	1.04995	1.04723	1.04449	1.04182	1.03913	1.0365	1.03393	1.03155	1.02925	1.02732	1.02558	1.02411	1.02303	1.02212	1.02138	1.02114	1.02128	1.02178	1.02235	1.02337	1.02449	1.02575	1.02768	1.02974	1.03187	1.03414	1.03658	1.03949	1.04253	1.04586	1.04923	1.05242	1.05606	1.05979	1.06365	1.06773	1.07179	1.07565	1.07964	1.08388	1.08792
1.07077	1.07113	1.07096	1.07021	1.06918	1.06765	1.06584	1.06374	1.0613	1.05872	1.05589	1.05301	1.05021	1.04739	1.04463	1.04193	1.03943	1.03702	1.035	1.03317	1.03163	1.03048	1.02953	1.02874	1.02848	1.02858	1.02906	1.02961	1.03063	1.03175	1.03301	1.03494	1.03699	1.03913	1.0414	1.04385	1.04676	1.0498	1.05313	1.05649	1.05967	1.06331	1.06702	1.07087	1.07494	1.07897	1.08281	1.08678	1.09102	1.09506
1.08024	1.08056	1.08036	1.07955	1.07844	1.07684	1.07492	1.07273	1.07019	1.06749	1.06454	1.06153	1.0586	1.05565	1.05275	1.04992	1.04731	1.0448	1.04268	1.04076	1.03915	1.03793	1.03693	1.03611	1.03581	1.03588	1.03633	1.03687	1.03789	1.03901	1.04026	1.04219	1.04424	1.04639	1.04866	1.05111	1.05403	1.05707	1.0604	1.06376	1.06691	1.07055	1.07425	1.07809	1.08214	1.08615	1.08998	1.09393	1.09816	1.10219
1.0897	1.08999	1.08975	1.08889	1.0877	1.08602	1.08401	1.08173	1.07907	1.07626	1.0732	1.07005	1.06699	1.06391	1.06088	1.05792	1.05519	1.05257	1.05036	1.04834	1.04667	1.04539	1.04434	1.04347	1.04314	1.04318	1.04361	1.04413	1.04515	1.04627	1.04752	1.04945	1.05149	1.05365	1.05592	1.05837	1.0613	1.06434	1.06768	1.07102	1.07416	1.0778	1.08147	1.08531	1.08935	1.09333	1.09714	1.10107	1.10529	1.10932
1.09916	1.09943	1.09914	1.09823	1.09696	1.09521	1.0931	1.09073	1.08795	1.08504	1.08185	1.07857	1.07538	1.07217	1.06901	1.06592	1.06307	1.06034	1.05804	1.05593	1.05419	1.05284	1.05174	1.05083	1.05047	1.05048	1.05089	1.05139	1.05241	1.05352	1.05478	1.0567	1.05874	1.0609	1.06317	1.06563	1.06857	1.07161	1.07495	1.07828	1.08141	1.08505	1.0887	1.09253	1.09655	1.10051	1.10431	1.10822	1.11243	1.11645
1.10862	1.10886	1.10854	1.10757	1.10623	1.10439	1.10218	1.09973	1.09683	1.09381	1.09051	1.08709	1.08377	1.08043	1.07714	1.07392	1.07095	1.06811	1.06573	1.06352	1.06171	1.06029	1.05915	1.05819	1.0578	1.05778	1.05816	1.05865	1.05966	1.06078	1.06203	1.06396	1.06599	1.06816	1.07043	1.07289	1.07585	1.07888	1.08222	1.08555	1.08866	1.0923	1.09593	1.09975	1.10376	1.10769	1.11147	1.11536	1.11957	1.12358
1.11809	1.1183	1.11793	1.11692	1.11549	1.11358	1.11127	1.10872	1.10572	1.10258	1.09916	1.09561	1.09216	1.08869	1.08526	1.08192	1.07883	1.07588	1.07341	1.07111	1.06922	1.06774	1.06655	1.06556	1.06513	1.06508	1.06544	1.0659	1.06692	1.06804	1.06929	1.07121	1.07324	1.07542	1.07769	1.08015	1.08312	1.08614	1.08949	1.09281	1.0959	1.09954	1.10316	1.10697	1.11097	1.11487	1.11864	1.1225	1.12671	1.13071
1.12755	1.12773	1.12732	1.12626	1.12475	1.12276	1.12036	1.11772	1.1146	1.11135	1.10782	1.10413	1.10055	1.09695	1.09339	1.08991	1.0867	1.08366	1.08109	1.0787	1.07674	1.07519	1.07395	1.07292	1.07247	1.07238	1.07271	1.07316	1.07418	1.0753	1.07655	1.07847	1.08048	1.08267	1.08495	1.08741	1.09039	1.09341	1.09677	1.10008	1.10315	1.10679	1.11039	1.11418	1.11817	1.12205	1.1258	1.12965	1.13385	1.13784
0.905983	0.906903	0.907511	0.907699	0.908087	0.907925	0.907811	0.907226	0.906741	0.906046	0.905142	0.904499	0.903806	0.903127	0.902501	0.901861	0.901235	0.90046	0.899756	0.899299	0.898725	0.898457	0.898065	0.897731	0.897718	0.8981	0.898729	0.899284	0.900063	0.900935	0.901986	0.903711	0.905626	0.907427	0.909499	0.911711	0.914301	0.917248	0.92037	0.923772	0.92714	0.930709	0.934675	0.938648	0.942923	0.947359	0.951461	0.955798	0.960142	0.964327
0.915446	0.916336	0.916904	0.917042	0.917349	0.91711	0.916897	0.916224	0.915624	0.914817	0.913797	0.913018	0.912198	0.911388	0.910628	0.909859	0.909114	0.908232	0.907438	0.906887	0.906244	0.905909	0.905469	0.905094	0.905049	0.9054	0.906005	0.906544	0.907322	0.908193	0.909242	0.910966	0.912875	0.914684	0.916757	0.918972	0.921572	0.924516	0.927643	0.931036	0.934387	0.937957	0.941904	0.945867	0.950128	0.95454	0.958626	0.962941	0.96728	0.971458
0.924908	0.92577	0.926298	0.926384	0.926611	0.926295	0.925984	0.925221	0.924506	0.923587	0.922452	0.921538	0.920589	0.919648	0.918756	0.917857	0.916993	0.916004	0.91512	0.914476	0.913762	0.913361	0.912873	0.912456	0.912381	0.912701	0.913281	0.913804	0.914581	0.915452	0.916499	0.918221	0.920124	0.921941	0.924014	0.926233	0.928843	0.931784	0.934916	0.9383	0.941635	0.945204	0.949133	0.953086	0.957334	0.961721	0.96579	0.970085	0.974418	0.97859
0.934371	0.935204	0.935691	0.935726	0.935874	0.935479	0.935071	0.934219	0.933389	0.932358	0.931106	0.930058	0.92898	0.927908	0.926884	0.925856	0.924872	0.923776	0.922801	0.922064	0.92128	0.920813	0.920277	0.919818	0.919712	0.920001	0.920556	0.921064	0.921839	0.922711	0.923755	0.925475	0.927374	0.929198	0.931272	0.933493	0.936114	0.939052	0.942189	0.945564	0.948882	0.952452	0.956362	0.960305	0.964539	0.968902	0.972955	0.977229	0.981556	0.985721
0.943834	0.944638	0.945085	0.945068	0.945136	0.944664	0.944157	0.943216	0.942271	0.941128	0.939761	0.938578	0.937371	0.936168	0.935011	0.933854	0.93275	0.931547	0.930483	0.929653	0.928798	0.928265	0.927681	0.92718	0.927044	0.927301	0.927832	0.928324	0.929098	0.929969	0.931012	0.93273	0.934623	0.936455	0.93853	0.940754	0.943384	0.94632	0.949461	0.952829	0.95613	0.959699	0.963591	0.967525	0.971745	0.976082	0.98012	0.984373	0.988694	0.992852
0.953296	0.954072	0.954478	0.954411	0.954398	0.953849	0.953244	0.952214	0.951154	0.949899	0.948416	0.947098	0.945762	0.944428	0.943139	0.941852	0.940629	0.939319	0.938165	0.937241	0.936317	0.935717	0.935085	0.934543	0.934376	0.934601	0.935108	0.935584	0.936357	0.937228	0.938268	0.939984	0.941872	0.943712	0.945787	0.948015	0.950655	0.953589	0.956734	0.960093	0.963377	0.966947	0.97082	0.974744	0.97895	0.983263	0.987285	0.991516	0.995833	0.999984
0.962759	0.963506	0.963872	0.963753	0.96366	0.963033	0.96233	0.961211	0.960036	0.958669	0.957071	0.955617	0.954154	0.952688	0.951267	0.94985	0.948508	0.947091	0.945846	0.94483	0.943835	0.943169	0.942489	0.941905	0.941707	0.941902	0.942384	0.942844	0.943615	0.944486	0.945524	0.947239	0.949121	0.950969	0.953045	0.955276	0.957926	0.960857	0.964007	0.967357	0.970625	0.974194	0.978049	0.981963	0.986155	0.990444	0.99445	0.99866	1.00297	1.00712
0.972221	0.972939	0.973265	0.973095	0.972922	0.972218	0.971417	0.970209	0.968919	0.96744	0.965726	0.964137	0.962545	0.960949	0.959394	0.957848	0.956387	0.954863	0.953528	0.952418	0.951353	0.950622	0.949893	0.949267	0.949039	0.949202	0.94966	0.950104	0.950874	0.951745	0.952781	0.954494	0.956371	0.958226	0.960302	0.962536	0.965197	0.968125	0.97128	0.974621	0.977872	0.981442	0.985278	0.989182	0.993361	0.997624	1.00161	1.0058	1.01011	1.01425
0.981684	0.982373	0.982659	0.982438	0.982184	0.981403	0.980504	0.979206	0.977801	0.97621	0.97438	0.972657	0.970936	0.969209	0.967522	0.965846	0.964265	0.962635	0.96121	0.960007	0.958871	0.958074	0.957297	0.956629	0.95637	0.956502	0.956936	0.957363	0.958133	0.959004	0.960037	0.961748	0.96362	0.965483	0.96756	0.969797	0.972468	0.975393	0.978553	0.981885	0.985119	0.988689	0.992507	0.996401	1.00057	1.0048	1.00878	1.01295	1.01725	1.02138
0.991146	0.991807	0.992053	0.99178	0.991446	0.990588	0.98959	0.988204	0.986684	0.984981	0.983035	0.981177	0.979327	0.977469	0.975649	0.973845	0.972144	0.970406	0.968891	0.967595	0.96639	0.965526	0.964702	0.963992	0.963702	0.963803	0.964212	0.964623	0.965392	0.966262	0.967294	0.969003	0.970869	0.972741	0.974817	0.977058	0.979738	0.982662	0.985826	0.989149	0.992367	0.995937	0.999735	1.00362	1.00777	1.01199	1.01594	1.02009	1.02439	1.02851
1.00061	1.00124	1.00145	1.00112	1.00071	0.999772	0.998677	0.997201	0.995566	0.993751	0.99169	0.989696	0.987719	0.985729	0.983777	0.981843	0.980023	0.978178	0.976573	0.975184	0.973908	0.972978	0.972106	0.971354	0.971033	0.971103	0.971488	0.971883	0.97265	0.973521	0.97455	0.976257	0.978118	0.979998	0.982075	0.984319	0.987009	0.98993	0.993099	0.996413	0.999614	1.00318	1.00696	1.01084	1.01498	1.01917	1.02311	1.02723	1.03152	1.03564
1.01007	1.01067	1.01084	1.01046	1.00997	1.00896	1.00776	1.0062	1.00445	1.00252	1.00034	0.998216	0.99611	0.993989	0.991905	0.989841	0.987901	0.98595	0.984254	0.982772	0.981426	0.98043	0.97951	0.978716	0.978365	0.978403	0.978764	0.979143	0.979909	0.98078	0.981807	0.983512	0.985368	0.987255	0.989332	0.991579	0.99428	0.997198	1.00037	1.00368	1.00686	1.01043	1.01419	1.01806	1.02218	1.02635	1.03027	1.03438	1.03866	1.04277
1.01953	1.02011	1.02023	1.01981	1.01923	1.01814	1.01685	1.0152	1.01333	1.01129	1.009	1.00674	1.0045	1.00225	1.00003	0.997839	0.99578	0.993722	0.991936	0.990361	0.988944	0.987882	0.986914	0.986078	0.985696	0.985703	0.98604	0.986403	0.987168	0.988038	0.989063	0.990767	0.992617	0.994512	0.99659	0.99884	1.00155	1.00447	1.00764	1.01094	1.01411	1.01768	1.02142	1.02528	1.02939	1.03353	1.03744	1.04152	1.0458	1.0499
1.029	1.02954	1.02963	1.02915	1.02849	1.02733	1.02594	1.02419	1.02221	1.02006	1.01765	1.01526	1.01289	1.01051	1.00816	1.00584	1.00366	1.00149	0.999618	0.997949	0.996462	0.995334	0.994318	0.993441	0.993028	0.993004	0.993316	0.993663	0.994426	0.995297	0.99632	0.998021	0.999866	1.00177	1.00385	1.0061	1.00882	1.01173	1.01492	1.01821	1.02136	1.02493	1.02865	1.0325	1.03659	1.04071	1.0446	1.04867	1.05294	1.05704
1.03846	1.03898	1.03902	1.03849	1.03776	1.03651	1.03502	1.03319	1.0311	1.02883	1.02631	1.02378	1.02128	1.01877	1.01629	1.01384	1.01154	1.00927	1.0073	1.00554	1.00398	1.00279	1.00172	1.0008	1.00036	1.0003	1.00059	1.00092	1.00169	1.00256	1.00358	1.00528	1.00712	1.00903	1.0111	1.01336	1.01609	1.019	1.02219	1.02547	1.0286	1.03217	1.03588	1.03972	1.0438	1.04789	1.05177	1.05581	1.06008	1.06417
1.04792	1.04841	1.04841	1.04783	1.04702	1.0457	1.04411	1.04219	1.03998	1.0376	1.03496	1.0323	1.02967	1.02703	1.02442	1.02183	1.01942	1.01704	1.01498	1.01313	1.0115	1.01024	1.00913	1.00817	1.00769	1.0076	1.00787	1.00818	1.00894	1.00981	1.01083	1.01253	1.01436	1.01628	1.01836	1.02062	1.02336	1.02627	1.02946	1.03273	1.03585	1.03942	1.04311	1.04693	1.051	1.05507	1.05893	1.06295	1.06721	1.0713
1.05738	1.05784	1.05781	1.05718	1.05628	1.05488	1.0532	1.05119	1.04886	1.04637	1.04362	1.04081	1.03807	1.03529	1.03254	1.02983	1.0273	1.02481	1.02266	1.02071	1.01902	1.01769	1.01653	1.01553	1.01502	1.0149	1.01514	1.01544	1.0162	1.01707	1.01809	1.01979	1.02161	1.02354	1.02562	1.02788	1.03063	1.03354	1.03674	1.04	1.0431	1.04667	1.05034	1.05415	1.05821	1.06225	1.0661	1.0701	1.07435	1.07843
1.06685	1.06728	1.0672	1.06652	1.06554	1.06407	1.06228	1.06018	1.05774	1.05514	1.05227	1.04933	1.04646	1.04355	1.04067	1.03783	1.03517	1.03258	1.03034	1.0283	1.02654	1.02514	1.02393	1.02289	1.02235	1.0222	1.02242	1.0227	1.02346	1.02433	1.02535	1.02704	1.02886	1.0308	1.03288	1.03514	1.0379	1.04081	1.04401	1.04726	1.05035	1.05392	1.05757	1.06137	1.06542	1.06943	1.07326	1.07724	1.08149	1.08556
1.07631	1.07671	1.07659	1.07586	1.07481	1.07325	1.07137	1.06918	1.06663	1.06392	1.06093	1.05785	1.05485	1.05181	1.0488	1.04583	1.04305	1.04035	1.03803	1.03589	1.03405	1.03259	1.03134	1.03025	1.02969	1.0295	1.0297	1.02996	1.03072	1.03159	1.0326	1.03429	1.03611	1.03805	1.04013	1.0424	1.04518	1.04808	1.05128	1.05453	1.05759	1.06116	1.0648	1.06859	1.07262	1.07661	1.08043	1.08438	1.08863	1.09269
1.08577	1.08615	1.08599	1.0852	1.08407	1.08243	1.08046	1.07818	1.07551	1.07269	1.06958	1.06637	1.06324	1.06007	1.05693	1.05383	1.05093	1.04812	1.04571	1.04348	1.04157	1.04005	1.03874	1.03761	1.03702	1.03681	1.03697	1.03722	1.03798	1.03885	1.03986	1.04155	1.04336	1.04531	1.04739	1.04967	1.05245	1.05534	1.05856	1.06179	1.06484	1.06841	1.07202	1.07581	1.07983	1.08379	1.08759	1.09153	1.09577	1.09982
1.09523	1.09558	1.09538	1.09454	1.09333	1.09162	1.08954	1.08718	1.08439	1.08146	1.07824	1.07489	1.07163	1.06833	1.06505	1.06182	1.05881	1.0559	1.05339	1.05107	1.04909	1.0475	1.04615	1.04498	1.04435	1.04411	1.04425	1.04448	1.04524	1.04611	1.04711	1.0488	1.05061	1.05257	1.05465	1.05693	1.05972	1.06261	1.06583	1.06905	1.07209	1.07566	1.07925	1.08303	1.08703	1.09097	1.09476	1.09867	1.1029	1.10696
1.1047	1.10501	1.10478	1.10389	1.10259	1.1008	1.09863	1.09617	1.09327	1.09023	1.08689	1.08341	1.08002	1.07659	1.07318	1.06982	1.06669	1.06367	1.06107	1.05866	1.05661	1.05495	1.05355	1.05234	1.05168	1.05141	1.05152	1.05174	1.0525	1.05337	1.05437	1.05606	1.05786	1.05983	1.06191	1.06419	1.06699	1.06988	1.0731	1.07632	1.07934	1.08291	1.08648	1.09025	1.09424	1.09815	1.10192	1.10582	1.11004	1.11409
1.11416	1.11445	1.11417	1.11323	1.11185	1.10999	1.10772	1.10517	1.10216	1.099	1.09555	1.09193	1.08841	1.08485	1.08131	1.07782	1.07457	1.07144	1.06875	1.06625	1.06413	1.0624	1.06096	1.0597	1.05901	1.05871	1.0588	1.059	1.05975	1.06062	1.06163	1.06331	1.06511	1.06708	1.06917	1.07145	1.07426	1.07715	1.08037	1.08358	1.08658	1.09015	1.09371	1.09747	1.10144	1.10533	1.10909	1.11296	1.11718	1.12122
1.12362	1.12388	1.12356	1.12257	1.12112	1.11917	1.1168	1.11417	1.11104	1.10777	1.1042	1.10045	1.0968	1.09311	1.08944	1.08582	1.08245	1.07921	1.07643	1.07383	1.07164	1.06986	1.06836	1.06706	1.06634	1.06601	1.06608	1.06626	1.06701	1.06788	1.06888	1.07057	1.07236	1.07434	1.07642	1.07871	1.08153	1.08442	1.08765	1.09085	1.09383	1.0974	1.10094	1.10469	1.10865	1.11252	1.11625	1.1201	1.12432	1.12835
1.13308	1.13331	1.13296	1.13191	1.13038	1.12836	1.12589	1.12317	1.11992	1.11654	1.11286	1.10897	1.1052	1.10137	1.09756	1.09382	1.09033	1.08698	1.08412	1.08142	1.07916	1.07731	1.07576	1.07443	1.07368	1.07331	1.07335	1.07352	1.07427	1.07514	1.07614	1.07782	1.07961	1.0816	1.08368	1.08597	1.0888	1.09168	1.09492	1.09811	1.10108	1.10465	1.10817	1.11191	1.11585	1.1197	1.12342	1.12725	1.13146	1.13548
0.902056	0.903054	0.903749	0.904012	0.904452	0.904338	0.904256	0.903673	0.903181	0.902467	0.90153	0.900821	0.900056	0.899285	0.898545	0.897766	0.896977	0.896016	0.895102	0.894435	0.893628	0.893119	0.89247	0.891876	0.891596	0.891726	0.892089	0.892382	0.892895	0.893518	0.894324	0.895812	0.8975	0.899093	0.900976	0.903009	0.905444	0.908252	0.911249	0.914542	0.917819	0.92132	0.925225	0.92915	0.9334	0.93782	0.941911	0.946255	0.950614	0.954832
0.911518	0.912488	0.913142	0.913354	0.913714	0.913523	0.913342	0.912671	0.912064	0.911238	0.910184	0.909341	0.908448	0.907546	0.906672	0.905764	0.904856	0.903788	0.902784	0.902023	0.901146	0.900571	0.899874	0.899238	0.898928	0.899026	0.899365	0.899642	0.900154	0.900776	0.90158	0.903067	0.904749	0.90635	0.908234	0.91027	0.912715	0.915521	0.918522	0.921806	0.925066	0.928567	0.932454	0.936369	0.940605	0.945001	0.949075	0.953398	0.957752	0.961964
0.920981	0.921921	0.922536	0.922696	0.922976	0.922707	0.922429	0.921668	0.920946	0.920008	0.918839	0.917861	0.916839	0.915806	0.9148	0.913762	0.912735	0.91156	0.910465	0.909612	0.908665	0.908023	0.907278	0.9066	0.906259	0.906327	0.906641	0.906901	0.907413	0.908035	0.908837	0.910321	0.911998	0.913607	0.915491	0.917531	0.919985	0.922789	0.925795	0.92907	0.932314	0.935815	0.939683	0.943589	0.947811	0.952182	0.95624	0.960542	0.96489	0.969095
0.930444	0.931355	0.931929	0.932038	0.932238	0.931892	0.931516	0.930666	0.929829	0.928779	0.927494	0.92638	0.92523	0.924066	0.922927	0.92176	0.920613	0.919331	0.918147	0.9172	0.916183	0.915475	0.914682	0.913963	0.913591	0.913627	0.913917	0.914161	0.914672	0.915294	0.916093	0.917576	0.919247	0.920864	0.922749	0.924791	0.927256	0.930057	0.933068	0.936334	0.939561	0.943062	0.946912	0.950808	0.955016	0.959362	0.963405	0.967686	0.972029	0.976227
0.939906	0.940789	0.941323	0.941381	0.941501	0.941077	0.940602	0.939663	0.938711	0.937549	0.936149	0.9349	0.933621	0.932326	0.931055	0.929758	0.928492	0.927103	0.925829	0.924789	0.923701	0.922927	0.922087	0.921325	0.920922	0.920927	0.921193	0.921421	0.92193	0.922552	0.923349	0.924831	0.926497	0.928122	0.930006	0.932052	0.934527	0.937325	0.94034	0.943598	0.946809	0.95031	0.954141	0.958027	0.962222	0.966543	0.97057	0.97483	0.979167	0.983358
0.949369	0.950223	0.950716	0.950723	0.950763	0.950262	0.949689	0.948661	0.947594	0.94632	0.944804	0.94342	0.942013	0.940586	0.939183	0.937757	0.936371	0.934875	0.93351	0.932377	0.931219	0.930379	0.929491	0.928687	0.928254	0.928227	0.928469	0.928681	0.929189	0.929811	0.930606	0.932085	0.933746	0.935379	0.937264	0.939313	0.941798	0.944594	0.947613	0.950862	0.954056	0.957557	0.961369	0.965246	0.969427	0.973724	0.977735	0.981973	0.986305	0.990489
0.958831	0.959657	0.96011	0.960065	0.960025	0.959446	0.958775	0.957658	0.956476	0.95509	0.953458	0.95194	0.950404	0.948847	0.94731	0.945755	0.94425	0.942647	0.941192	0.939966	0.938738	0.937831	0.936895	0.936049	0.935585	0.935528	0.935745	0.935941	0.936448	0.93707	0.937862	0.93934	0.940995	0.942636	0.944521	0.946574	0.949068	0.951862	0.954886	0.958126	0.961304	0.964805	0.968598	0.972465	0.976632	0.980904	0.9849	0.989117	0.993443	0.997621
0.968294	0.969091	0.969503	0.969408	0.969287	0.968631	0.967862	0.966656	0.965359	0.963861	0.962113	0.960459	0.958795	0.957107	0.955438	0.953753	0.952128	0.950419	0.948874	0.947554	0.946256	0.945283	0.944299	0.943412	0.942917	0.942828	0.943021	0.943201	0.943706	0.944328	0.945119	0.946594	0.948244	0.949893	0.951779	0.953834	0.956339	0.95913	0.962159	0.96539	0.968551	0.972052	0.975827	0.979684	0.983838	0.988085	0.992065	0.996261	1.00058	1.00475
0.977756	0.978524	0.978897	0.97875	0.978549	0.977816	0.976949	0.975653	0.974241	0.972631	0.970768	0.968979	0.967186	0.965367	0.963565	0.961751	0.960007	0.95819	0.956555	0.955143	0.953774	0.952736	0.951703	0.950774	0.950249	0.950128	0.950297	0.950461	0.950965	0.951587	0.952375	0.953849	0.955494	0.95715	0.959036	0.961095	0.96361	0.966398	0.969432	0.972654	0.975799	0.9793	0.983056	0.986903	0.991043	0.995266	0.99923	1.0034	1.00772	1.01188
0.987219	0.987958	0.988291	0.988092	0.987811	0.987	0.986035	0.98465	0.983123	0.981402	0.979423	0.977499	0.975578	0.973627	0.971693	0.969749	0.967886	0.965962	0.964237	0.962731	0.961292	0.960188	0.959107	0.958136	0.95758	0.957428	0.957573	0.957721	0.958224	0.958845	0.959632	0.961104	0.962743	0.964407	0.966294	0.968356	0.970881	0.973666	0.976705	0.979918	0.983046	0.986547	0.990285	0.994122	0.998249	1.00245	1.00639	1.01055	1.01486	1.01902
0.996681	0.997392	0.997684	0.997434	0.997073	0.996185	0.995122	0.993648	0.992006	0.990172	0.988078	0.986019	0.983969	0.981887	0.979821	0.977747	0.975765	0.973734	0.971919	0.97032	0.968811	0.96764	0.966511	0.965498	0.964912	0.964729	0.964849	0.964981	0.965482	0.966104	0.966888	0.968358	0.969992	0.971664	0.973551	0.975617	0.978152	0.980935	0.983978	0.987183	0.990294	0.993794	0.997514	1.00134	1.00545	1.00963	1.01356	1.01769	1.022	1.02615
1.00614	1.00683	1.00708	1.00678	1.00634	1.00537	1.00421	1.00265	1.00089	0.998943	0.996733	0.994538	0.99236	0.990147	0.987948	0.985746	0.983643	0.981506	0.9796	0.977909	0.976329	0.975092	0.973915	0.972861	0.972243	0.972029	0.972125	0.972241	0.972741	0.973363	0.974145	0.975613	0.977241	0.978921	0.980809	0.982877	0.985422	0.988203	0.991251	0.994447	0.997541	1.00104	1.00474	1.00856	1.01266	1.01681	1.02072	1.02484	1.02913	1.03328
1.01561	1.01626	1.01647	1.01612	1.0156	1.01455	1.01329	1.01164	1.00977	1.00771	1.00539	1.00306	1.00075	0.998408	0.996076	0.993744	0.991522	0.989277	0.987282	0.985497	0.983847	0.982544	0.981319	0.980223	0.979575	0.979329	0.9794	0.979501	0.98	0.980621	0.981401	0.982867	0.984491	0.986178	0.988067	0.990138	0.992693	0.995471	0.998524	1.00171	1.00479	1.00829	1.01197	1.01578	1.01987	1.02399	1.02789	1.03198	1.03627	1.04041
1.02507	1.02569	1.02586	1.02546	1.02486	1.02374	1.02238	1.02064	1.01865	1.01648	1.01404	1.01158	1.00914	1.00667	1.0042	1.00174	0.999401	0.997049	0.994964	0.993086	0.991365	0.989996	0.988724	0.987585	0.986906	0.986629	0.986676	0.986761	0.987259	0.98788	0.988658	0.990122	0.99174	0.993436	0.995324	0.997399	0.999964	1.00274	1.0058	1.00897	1.01204	1.01554	1.0192	1.023	1.02707	1.03117	1.03505	1.03912	1.04341	1.04754
1.03453	1.03513	1.03526	1.0348	1.03412	1.03292	1.03147	1.02964	1.02754	1.02525	1.0227	1.0201	1.01753	1.01493	1.01233	1.00974	1.00728	1.00482	1.00265	1.00067	0.998883	0.997448	0.996128	0.994947	0.994238	0.99393	0.993952	0.994021	0.994517	0.995139	0.995914	0.997377	0.998989	1.00069	1.00258	1.00466	1.00723	1.01001	1.01307	1.01624	1.01928	1.02278	1.02643	1.03022	1.03428	1.03835	1.04222	1.04627	1.05055	1.05467
1.04399	1.04456	1.04465	1.04415	1.04338	1.04211	1.04055	1.03864	1.03642	1.03402	1.03135	1.02862	1.02592	1.02319	1.02046	1.01774	1.01516	1.01259	1.01033	1.00826	1.0064	1.0049	1.00353	1.00231	1.00157	1.00123	1.00123	1.00128	1.00178	1.0024	1.00317	1.00463	1.00624	1.00795	1.00984	1.01192	1.01451	1.01728	1.02034	1.0235	1.02653	1.03003	1.03366	1.03744	1.04148	1.04553	1.04938	1.05341	1.05769	1.0618
1.05346	1.054	1.05405	1.05349	1.05265	1.05129	1.04964	1.04763	1.0453	1.0428	1.04001	1.03714	1.03432	1.03145	1.02859	1.02574	1.02304	1.02036	1.01801	1.01585	1.01392	1.01235	1.01094	1.00967	1.0089	1.00853	1.0085	1.00854	1.00903	1.00966	1.01043	1.01189	1.01349	1.01521	1.0171	1.01918	1.02178	1.02454	1.02762	1.03077	1.03378	1.03728	1.04089	1.04466	1.04869	1.05271	1.05655	1.06055	1.06482	1.06894
1.06292	1.06343	1.06344	1.06283	1.06191	1.06048	1.05873	1.05663	1.05418	1.05157	1.04866	1.04566	1.04271	1.03971	1.03671	1.03373	1.03092	1.02814	1.02569	1.02344	1.02144	1.0198	1.01834	1.01703	1.01623	1.01583	1.01578	1.0158	1.01629	1.01691	1.01768	1.01914	1.02074	1.02246	1.02435	1.02644	1.02905	1.03181	1.03489	1.03803	1.04103	1.04453	1.04812	1.05187	1.05589	1.05989	1.06371	1.0677	1.07196	1.07607
1.07238	1.07286	1.07283	1.07217	1.07117	1.06966	1.06781	1.06563	1.06307	1.06034	1.05732	1.05418	1.0511	1.04797	1.04484	1.04173	1.03879	1.03591	1.03337	1.03103	1.02896	1.02726	1.02574	1.0244	1.02356	1.02313	1.02306	1.02306	1.02355	1.02417	1.02494	1.0264	1.02799	1.02972	1.03161	1.0337	1.03632	1.03908	1.04216	1.0453	1.04827	1.05177	1.05535	1.05909	1.0631	1.06707	1.07088	1.07484	1.0791	1.0832
1.08184	1.0823	1.08223	1.08152	1.08043	1.07885	1.0769	1.07463	1.07195	1.06911	1.06597	1.0627	1.05949	1.05623	1.05297	1.04973	1.04667	1.04368	1.04105	1.03862	1.03647	1.03471	1.03315	1.03176	1.0309	1.03043	1.03033	1.03032	1.03081	1.03143	1.0322	1.03365	1.03524	1.03698	1.03887	1.04096	1.04359	1.04635	1.04943	1.05256	1.05552	1.05902	1.06257	1.06631	1.0703	1.07425	1.07804	1.08199	1.08624	1.09033
1.09131	1.09173	1.09162	1.09086	1.08969	1.08803	1.08599	1.08362	1.08083	1.07788	1.07463	1.07122	1.06788	1.06449	1.0611	1.05773	1.05455	1.05145	1.04874	1.04621	1.04399	1.04216	1.04055	1.03912	1.03823	1.03773	1.03761	1.03758	1.03807	1.03869	1.03945	1.0409	1.04248	1.04424	1.04613	1.04822	1.05086	1.05362	1.05671	1.05982	1.06277	1.06627	1.0698	1.07353	1.07751	1.08143	1.08521	1.08913	1.09338	1.09746
1.10077	1.10116	1.10101	1.1002	1.09896	1.09722	1.09507	1.09262	1.08971	1.08665	1.08328	1.07974	1.07627	1.07275	1.06922	1.06573	1.06243	1.05922	1.05642	1.05379	1.05151	1.04961	1.04796	1.04648	1.04556	1.04503	1.04488	1.04484	1.04533	1.04595	1.04671	1.04816	1.04973	1.05149	1.05338	1.05548	1.05813	1.06089	1.06398	1.06709	1.07002	1.07352	1.07703	1.08075	1.08471	1.08861	1.09237	1.09627	1.10052	1.10459
1.11023	1.1106	1.11041	1.10954	1.10822	1.1064	1.10416	1.10162	1.0986	1.09542	1.09194	1.08826	1.08466	1.08101	1.07735	1.07373	1.07031	1.067	1.0641	1.06138	1.05903	1.05707	1.05536	1.05385	1.05289	1.05233	1.05216	1.0521	1.05259	1.05321	1.05397	1.05541	1.05698	1.05875	1.06064	1.06275	1.0654	1.06815	1.07125	1.07435	1.07726	1.08076	1.08426	1.08797	1.09192	1.0958	1.09954	1.10342	1.10765	1.11172
1.11969	1.12003	1.1198	1.11888	1.11748	1.11559	1.11325	1.11062	1.10748	1.10419	1.10059	1.09678	1.09305	1.08927	1.08548	1.08172	1.07819	1.07477	1.07178	1.06897	1.06655	1.06452	1.06276	1.06121	1.06022	1.05963	1.05944	1.05936	1.05985	1.06047	1.06122	1.06267	1.06423	1.06601	1.0679	1.07001	1.07267	1.07542	1.07853	1.08162	1.08451	1.08801	1.09149	1.09519	1.09912	1.10298	1.1067	1.11056	1.11479	1.11886
1.12916	1.12947	1.12919	1.12823	1.12674	1.12477	1.12233	1.11961	1.11636	1.11296	1.10925	1.1053	1.10145	1.09753	1.09361	1.08972	1.08607	1.08254	1.07946	1.07656	1.07407	1.07197	1.07017	1.06857	1.06755	1.06693	1.06671	1.06662	1.0671	1.06772	1.06848	1.06992	1.07148	1.07326	1.07516	1.07727	1.07994	1.08269	1.0858	1.08888	1.09176	1.09526	1.09872	1.10241	1.10633	1.11016	1.11387	1.1177	1.12193	1.12599
0.898129	0.899205	0.899987	0.900324	0.900817	0.900751	0.900701	0.90012	0.899621	0.898888	0.897917	0.897144	0.896307	0.895444	0.894588	0.89367	0.892719	0.891572	0.890448	0.889571	0.888531	0.88778	0.886876	0.886021	0.885474	0.885352	0.88545	0.885479	0.885728	0.886101	0.886662	0.887913	0.889374	0.89076	0.892453	0.894307	0.896586	0.899257	0.902128	0.905311	0.908498	0.91193	0.915775	0.919653	0.923877	0.928281	0.93236	0.936712	0.941086	0.945338
0.907591	0.908639	0.90938	0.909666	0.910079	0.909935	0.909787	0.909117	0.908503	0.907659	0.906572	0.905663	0.904698	0.903704	0.902716	0.901668	0.900598	0.899344	0.89813	0.89716	0.896049	0.895233	0.89428	0.893383	0.892806	0.892652	0.892726	0.892739	0.892986	0.89336	0.893918	0.895168	0.896623	0.898017	0.89971	0.901568	0.903857	0.906526	0.909401	0.912575	0.915746	0.919178	0.923004	0.926872	0.931082	0.935462	0.939525	0.943855	0.948224	0.952469
0.917054	0.918073	0.918774	0.919009	0.919341	0.91912	0.918874	0.918115	0.917386	0.916429	0.915227	0.914183	0.913089	0.911964	0.910843	0.909667	0.908476	0.907115	0.905811	0.904748	0.903567	0.902685	0.901684	0.900745	0.900138	0.899952	0.900002	0.899999	0.900245	0.900618	0.901174	0.902422	0.903872	0.905274	0.906968	0.908829	0.911128	0.913794	0.916674	0.919839	0.922993	0.926425	0.930232	0.934091	0.938288	0.942642	0.94669	0.950999	0.955363	0.959601
0.926516	0.927506	0.928167	0.928351	0.928603	0.928305	0.927961	0.927112	0.926268	0.9252	0.923882	0.922703	0.92148	0.920224	0.918971	0.917665	0.916355	0.914887	0.913493	0.912337	0.911086	0.910137	0.909088	0.908107	0.907469	0.907253	0.907278	0.907259	0.907504	0.907877	0.908431	0.909677	0.911121	0.912531	0.914225	0.916089	0.918399	0.921062	0.923947	0.927103	0.930241	0.933673	0.937461	0.94131	0.945493	0.949823	0.953855	0.958143	0.962501	0.966732
0.935979	0.93694	0.937561	0.937693	0.937866	0.93749	0.937047	0.93611	0.935151	0.93397	0.932536	0.931223	0.929871	0.928484	0.927099	0.925663	0.924234	0.922659	0.921175	0.919925	0.918604	0.917589	0.916492	0.915469	0.914801	0.914553	0.914554	0.914519	0.914762	0.915135	0.915687	0.916931	0.91837	0.919788	0.921483	0.92335	0.925669	0.92833	0.93122	0.934367	0.937488	0.94092	0.94469	0.948529	0.952699	0.957004	0.96102	0.965286	0.969639	0.973864
0.945441	0.946374	0.946954	0.947035	0.947128	0.946674	0.946134	0.945107	0.944033	0.94274	0.941191	0.939742	0.938263	0.936744	0.935226	0.933661	0.932113	0.930431	0.928856	0.927514	0.926122	0.925041	0.923896	0.922832	0.922132	0.921853	0.92183	0.921779	0.922021	0.922394	0.922944	0.924186	0.92562	0.927045	0.928741	0.930611	0.93294	0.935598	0.938492	0.941631	0.944735	0.948168	0.951919	0.955748	0.959904	0.964184	0.968185	0.97243	0.976777	0.980995
0.954904	0.955808	0.956348	0.956378	0.95639	0.955859	0.95522	0.954105	0.952916	0.951511	0.949846	0.948262	0.946654	0.945005	0.943354	0.941659	0.939991	0.938202	0.936538	0.935102	0.93364	0.932493	0.9313	0.930194	0.929464	0.929154	0.929106	0.929039	0.92928	0.929653	0.9302	0.931441	0.932869	0.934302	0.935998	0.937872	0.940211	0.942867	0.945765	0.948896	0.951983	0.955415	0.959148	0.962967	0.967109	0.971365	0.97535	0.979574	0.983915	0.988127
0.964366	0.965242	0.965741	0.96572	0.965652	0.965044	0.964307	0.963102	0.961798	0.960281	0.958501	0.956782	0.955045	0.953265	0.951481	0.949658	0.94787	0.945974	0.944219	0.942691	0.941159	0.939945	0.938704	0.937556	0.936795	0.936454	0.936381	0.936299	0.936538	0.936911	0.937457	0.938695	0.940118	0.941559	0.943256	0.945132	0.947482	0.950135	0.953038	0.95616	0.95923	0.962662	0.966377	0.970186	0.974315	0.978546	0.982515	0.986718	0.991053	0.995258
0.973829	0.974676	0.975135	0.975062	0.974914	0.974228	0.973394	0.9721	0.970681	0.969052	0.967156	0.965302	0.963436	0.961525	0.959609	0.957656	0.955749	0.953746	0.951901	0.950279	0.948677	0.947397	0.946108	0.944918	0.944127	0.943754	0.943657	0.943559	0.943797	0.94417	0.944713	0.94595	0.947367	0.948817	0.950513	0.952393	0.954753	0.957403	0.960311	0.963424	0.966478	0.96991	0.973606	0.977405	0.98152	0.985726	0.989679	0.993861	0.998191	1.00239
0.983291	0.984109	0.984529	0.984405	0.984176	0.983413	0.98248	0.981097	0.979563	0.977822	0.975811	0.973821	0.971828	0.969785	0.967737	0.965654	0.963628	0.961518	0.959583	0.957868	0.956195	0.954849	0.953513	0.952281	0.951459	0.951054	0.950933	0.950819	0.951056	0.951429	0.95197	0.953204	0.954617	0.956074	0.957771	0.959654	0.962023	0.964671	0.967584	0.970688	0.973725	0.977157	0.980835	0.984624	0.988726	0.992907	0.996844	1.00101	1.00533	1.00952
0.992754	0.993543	0.993922	0.993747	0.993438	0.992598	0.991567	0.990095	0.988446	0.986593	0.984465	0.982341	0.980219	0.978045	0.975864	0.973652	0.971506	0.96929	0.967264	0.965456	0.963713	0.962302	0.960917	0.959643	0.95879	0.958355	0.958209	0.958079	0.958315	0.958687	0.959226	0.960459	0.961866	0.963331	0.965028	0.966915	0.969294	0.97194	0.974857	0.977952	0.980973	0.984405	0.988064	0.991843	0.995931	1.00009	1.00401	1.00815	1.01247	1.01665
1.00222	1.00298	1.00332	1.00309	1.0027	1.00178	1.00065	0.999092	0.997328	0.995363	0.99312	0.990861	0.98861	0.986306	0.983992	0.98165	0.979385	0.977061	0.974946	0.973045	0.971231	0.969754	0.968321	0.967005	0.966122	0.965655	0.965485	0.965338	0.965573	0.965946	0.966483	0.967714	0.969115	0.970588	0.972286	0.974175	0.976565	0.979208	0.98213	0.985216	0.98822	0.991652	0.995293	0.999062	1.00314	1.00727	1.01117	1.01529	1.01961	1.02378
1.01168	1.01241	1.01271	1.01243	1.01196	1.01097	1.00974	1.00809	1.00621	1.00413	1.00177	0.999381	0.997001	0.994566	0.992119	0.989648	0.987264	0.984833	0.982628	0.980633	0.97875	0.977206	0.975725	0.974367	0.973453	0.972955	0.972761	0.972598	0.972832	0.973204	0.973739	0.974968	0.976364	0.977845	0.979543	0.981436	0.983836	0.986476	0.989403	0.99248	0.995468	0.9989	1.00252	1.00628	1.01034	1.01445	1.01834	1.02244	1.02674	1.03092
1.02114	1.02184	1.0221	1.02177	1.02122	1.02015	1.01883	1.01709	1.01509	1.0129	1.01043	1.0079	1.00539	1.00283	1.00025	0.997647	0.995142	0.992605	0.990309	0.988222	0.986268	0.984658	0.983129	0.98173	0.980785	0.980255	0.980037	0.979858	0.980091	0.980463	0.980995	0.982223	0.983614	0.985102	0.986801	0.988697	0.991106	0.993744	0.996676	0.999744	1.00272	1.00615	1.00975	1.0135	1.01755	1.02163	1.0255	1.02958	1.03388	1.03805
1.0306	1.03128	1.0315	1.03112	1.03049	1.02934	1.02791	1.02608	1.02398	1.02167	1.01908	1.01642	1.01378	1.01109	1.00837	1.00564	1.00302	1.00038	0.997991	0.99581	0.993786	0.99211	0.990533	0.989092	0.988116	0.987556	0.987313	0.987118	0.987349	0.987722	0.988252	0.989477	0.990863	0.992359	0.994058	0.995957	0.998377	1.00101	1.00395	1.00701	1.00996	1.01339	1.01698	1.02072	1.02475	1.02881	1.03267	1.03672	1.04102	1.04518
1.04007	1.04071	1.04089	1.04046	1.03975	1.03852	1.037	1.03508	1.03286	1.03045	1.02774	1.02494	1.02218	1.01935	1.0165	1.01364	1.0109	1.00815	1.00567	1.0034	1.0013	0.999562	0.997937	0.996454	0.995448	0.994856	0.994589	0.994378	0.994608	0.99498	0.995508	0.996732	0.998112	0.999616	1.00132	1.00322	1.00565	1.00828	1.01122	1.01427	1.01721	1.02064	1.02421	1.02794	1.03196	1.03599	1.03983	1.04387	1.04816	1.05231
1.04953	1.05015	1.05028	1.0498	1.04901	1.04771	1.04609	1.04408	1.04174	1.03922	1.03639	1.03346	1.03057	1.02761	1.02463	1.02164	1.01878	1.01592	1.01335	1.01099	1.00882	1.00701	1.00534	1.00382	1.00278	1.00216	1.00186	1.00164	1.00187	1.00224	1.00276	1.00399	1.00536	1.00687	1.00857	1.01048	1.01292	1.01555	1.01849	1.02154	1.02446	1.02789	1.03144	1.03516	1.03916	1.04317	1.047	1.05101	1.0553	1.05944
1.05899	1.05958	1.05968	1.05914	1.05827	1.05689	1.05517	1.05308	1.05062	1.04799	1.04505	1.04198	1.03896	1.03587	1.03276	1.02964	1.02666	1.02369	1.02104	1.01858	1.01634	1.01447	1.01275	1.01118	1.01011	1.00946	1.00914	1.0089	1.00913	1.0095	1.01002	1.01124	1.01261	1.01413	1.01583	1.01774	1.02019	1.02282	1.02577	1.0288	1.0317	1.03514	1.03867	1.04238	1.04637	1.05035	1.05416	1.05815	1.06243	1.06657
1.06845	1.06901	1.06907	1.06849	1.06754	1.06608	1.06426	1.06207	1.05951	1.05676	1.0537	1.0505	1.04735	1.04413	1.04089	1.03764	1.03454	1.03146	1.02872	1.02616	1.02386	1.02192	1.02015	1.01854	1.01744	1.01676	1.01642	1.01616	1.01638	1.01676	1.01728	1.0185	1.01986	1.02139	1.02309	1.025	1.02746	1.03009	1.03304	1.03606	1.03895	1.04238	1.04589	1.0496	1.05357	1.05753	1.06133	1.0653	1.06957	1.0737
1.07792	1.07845	1.07846	1.07783	1.0768	1.07526	1.07335	1.07107	1.06839	1.06553	1.06236	1.05902	1.05574	1.05239	1.04901	1.04564	1.04241	1.03924	1.0364	1.03375	1.03138	1.02937	1.02755	1.0259	1.02477	1.02406	1.02369	1.02342	1.02364	1.02401	1.02453	1.02575	1.02711	1.02864	1.03035	1.03226	1.03473	1.03735	1.04031	1.04333	1.0462	1.04963	1.05312	1.05681	1.06078	1.06471	1.06849	1.07244	1.07671	1.08084
1.08738	1.08788	1.08786	1.08717	1.08606	1.08445	1.08243	1.08007	1.07727	1.0743	1.07101	1.06754	1.06413	1.06065	1.05714	1.05363	1.05029	1.04701	1.04408	1.04134	1.0389	1.03682	1.03496	1.03327	1.03211	1.03136	1.03097	1.03068	1.0309	1.03127	1.03179	1.033	1.03436	1.0359	1.0376	1.03952	1.042	1.04462	1.04759	1.05059	1.05345	1.05688	1.06035	1.06403	1.06799	1.07189	1.07566	1.07959	1.08385	1.08797
1.09684	1.09732	1.09725	1.09651	1.09532	1.09363	1.09152	1.08907	1.08615	1.08307	1.07967	1.07606	1.07252	1.06891	1.06527	1.06163	1.05817	1.05478	1.05176	1.04893	1.04641	1.04427	1.04236	1.04063	1.03944	1.03866	1.03824	1.03794	1.03816	1.03853	1.03905	1.04026	1.04161	1.04316	1.04486	1.04678	1.04927	1.05189	1.05486	1.05786	1.06069	1.06413	1.06758	1.07125	1.07519	1.07908	1.08282	1.08673	1.09099	1.0951
1.1063	1.10675	1.10664	1.10585	1.10458	1.10281	1.10061	1.09806	1.09504	1.09184	1.08832	1.08458	1.08091	1.07717	1.0734	1.06963	1.06605	1.06255	1.05944	1.05652	1.05393	1.05173	1.04977	1.04799	1.04677	1.04596	1.04552	1.0452	1.04542	1.04579	1.0463	1.04751	1.04886	1.05042	1.05212	1.05404	1.05654	1.05916	1.06213	1.06512	1.06794	1.07137	1.07481	1.07847	1.0824	1.08626	1.08999	1.09387	1.09813	1.10223
1.11577	1.11618	1.11604	1.1152	1.11385	1.112	1.10969	1.10706	1.10392	1.10061	1.09698	1.0931	1.0893	1.08543	1.08152	1.07763	1.07393	1.07032	1.06713	1.06411	1.06145	1.05918	1.05717	1.05535	1.0541	1.05326	1.0528	1.05246	1.05268	1.05305	1.05356	1.05477	1.05611	1.05767	1.05938	1.0613	1.06381	1.06643	1.0694	1.07239	1.07519	1.07862	1.08204	1.08569	1.0896	1.09344	1.09715	1.10102	1.10526	1.10936
1.12523	1.12562	1.12543	1.12454	1.12311	1.12118	1.11878	1.11606	1.1128	1.10938	1.10563	1.10162	1.0977	1.09369	1.08965	1.08563	1.08181	1.07809	1.07481	1.0717	1.06897	1.06663	1.06457	1.06271	1.06143	1.06056	1.06007	1.05972	1.05994	1.06031	1.06082	1.06202	1.06336	1.06493	1.06663	1.06856	1.07109	1.07369	1.07668	1.07965	1.08244	1.08587	1.08927	1.09291	1.09681	1.10062	1.10432	1.10816	1.1124	1.11649
0.894201	0.895356	0.896225	0.896636	0.897182	0.897163	0.897146	0.896566	0.896061	0.895309	0.894305	0.893466	0.892557	0.891602	0.890632	0.889575	0.888461	0.887128	0.885794	0.884708	0.883434	0.882442	0.881281	0.880165	0.879353	0.878978	0.878811	0.878577	0.87856	0.878684	0.879	0.880014	0.881247	0.882426	0.88393	0.885605	0.887729	0.890262	0.893007	0.89608	0.899177	0.902541	0.906324	0.910155	0.914354	0.918742	0.92281	0.927169	0.931558	0.935844
0.903664	0.90479	0.905618	0.905979	0.906444	0.906348	0.906232	0.905564	0.904943	0.904079	0.90296	0.901986	0.900948	0.899862	0.898759	0.897573	0.896339	0.894899	0.893475	0.892296	0.890952	0.889894	0.888685	0.887527	0.886684	0.886278	0.886087	0.885837	0.885818	0.885943	0.886256	0.887268	0.888497	0.889683	0.891187	0.892866	0.894999	0.897531	0.90028	0.903344	0.906425	0.909788	0.913553	0.917374	0.921559	0.925922	0.929975	0.934312	0.938697	0.942975
0.913126	0.914224	0.915012	0.915321	0.915706	0.915533	0.915319	0.914561	0.913826	0.91285	0.911614	0.910505	0.909339	0.908122	0.906887	0.905571	0.904218	0.902671	0.901157	0.899885	0.89847	0.897346	0.896089	0.89489	0.894016	0.893578	0.893362	0.893097	0.893077	0.893201	0.893512	0.894523	0.895746	0.89694	0.898445	0.900127	0.90227	0.904799	0.907553	0.910608	0.913672	0.917035	0.920782	0.924593	0.928765	0.933103	0.93714	0.941456	0.945835	0.950106
0.922589	0.923657	0.924405	0.924663	0.924968	0.924718	0.924406	0.923559	0.922708	0.92162	0.920269	0.919025	0.91773	0.916382	0.915015	0.913569	0.912097	0.910443	0.908839	0.907473	0.905988	0.904799	0.903493	0.902252	0.901348	0.900879	0.900638	0.900357	0.900336	0.90046	0.900769	0.901777	0.902995	0.904198	0.905702	0.907387	0.909541	0.912067	0.914826	0.917873	0.92092	0.924283	0.928011	0.931812	0.93597	0.940284	0.944305	0.9486	0.952973	0.957238
0.932051	0.933091	0.933799	0.934005	0.934231	0.933902	0.933492	0.932556	0.931591	0.930391	0.928924	0.927545	0.926122	0.924642	0.923142	0.921568	0.919976	0.918215	0.91652	0.915062	0.913507	0.912251	0.910898	0.909614	0.908679	0.908179	0.907914	0.907617	0.907595	0.907719	0.908025	0.909032	0.910244	0.911455	0.91296	0.914648	0.916812	0.919335	0.922099	0.925137	0.928167	0.93153	0.93524	0.939031	0.943176	0.947464	0.95147	0.955743	0.960111	0.964369
0.941514	0.942525	0.943192	0.943348	0.943493	0.943087	0.942579	0.941554	0.940473	0.939161	0.937579	0.936065	0.934513	0.932903	0.93127	0.929566	0.927854	0.925986	0.924202	0.92265	0.921025	0.919703	0.918302	0.916976	0.916011	0.915479	0.91519	0.914876	0.914853	0.914977	0.915282	0.916287	0.917493	0.918712	0.920217	0.921909	0.924083	0.926603	0.929371	0.932401	0.935415	0.938778	0.942469	0.94625	0.950381	0.954645	0.958635	0.962887	0.967249	0.971501
0.950976	0.951959	0.952586	0.95269	0.952755	0.952272	0.951665	0.950551	0.949356	0.947932	0.946234	0.944584	0.942904	0.941163	0.939397	0.937564	0.935733	0.933758	0.931884	0.930239	0.928543	0.927155	0.925706	0.924339	0.923342	0.922779	0.922466	0.922136	0.922112	0.922236	0.922538	0.923541	0.924743	0.925969	0.927475	0.92917	0.931353	0.933872	0.936644	0.939665	0.942662	0.946025	0.949698	0.953469	0.957587	0.961826	0.9658	0.970031	0.974387	0.978632
0.960439	0.961393	0.961979	0.962032	0.962017	0.961456	0.960752	0.959549	0.958238	0.956702	0.954889	0.953104	0.951295	0.949423	0.947525	0.945562	0.943612	0.94153	0.939565	0.937827	0.936061	0.934607	0.93311	0.931701	0.930674	0.93008	0.929742	0.929396	0.929371	0.929494	0.929795	0.930796	0.931992	0.933226	0.934732	0.93643	0.938624	0.94114	0.943917	0.946929	0.94991	0.953273	0.956927	0.960688	0.964792	0.969006	0.972964	0.977175	0.981525	0.985764
0.969901	0.970827	0.971373	0.971375	0.971279	0.970641	0.969839	0.968546	0.96712	0.965473	0.963543	0.961624	0.959687	0.957683	0.955653	0.95356	0.951491	0.949302	0.947247	0.945416	0.94358	0.942059	0.940514	0.939063	0.938005	0.93738	0.937018	0.936656	0.936629	0.936753	0.937051	0.938051	0.939241	0.940483	0.94199	0.943691	0.945895	0.948408	0.95119	0.954193	0.957157	0.96052	0.964156	0.967907	0.971997	0.976187	0.980129	0.984318	0.988664	0.992895
0.979364	0.98026	0.980767	0.980717	0.980541	0.979826	0.978925	0.977544	0.976003	0.974243	0.972198	0.970144	0.968078	0.965943	0.96378	0.961559	0.959369	0.957074	0.954929	0.953004	0.951098	0.949511	0.947918	0.946425	0.945337	0.94468	0.944294	0.943916	0.943888	0.944012	0.944308	0.945305	0.94649	0.94774	0.949247	0.950952	0.953166	0.955676	0.958463	0.961457	0.964405	0.967768	0.971384	0.975126	0.979203	0.983368	0.987294	0.991462	0.995802	1.00003
0.988827	0.989694	0.99016	0.990059	0.989803	0.989011	0.988012	0.986541	0.984885	0.983014	0.980853	0.978664	0.976469	0.974203	0.971908	0.969557	0.967248	0.964845	0.96261	0.960593	0.958616	0.956963	0.955322	0.953787	0.952668	0.95198	0.95157	0.951176	0.951147	0.95127	0.951564	0.95256	0.95374	0.954997	0.956505	0.958213	0.960437	0.962944	0.965736	0.968721	0.971652	0.975015	0.978613	0.982345	0.986408	0.990548	0.994459	0.998606	1.00294	1.00716
0.998289	0.999128	0.999554	0.999401	0.999065	0.998195	0.997098	0.995539	0.993768	0.991784	0.989508	0.987183	0.98486	0.982464	0.980035	0.977555	0.975127	0.972617	0.970292	0.968181	0.966134	0.964416	0.962726	0.96115	0.96	0.959281	0.958846	0.958436	0.958405	0.958529	0.95882	0.959814	0.960989	0.962255	0.963762	0.965473	0.967707	0.970213	0.973009	0.975985	0.978899	0.982263	0.985842	0.989564	0.993614	0.997729	1.00162	1.00575	1.01008	1.01429
1.00775	1.00856	1.00895	1.00874	1.00833	1.00738	1.00618	1.00454	1.00265	1.00055	0.998163	0.995703	0.993251	0.990724	0.988163	0.985553	0.983006	0.980389	0.977973	0.97577	0.973652	0.971868	0.97013	0.968512	0.967332	0.966581	0.966122	0.965696	0.965664	0.965788	0.966077	0.967069	0.968238	0.969512	0.97102	0.972734	0.974978	0.977481	0.980282	0.98325	0.986147	0.98951	0.993071	0.996783	1.00082	1.00491	1.00879	1.01289	1.01722	1.02142
1.01721	1.018	1.01834	1.01809	1.01759	1.01656	1.01527	1.01353	1.01153	1.00933	1.00682	1.00422	1.00164	0.998984	0.996291	0.993551	0.990884	0.988161	0.985655	0.983358	0.981171	0.97932	0.977535	0.975874	0.974663	0.973881	0.973398	0.972956	0.972923	0.973046	0.973333	0.974324	0.975487	0.976769	0.978278	0.979995	0.982249	0.984749	0.987555	0.990514	0.993394	0.996758	1.0003	1.004	1.00802	1.01209	1.01595	1.02004	1.02435	1.02855
1.02668	1.02743	1.02773	1.02743	1.02685	1.02575	1.02436	1.02253	1.02042	1.0181	1.01547	1.01274	1.01003	1.00724	1.00442	1.00155	0.998763	0.995932	0.993337	0.990947	0.988689	0.986772	0.984939	0.983236	0.981995	0.981182	0.980674	0.980216	0.980182	0.980305	0.98059	0.981578	0.982737	0.984026	0.985535	0.987255	0.98952	0.992017	0.994828	0.997778	1.00064	1.00401	1.00753	1.01122	1.01523	1.01927	1.02312	1.02718	1.03149	1.03568
1.03614	1.03686	1.03713	1.03677	1.03611	1.03493	1.03344	1.03153	1.0293	1.02687	1.02413	1.02126	1.01843	1.0155	1.01255	1.00955	1.00664	1.0037	1.00102	0.998535	0.996207	0.994224	0.992343	0.990599	0.989326	0.988482	0.98795	0.987476	0.98744	0.987563	0.987846	0.988833	0.989986	0.991283	0.992793	0.994516	0.996791	0.999286	1.0021	1.00504	1.00789	1.01125	1.01476	1.01844	1.02244	1.02645	1.03028	1.03432	1.03863	1.04282
1.0456	1.0463	1.04652	1.04611	1.04538	1.04412	1.04253	1.04053	1.03818	1.03564	1.03278	1.02978	1.02682	1.02376	1.02067	1.01755	1.01452	1.01148	1.0087	1.00612	1.00373	1.00168	0.999747	0.997961	0.996658	0.995782	0.995225	0.994736	0.994699	0.994822	0.995103	0.996087	0.997235	0.99854	1.00005	1.00178	1.00406	1.00655	1.00937	1.01231	1.01514	1.0185	1.02199	1.02566	1.02964	1.03363	1.03745	1.04147	1.04577	1.04995
1.05506	1.05573	1.05591	1.05546	1.05464	1.0533	1.05162	1.04952	1.04706	1.04441	1.04144	1.0383	1.03521	1.03202	1.0288	1.02554	1.0224	1.01925	1.01638	1.01371	1.01124	1.00913	1.00715	1.00532	1.00399	1.00308	1.0025	1.002	1.00196	1.00208	1.00236	1.00334	1.00448	1.0058	1.00731	1.00904	1.01133	1.01382	1.01665	1.01957	1.02238	1.02575	1.02922	1.03288	1.03685	1.04081	1.04461	1.04861	1.05291	1.05708
1.06453	1.06516	1.06531	1.0648	1.0639	1.06249	1.0607	1.05852	1.05595	1.05318	1.05009	1.04682	1.0436	1.04028	1.03693	1.03354	1.03028	1.02702	1.02406	1.0213	1.01876	1.01658	1.01456	1.01269	1.01132	1.01038	1.00978	1.00926	1.00922	1.00934	1.00962	1.0106	1.01173	1.01305	1.01457	1.0163	1.0186	1.02109	1.02392	1.02683	1.02963	1.03299	1.03644	1.0401	1.04405	1.04799	1.05178	1.05576	1.06004	1.06421
1.07399	1.0746	1.0747	1.07414	1.07316	1.07167	1.06979	1.06752	1.06483	1.06195	1.05875	1.05534	1.05199	1.04855	1.04506	1.04154	1.03816	1.03479	1.03174	1.02889	1.02628	1.02403	1.02196	1.02005	1.01865	1.01768	1.01705	1.01652	1.01648	1.0166	1.01687	1.01785	1.01898	1.02031	1.02182	1.02356	1.02587	1.02836	1.03119	1.0341	1.03688	1.04024	1.04367	1.04732	1.05126	1.05517	1.05894	1.0629	1.06718	1.07134
1.08345	1.08403	1.0841	1.08348	1.08242	1.08086	1.07888	1.07652	1.07371	1.07072	1.0674	1.06386	1.06038	1.05681	1.05318	1.04954	1.04604	1.04256	1.03943	1.03648	1.0338	1.03148	1.02936	1.02741	1.02598	1.02498	1.02433	1.02378	1.02373	1.02386	1.02413	1.02511	1.02623	1.02757	1.02908	1.03082	1.03314	1.03563	1.03847	1.04136	1.04413	1.04749	1.0509	1.05454	1.05846	1.06236	1.06611	1.07004	1.07432	1.07847
1.09291	1.09347	1.09349	1.09282	1.09169	1.09004	1.08796	1.08551	1.08259	1.07949	1.07606	1.07238	1.06877	1.06507	1.06131	1.05754	1.05391	1.05033	1.04711	1.04407	1.04132	1.03894	1.03677	1.03477	1.03332	1.03228	1.03161	1.03104	1.03099	1.03112	1.03138	1.03236	1.03348	1.03483	1.03634	1.03808	1.04042	1.04289	1.04574	1.04863	1.05137	1.05474	1.05813	1.06176	1.06567	1.06954	1.07327	1.07719	1.08146	1.0856
1.10238	1.1029	1.10288	1.10217	1.10095	1.09923	1.09705	1.09451	1.09148	1.08826	1.08471	1.0809	1.07716	1.07333	1.06944	1.06553	1.06179	1.05811	1.05479	1.05165	1.04883	1.04639	1.04417	1.04213	1.04065	1.03958	1.03888	1.0383	1.03825	1.03837	1.03864	1.03961	1.04073	1.04208	1.0436	1.04534	1.04769	1.05016	1.05301	1.05589	1.05862	1.06198	1.06536	1.06897	1.07287	1.07672	1.08044	1.08433	1.0886	1.09274
1.11184	1.11233	1.11228	1.11151	1.11021	1.10841	1.10614	1.10351	1.10036	1.09703	1.09337	1.08942	1.08556	1.08159	1.07757	1.07353	1.06967	1.06588	1.06247	1.05924	1.05635	1.05384	1.05158	1.0495	1.04798	1.04688	1.04616	1.04556	1.04551	1.04563	1.0459	1.04687	1.04798	1.04934	1.05085	1.0526	1.05496	1.05743	1.06028	1.06315	1.06587	1.06923	1.07259	1.07619	1.08008	1.0839	1.0876	1.09147	1.09574	1.09987
1.1213	1.12177	1.12167	1.12085	1.11947	1.1176	1.11522	1.11251	1.10924	1.1058	1.10202	1.09794	1.09395	1.08985	1.08569	1.08153	1.07755	1.07365	1.07015	1.06683	1.06387	1.06129	1.05898	1.05686	1.05531	1.05418	1.05343	1.05282	1.05277	1.05289	1.05315	1.05412	1.05523	1.0566	1.05811	1.05986	1.06223	1.0647	1.06756	1.07042	1.07312	1.07648	1.07982	1.08341	1.08728	1.09108	1.09477	1.09862	1.10287	1.107
0.890476	0.891806	0.892864	0.893426	0.894052	0.894102	0.894102	0.89347	0.892876	0.892007	0.890848	0.889764	0.888595	0.887331	0.885996	0.884515	0.882925	0.881066	0.879158	0.877497	0.875604	0.873977	0.872154	0.870369	0.868882	0.867865	0.867029	0.866137	0.865465	0.864976	0.864685	0.865114	0.865785	0.866459	0.867494	0.868732	0.870478	0.872671	0.875109	0.877906	0.880771	0.883964	0.887587	0.891294	0.895423	0.899755	0.903787	0.908149	0.912573	0.916937
0.899736	0.900941	0.901856	0.902291	0.902809	0.902761	0.902677	0.90201	0.901383	0.9005	0.899347	0.898308	0.897198	0.89602	0.894803	0.893478	0.892081	0.890455	0.888821	0.887433	0.885855	0.884556	0.883091	0.881672	0.880563	0.879904	0.879447	0.878934	0.878651	0.878526	0.878594	0.879369	0.88037	0.88135	0.882664	0.884164	0.886142	0.888535	0.891159	0.894114	0.897104	0.900398	0.904103	0.907876	0.912036	0.916383	0.920425	0.924769	0.929169	0.933481
0.909199	0.910375	0.91125	0.911633	0.912071	0.911946	0.911764	0.911008	0.910265	0.909271	0.908002	0.906828	0.905589	0.90428	0.902931	0.901476	0.89996	0.898227	0.896503	0.895021	0.893373	0.892008	0.890495	0.889034	0.887894	0.887204	0.886723	0.886194	0.885909	0.885784	0.88585	0.886624	0.887619	0.888607	0.889921	0.891425	0.893413	0.895804	0.898432	0.901378	0.904351	0.907646	0.911332	0.915095	0.919242	0.923564	0.92759	0.931913	0.936307	0.940612
0.918661	0.919809	0.920643	0.920975	0.921333	0.92113	0.920851	0.920005	0.919148	0.918041	0.916657	0.915348	0.91398	0.91254	0.911058	0.909474	0.907839	0.905999	0.904184	0.90261	0.900891	0.89946	0.897899	0.896396	0.895226	0.894505	0.893999	0.893454	0.893168	0.893043	0.893107	0.893878	0.894869	0.895864	0.897179	0.898685	0.900683	0.903072	0.905705	0.908642	0.911599	0.914893	0.918561	0.922314	0.926447	0.930744	0.934755	0.939057	0.943445	0.947744
0.928124	0.929242	0.930037	0.930318	0.930596	0.930315	0.929937	0.929003	0.92803	0.926812	0.925312	0.923867	0.922372	0.9208	0.919186	0.917472	0.915717	0.91377	0.911866	0.910198	0.908409	0.906913	0.905303	0.903759	0.902557	0.901805	0.901275	0.900714	0.900427	0.900302	0.900363	0.901133	0.902118	0.903121	0.904436	0.905946	0.907954	0.91034	0.912978	0.915906	0.918846	0.922141	0.92579	0.929533	0.933653	0.937925	0.94192	0.9462	0.950583	0.954875
0.937586	0.938676	0.93943	0.93966	0.939858	0.9395	0.939024	0.938	0.936913	0.935582	0.933966	0.932387	0.930763	0.929061	0.927313	0.92547	0.923596	0.921542	0.919548	0.917787	0.915928	0.914365	0.912707	0.911121	0.909889	0.909105	0.908551	0.907974	0.907685	0.90756	0.90762	0.908387	0.909367	0.910378	0.911694	0.913207	0.915225	0.917608	0.920251	0.92317	0.926094	0.929388	0.933019	0.936752	0.940858	0.945106	0.949085	0.953344	0.957721	0.962006
0.947049	0.94811	0.948824	0.949002	0.94912	0.948685	0.94811	0.946998	0.945795	0.944353	0.942621	0.940907	0.939154	0.937321	0.935441	0.933469	0.931475	0.929314	0.927229	0.925375	0.923446	0.921817	0.920111	0.918483	0.917221	0.916405	0.915827	0.915234	0.914944	0.914819	0.914876	0.915642	0.916616	0.917636	0.918952	0.920468	0.922496	0.924876	0.927523	0.930434	0.933341	0.936636	0.940247	0.943971	0.948064	0.952286	0.95625	0.960488	0.964859	0.969138
0.956511	0.957544	0.958217	0.958345	0.958382	0.957869	0.957197	0.955995	0.954678	0.953123	0.951276	0.949427	0.947545	0.945581	0.943569	0.941467	0.939354	0.937086	0.934911	0.932964	0.930964	0.929269	0.927515	0.925845	0.924552	0.923706	0.923103	0.922494	0.922203	0.922078	0.922133	0.922897	0.923866	0.924893	0.926209	0.927728	0.929767	0.932145	0.934796	0.937698	0.940589	0.943883	0.947476	0.95119	0.955269	0.959467	0.963414	0.967632	0.971998	0.976269
0.965974	0.966978	0.967611	0.967687	0.967644	0.967054	0.966284	0.964993	0.96356	0.961894	0.959931	0.957946	0.955937	0.953841	0.951696	0.949465	0.947232	0.944857	0.942593	0.940552	0.938482	0.936721	0.934919	0.933208	0.931884	0.931006	0.930379	0.929754	0.929462	0.929336	0.929389	0.930151	0.931115	0.93215	0.933467	0.934989	0.937037	0.939413	0.942069	0.944963	0.947836	0.951131	0.954705	0.958409	0.962474	0.966648	0.970579	0.974775	0.979136	0.983401
0.975437	0.976412	0.977005	0.977029	0.976906	0.976239	0.97537	0.97399	0.972443	0.970664	0.968586	0.966466	0.964328	0.962101	0.959824	0.957463	0.955111	0.952629	0.950274	0.948141	0.946001	0.944173	0.942324	0.94057	0.939215	0.938306	0.937655	0.937014	0.93672	0.936595	0.936645	0.937406	0.938364	0.939407	0.940724	0.94225	0.944308	0.946681	0.949342	0.952227	0.955084	0.958378	0.961934	0.965628	0.96968	0.973828	0.977744	0.981919	0.986274	0.990532
0.984899	0.985845	0.986398	0.986371	0.986168	0.985423	0.984457	0.982988	0.981325	0.979435	0.977241	0.974986	0.972719	0.970362	0.967951	0.965461	0.96299	0.960401	0.957956	0.955729	0.953519	0.951625	0.949728	0.947932	0.946547	0.945606	0.944931	0.944274	0.943979	0.943853	0.943902	0.94466	0.945613	0.946664	0.947982	0.94951	0.951579	0.953949	0.956615	0.959491	0.962331	0.965626	0.969163	0.972847	0.976885	0.981009	0.984909	0.989063	0.993412	0.997664
0.994362	0.995279	0.995792	0.995714	0.99543	0.994608	0.993543	0.991985	0.990208	0.988205	0.985895	0.983506	0.98111	0.978622	0.976079	0.97346	0.970869	0.968173	0.965638	0.963318	0.961037	0.959077	0.957132	0.955294	0.953878	0.952907	0.952206	0.951534	0.951238	0.951112	0.951158	0.951915	0.952863	0.953921	0.955239	0.956771	0.95885	0.961218	0.963888	0.966755	0.969579	0.972873	0.976392	0.980066	0.984091	0.98819	0.992074	0.996206	1.00055	1.00479
1.00382	1.00471	1.00519	1.00506	1.00469	1.00379	1.00263	1.00098	0.99909	0.996976	0.99455	0.992025	0.989502	0.986882	0.984207	0.981458	0.978747	0.975945	0.973319	0.970906	0.968555	0.96653	0.964536	0.962657	0.96121	0.960207	0.959482	0.958794	0.958496	0.958371	0.958415	0.95917	0.960112	0.961178	0.962497	0.964032	0.966121	0.968486	0.971161	0.974019	0.976826	0.98012	0.983621	0.987286	0.991296	0.995371	0.999239	1.00335	1.00769	1.01193
1.01329	1.01415	1.01458	1.0144	1.01395	1.01298	1.01172	1.00998	1.00797	1.00575	1.00321	1.00055	0.997893	0.995142	0.992334	0.989456	0.986626	0.983716	0.981001	0.978495	0.976073	0.973982	0.97194	0.970019	0.968542	0.967507	0.966758	0.966054	0.965755	0.965629	0.965671	0.966424	0.967361	0.968435	0.969754	0.971293	0.973391	0.975754	0.978434	0.981283	0.984074	0.987368	0.99085	0.994505	0.998502	1.00255	1.0064	1.01049	1.01483	1.01906
1.02275	1.02358	1.02397	1.02374	1.02322	1.02216	1.0208	1.01898	1.01686	1.01452	1.01186	1.00906	1.00628	1.0034	1.00046	0.997454	0.994505	0.991488	0.988682	0.986083	0.983592	0.981434	0.979344	0.977381	0.975873	0.974807	0.974034	0.973314	0.973014	0.972888	0.972928	0.973679	0.97461	0.975692	0.977012	0.978553	0.980662	0.983022	0.985707	0.988547	0.991321	0.994615	0.998079	1.00172	1.00571	1.00973	1.01357	1.01764	1.02196	1.02619
1.03221	1.03301	1.03337	1.03308	1.03248	1.03135	1.02989	1.02798	1.02574	1.02329	1.02051	1.01758	1.01468	1.01166	1.00859	1.00545	1.00238	0.99926	0.996364	0.993672	0.99111	0.988886	0.986748	0.984743	0.983205	0.982108	0.98131	0.980573	0.980272	0.980147	0.980184	0.980933	0.98186	0.98295	0.984269	0.985814	0.987933	0.99029	0.99298	0.995811	0.998568	1.00186	1.00531	1.00894	1.01291	1.01691	1.02073	1.02478	1.0291	1.03332
1.04167	1.04245	1.04276	1.04243	1.04174	1.04053	1.03898	1.03697	1.03462	1.03206	1.02917	1.0261	1.02307	1.01992	1.01672	1.01345	1.01026	1.00703	1.00405	1.00126	0.998628	0.996338	0.994152	0.992105	0.990536	0.989408	0.988586	0.987833	0.987531	0.987405	0.987441	0.988188	0.989109	0.990207	0.991527	0.993075	0.995204	0.997559	1.00025	1.00308	1.00582	1.00911	1.01254	1.01616	1.02012	1.02409	1.0279	1.03193	1.03624	1.04045
1.05114	1.05188	1.05215	1.05177	1.051	1.04972	1.04806	1.04597	1.0435	1.04083	1.03782	1.03462	1.03146	1.02818	1.02484	1.02145	1.01814	1.0148	1.01173	1.00885	1.00615	1.00379	1.00156	0.999468	0.997868	0.996708	0.995862	0.995093	0.99479	0.994664	0.994697	0.995443	0.996358	0.997464	0.998784	1.00034	1.00247	1.00483	1.00753	1.01034	1.01306	1.01636	1.01977	1.02338	1.02732	1.03127	1.03506	1.03907	1.04338	1.04758
1.0606	1.06132	1.06155	1.06111	1.06027	1.0589	1.05715	1.05497	1.05239	1.0496	1.04648	1.04314	1.03985	1.03644	1.03297	1.02945	1.02602	1.02258	1.01941	1.01644	1.01366	1.01124	1.00896	1.00683	1.0052	1.00401	1.00314	1.00235	1.00205	1.00192	1.00195	1.0027	1.00361	1.00472	1.00604	1.0076	1.00975	1.0121	1.0148	1.0176	1.02031	1.02361	1.02699	1.0306	1.03453	1.03845	1.04223	1.04621	1.05052	1.05471
1.07006	1.07075	1.07094	1.07045	1.06953	1.06809	1.06624	1.06397	1.06127	1.05837	1.05513	1.05166	1.04824	1.0447	1.0411	1.03745	1.0339	1.03035	1.02709	1.02403	1.02118	1.01869	1.01636	1.01419	1.01253	1.01131	1.01041	1.00961	1.00931	1.00918	1.00921	1.00995	1.01086	1.01198	1.0133	1.01486	1.01702	1.01936	1.02207	1.02487	1.02756	1.03085	1.03422	1.03782	1.04173	1.04564	1.04939	1.05336	1.05766	1.06185
1.07952	1.08018	1.08033	1.07979	1.07879	1.07727	1.07532	1.07296	1.07015	1.06714	1.06379	1.06018	1.05663	1.05296	1.04923	1.04544	1.04178	1.03812	1.03477	1.03161	1.0287	1.02615	1.02377	1.02155	1.01986	1.01861	1.01769	1.01687	1.01657	1.01644	1.01647	1.01721	1.01811	1.01924	1.02056	1.02212	1.02429	1.02663	1.02934	1.03213	1.03481	1.0381	1.04145	1.04504	1.04894	1.05282	1.05656	1.0605	1.06479	1.06898
1.08899	1.08962	1.08973	1.08914	1.08805	1.08646	1.08441	1.08196	1.07903	1.07591	1.07244	1.0687	1.06502	1.06122	1.05736	1.05344	1.04966	1.04589	1.04245	1.0392	1.03622	1.0336	1.03117	1.02892	1.02719	1.02591	1.02497	1.02413	1.02382	1.0237	1.02372	1.02446	1.02536	1.02649	1.02781	1.02938	1.03156	1.0339	1.03662	1.0394	1.04205	1.04535	1.04868	1.05226	1.05614	1.06	1.06372	1.06764	1.07193	1.07611
1.09845	1.09905	1.09912	1.09848	1.09731	1.09564	1.0935	1.09096	1.08791	1.08468	1.0811	1.07722	1.07341	1.06948	1.06548	1.06144	1.05753	1.05366	1.05014	1.04679	1.04374	1.04105	1.03858	1.03628	1.03453	1.03321	1.03224	1.03139	1.03108	1.03096	1.03098	1.03172	1.0326	1.03375	1.03507	1.03664	1.03883	1.04117	1.04389	1.04666	1.0493	1.0526	1.05591	1.05948	1.06335	1.06718	1.07089	1.07479	1.07907	1.08324
1.10791	1.10849	1.10851	1.10782	1.10658	1.10482	1.10258	1.09996	1.0968	1.09345	1.08975	1.08574	1.08181	1.07774	1.07361	1.06944	1.06541	1.06143	1.05782	1.05438	1.05126	1.0485	1.04598	1.04364	1.04186	1.04051	1.03952	1.03865	1.03834	1.03822	1.03824	1.03897	1.03985	1.04101	1.04233	1.0439	1.0461	1.04844	1.05116	1.05392	1.05655	1.05984	1.06314	1.0667	1.07056	1.07436	1.07805	1.08193	1.08621	1.09037
1.11737	1.11792	1.11791	1.11716	1.11584	1.11401	1.11167	1.10895	1.10568	1.10222	1.09841	1.09426	1.0902	1.086	1.08174	1.07744	1.07329	1.06921	1.0655	1.06197	1.05877	1.05595	1.05339	1.051	1.04919	1.04781	1.04679	1.04591	1.0456	1.04547	1.04549	1.04622	1.0471	1.04826	1.04959	1.05116	1.05337	1.0557	1.05844	1.06119	1.0638	1.06709	1.07037	1.07391	1.07776	1.08154	1.08522	1.08907	1.09335	1.0975
0.890891	0.892343	0.893528	0.894186	0.894844	0.89492	0.8949	0.894199	0.893498	0.892504	0.89119	0.889875	0.888469	0.886928	0.885274	0.883432	0.881443	0.879153	0.876784	0.874661	0.872279	0.870153	0.867817	0.865516	0.863511	0.862003	0.860656	0.859265	0.858102	0.857152	0.856407	0.856396	0.856643	0.856939	0.857625	0.858534	0.860001	0.861938	0.864147	0.866734	0.869419	0.872485	0.87598	0.879591	0.883663	0.887944	0.891944	0.896302	0.90075	0.905169
0.895809	0.897092	0.898094	0.898603	0.899174	0.899174	0.899122	0.898457	0.897823	0.896921	0.895735	0.894631	0.893448	0.892178	0.890847	0.889382	0.887823	0.886011	0.884167	0.882569	0.880757	0.879218	0.877496	0.875816	0.874441	0.87353	0.872808	0.872032	0.871483	0.871109	0.870932	0.87147	0.872244	0.873017	0.874141	0.875462	0.877284	0.87954	0.882038	0.884883	0.887783	0.891009	0.894653	0.898378	0.902513	0.906844	0.910875	0.915226	0.919641	0.923986
0.905271	0.906526	0.907488	0.907945	0.908436	0.908358	0.908209	0.907454	0.906705	0.905692	0.90439	0.90315	0.901839	0.900438	0.898974	0.897381	0.895702	0.893783	0.891849	0.890157	0.888276	0.88667	0.8849	0.883179	0.881773	0.88083	0.880084	0.879292	0.878742	0.878368	0.878188	0.878724	0.879493	0.880274	0.881398	0.882723	0.884555	0.886809	0.889311	0.892147	0.895031	0.898256	0.901881	0.905597	0.909719	0.914024	0.91804	0.92237	0.926779	0.931118
0.914734	0.91596	0.916881	0.917288	0.917698	0.917543	0.917296	0.916452	0.915588	0.914462	0.913044	0.91167	0.910231	0.908698	0.907102	0.905379	0.90358	0.901554	0.89953	0.897746	0.895794	0.894122	0.892304	0.890541	0.889104	0.88813	0.88736	0.886552	0.886	0.885626	0.885445	0.885979	0.886742	0.887531	0.888656	0.889983	0.891826	0.894077	0.896584	0.899411	0.902278	0.905504	0.90911	0.912816	0.916924	0.921205	0.925205	0.929514	0.933917	0.938249
0.924196	0.925393	0.926275	0.92663	0.926961	0.926728	0.926382	0.925449	0.92447	0.923233	0.921699	0.92019	0.918622	0.916959	0.915229	0.913377	0.911459	0.909326	0.907212	0.905334	0.903312	0.901574	0.899709	0.897903	0.896436	0.895431	0.894636	0.893812	0.893259	0.892885	0.892701	0.893234	0.893992	0.894788	0.895913	0.897244	0.899097	0.901345	0.903857	0.906675	0.909526	0.912751	0.916339	0.920035	0.92413	0.928386	0.93237	0.936657	0.941055	0.945381
0.933659	0.934827	0.935668	0.935972	0.936223	0.935913	0.935469	0.934447	0.933353	0.932003	0.930354	0.92871	0.927013	0.925219	0.923357	0.921375	0.919338	0.917098	0.914893	0.912923	0.91083	0.909027	0.907113	0.905265	0.903767	0.902731	0.901912	0.901072	0.900518	0.900143	0.899958	0.900488	0.901241	0.902045	0.903171	0.904505	0.906368	0.908613	0.91113	0.91394	0.916773	0.919999	0.923568	0.927254	0.931335	0.935566	0.939535	0.943801	0.948193	0.952512
0.943121	0.944261	0.945062	0.945315	0.945485	0.945097	0.944555	0.943444	0.942235	0.940773	0.939009	0.937229	0.935404	0.933479	0.931485	0.929373	0.927217	0.92487	0.922575	0.920511	0.918349	0.916479	0.914517	0.912628	0.911099	0.910031	0.909187	0.908332	0.907776	0.907402	0.907214	0.907743	0.90849	0.909302	0.910428	0.911766	0.913638	0.915881	0.918402	0.921204	0.924021	0.927246	0.930797	0.934473	0.938541	0.942747	0.946699	0.950945	0.955332	0.959643
0.952584	0.953695	0.954455	0.954657	0.954747	0.954282	0.953642	0.952442	0.951118	0.949544	0.947664	0.945749	0.943796	0.941739	0.939612	0.937371	0.935095	0.932641	0.930257	0.9281	0.925867	0.923931	0.921921	0.91999	0.918431	0.917331	0.916463	0.915592	0.915035	0.914661	0.914471	0.914997	0.915739	0.916559	0.917686	0.919026	0.920909	0.92315	0.925675	0.928468	0.931268	0.934494	0.938026	0.941692	0.945746	0.949928	0.953864	0.958088	0.96247	0.966775
0.962047	0.963129	0.963849	0.963999	0.964009	0.963467	0.962729	0.961439	0.96	0.958314	0.956319	0.954269	0.952187	0.949999	0.94774	0.94537	0.942974	0.940413	0.937938	0.935688	0.933385	0.931383	0.929325	0.927352	0.925762	0.924632	0.923739	0.922851	0.922294	0.921919	0.921727	0.922252	0.922989	0.923816	0.924943	0.926287	0.92818	0.930418	0.932948	0.935732	0.938515	0.941741	0.945255	0.948911	0.952951	0.957109	0.961029	0.965232	0.969608	0.973906
0.971509	0.972563	0.973243	0.973341	0.973271	0.972651	0.971815	0.970437	0.968882	0.967085	0.964973	0.962789	0.960578	0.958259	0.955867	0.953368	0.950853	0.948185	0.94562	0.943277	0.940903	0.938835	0.936729	0.934714	0.933094	0.931932	0.931015	0.930111	0.929552	0.929178	0.928983	0.929507	0.930238	0.931073	0.932201	0.933548	0.935451	0.937686	0.940221	0.942996	0.945763	0.948988	0.952484	0.95613	0.960157	0.964289	0.968194	0.972376	0.976746	0.981038
0.980972	0.981996	0.982636	0.982684	0.982533	0.981836	0.980902	0.979434	0.977765	0.975855	0.973628	0.971308	0.968969	0.96652	0.963995	0.961366	0.958732	0.955957	0.953302	0.950865	0.948421	0.946287	0.944133	0.942077	0.940425	0.939232	0.938291	0.937371	0.936811	0.936437	0.93624	0.936761	0.937487	0.938331	0.939458	0.940808	0.942721	0.944954	0.947494	0.95026	0.95301	0.956236	0.959713	0.96335	0.967362	0.97147	0.975359	0.97952	0.983884	0.988169
0.990434	0.99143	0.99203	0.992026	0.991795	0.991021	0.989988	0.988432	0.986647	0.984626	0.982283	0.979828	0.97736	0.97478	0.972123	0.969364	0.96661	0.963729	0.960983	0.958454	0.95594	0.953739	0.951537	0.949439	0.947757	0.946533	0.945567	0.944631	0.94407	0.943695	0.943496	0.944016	0.944736	0.945588	0.946716	0.948069	0.949992	0.952222	0.954767	0.957524	0.960258	0.963483	0.966942	0.970569	0.974568	0.978651	0.982524	0.986663	0.991022	0.995301
0.999897	1.00086	1.00142	1.00137	1.00106	1.00021	0.999075	0.997429	0.99553	0.993396	0.990938	0.988348	0.985752	0.98304	0.98025	0.977362	0.974489	0.9715	0.968665	0.966042	0.963458	0.961191	0.958941	0.956801	0.955088	0.953833	0.952843	0.951891	0.951329	0.950954	0.950753	0.95127	0.951986	0.952845	0.953973	0.95533	0.957263	0.959491	0.96204	0.964788	0.967505	0.970731	0.974171	0.977788	0.981773	0.985831	0.989689	0.993807	0.99816	1.00243
1.00936	1.0103	1.01082	1.01071	1.01032	1.00939	1.00816	1.00643	1.00441	1.00217	0.999593	0.996868	0.994143	0.9913	0.988378	0.985361	0.982368	0.979272	0.976347	0.973631	0.970976	0.968643	0.966346	0.964163	0.96242	0.961133	0.960119	0.959151	0.958587	0.958212	0.958009	0.958525	0.959235	0.960102	0.961231	0.962591	0.964534	0.966759	0.969313	0.972052	0.974753	0.977978	0.981399	0.985007	0.988979	0.993012	0.996853	1.00095	1.0053	1.00956
1.01882	1.01973	1.02021	1.02005	1.01958	1.01858	1.01725	1.01542	1.01329	1.01094	1.00825	1.00539	1.00253	0.99956	0.996506	0.993359	0.990247	0.987044	0.984028	0.981219	0.978494	0.976096	0.97375	0.971526	0.969751	0.968433	0.967395	0.966411	0.965846	0.965471	0.965266	0.96578	0.966484	0.967359	0.968489	0.969851	0.971805	0.974027	0.976586	0.979317	0.982	0.985226	0.988628	0.992226	0.996184	1.00019	1.00402	1.00809	1.01244	1.01669
1.02828	1.02917	1.0296	1.0294	1.02884	1.02776	1.02633	1.02442	1.02218	1.01971	1.0169	1.01391	1.01093	1.00782	1.00463	1.00136	0.998125	0.994816	0.99171	0.988808	0.986013	0.983548	0.981154	0.978888	0.977083	0.975734	0.974671	0.973671	0.973105	0.97273	0.972522	0.973034	0.973733	0.974616	0.975746	0.977112	0.979075	0.981295	0.983859	0.986581	0.989248	0.992473	0.995857	0.999445	1.00339	1.00737	1.01118	1.01524	1.01957	1.02383
1.03775	1.0386	1.039	1.03874	1.03811	1.03694	1.03542	1.03342	1.03106	1.02848	1.02556	1.02243	1.01932	1.01608	1.01276	1.00936	1.006	1.00259	0.999392	0.996396	0.993531	0.991	0.988558	0.98625	0.984415	0.983034	0.981947	0.980931	0.980363	0.979988	0.979779	0.980289	0.980983	0.981873	0.983004	0.984373	0.986346	0.988564	0.991132	0.993845	0.996495	0.999721	1.00309	1.00666	1.01059	1.01455	1.01835	1.02238	1.02671	1.03096
1.04721	1.04803	1.04839	1.04808	1.04737	1.04613	1.04451	1.04242	1.03994	1.03725	1.03421	1.03095	1.02771	1.02434	1.02089	1.01735	1.01388	1.01036	1.00707	1.00398	1.00105	0.998452	0.995962	0.993612	0.991746	0.990334	0.989223	0.988191	0.987622	0.987247	0.987035	0.987543	0.988232	0.98913	0.990261	0.991634	0.993617	0.995832	0.998404	1.00111	1.00374	1.00697	1.01032	1.01388	1.0178	1.02173	1.02551	1.02953	1.03385	1.03809
1.05667	1.05747	1.05778	1.05742	1.05663	1.05531	1.05359	1.05141	1.04882	1.04602	1.04287	1.03947	1.0361	1.0326	1.02902	1.02535	1.02176	1.01813	1.01475	1.01157	1.00857	1.0059	1.00337	1.00097	0.999078	0.997634	0.996499	0.995451	0.994881	0.994506	0.994291	0.994798	0.995481	0.996387	0.997519	0.998894	1.00089	1.0031	1.00568	1.00837	1.01099	1.01422	1.01754	1.0211	1.02501	1.02892	1.03268	1.03667	1.04099	1.04522
1.06613	1.0669	1.06718	1.06676	1.06589	1.0645	1.06268	1.06041	1.05771	1.05479	1.05152	1.04799	1.04449	1.04086	1.03714	1.03335	1.02964	1.0259	1.02244	1.01916	1.01609	1.01336	1.01077	1.00834	1.00641	1.00493	1.00377	1.00271	1.00214	1.00176	1.00155	1.00205	1.00273	1.00364	1.00478	1.00616	1.00816	1.01037	1.01295	1.01564	1.01824	1.02146	1.02477	1.02832	1.03221	1.0361	1.03984	1.04381	1.04813	1.05235
1.0756	1.07633	1.07657	1.07611	1.07515	1.07368	1.07177	1.06941	1.06659	1.06356	1.06018	1.05651	1.05288	1.04912	1.04527	1.04135	1.03752	1.03367	1.03012	1.02675	1.0236	1.02081	1.01817	1.0157	1.01374	1.01223	1.01105	1.00997	1.0094	1.00902	1.0088	1.00931	1.00998	1.0109	1.01203	1.01342	1.01543	1.01764	1.02022	1.0229	1.02548	1.02871	1.032	1.03554	1.03942	1.04328	1.04701	1.05096	1.05527	1.05948
1.08506	1.08577	1.08597	1.08545	1.08442	1.08287	1.08085	1.07841	1.07547	1.07233	1.06883	1.06503	1.06127	1.05738	1.0534	1.04935	1.0454	1.04145	1.0378	1.03434	1.03112	1.02826	1.02558	1.02306	1.02107	1.01954	1.01833	1.01723	1.01666	1.01628	1.01606	1.01656	1.01723	1.01816	1.01929	1.02068	1.0227	1.0249	1.0275	1.03017	1.03273	1.03596	1.03923	1.04276	1.04662	1.05046	1.05417	1.0581	1.0624	1.06661
1.09459	1.09527	1.09543	1.09486	1.09374	1.09212	1.09	1.08747	1.08442	1.08116	1.07755	1.07361	1.06973	1.06571	1.06159	1.05741	1.05334	1.04929	1.04555	1.042	1.03871	1.03579	1.03306	1.03051	1.02849	1.02692	1.02569	1.02458	1.02401	1.02364	1.02342	1.02392	1.02458	1.02552	1.02666	1.02805	1.03008	1.03229	1.03488	1.03754	1.0401	1.04332	1.04658	1.0501	1.05395	1.05776	1.06146	1.06536	1.06966	1.07386
1.10398	1.10464	1.10475	1.10413	1.10294	1.10124	1.09903	1.0964	1.09324	1.08987	1.08614	1.08207	1.07806	1.0739	1.06965	1.06534	1.06116	1.05699	1.05316	1.04952	1.04616	1.04316	1.04039	1.03779	1.03574	1.03414	1.03288	1.03175	1.03117	1.0308	1.03057	1.03107	1.03173	1.03267	1.03381	1.0352	1.03724	1.03944	1.04204	1.04469	1.04723	1.05045	1.05369	1.0572	1.06103	1.06482	1.0685	1.07239	1.07668	1.08088
1.11345	1.11407	1.11415	1.11348	1.1122	1.11042	1.10811	1.1054	1.10212	1.09864	1.0948	1.09058	1.08645	1.08216	1.07778	1.07334	1.06903	1.06476	1.06084	1.0571	1.05368	1.05062	1.04779	1.04515	1.04307	1.04144	1.04015	1.03901	1.03843	1.03806	1.03783	1.03833	1.03898	1.03993	1.04106	1.04246	1.04451	1.04671	1.04931	1.05196	1.05447	1.0577	1.06092	1.06442	1.06824	1.072	1.07567	1.07953	1.08382	1.08801
0.893783	0.895333	0.896618	0.897345	0.898009	0.898086	0.898023	0.897238	0.896415	0.895282	0.893803	0.892254	0.890608	0.888793	0.886828	0.884638	0.882274	0.879584	0.876792	0.874245	0.871421	0.868847	0.866055	0.863297	0.860838	0.858895	0.857102	0.855276	0.853687	0.85234	0.851201	0.85081	0.850689	0.850663	0.851045	0.851673	0.852901	0.854616	0.856628	0.859032	0.861556	0.864513	0.867893	0.871419	0.875437	0.879669	0.883636	0.887985	0.892451	0.896918
0.909929	0.911444	0.912675	0.913326	0.913858	0.913806	0.913574	0.912629	0.911598	0.91026	0.908566	0.90676	0.904868	0.902798	0.90057	0.898118	0.895505	0.892582	0.889584	0.886824	0.883824	0.881079	0.878147	0.875257	0.872686	0.870633	0.868739	0.866827	0.865179	0.863778	0.862583	0.862137	0.861958	0.861901	0.862244	0.862838	0.864052	0.865732	0.867726	0.87009	0.872565	0.875507	0.878841	0.882339	0.886327	0.890511	0.894447	0.898759	0.903219	0.907681
0.901344	0.902677	0.903726	0.904258	0.904801	0.904771	0.904654	0.903901	0.903145	0.902112	0.900777	0.899473	0.898089	0.896596	0.895018	0.893285	0.891444	0.889338	0.887194	0.885294	0.883178	0.881332	0.879306	0.877323	0.875651	0.874456	0.873444	0.872389	0.871574	0.870951	0.870526	0.870825	0.871367	0.87194	0.872875	0.874021	0.875698	0.877813	0.88019	0.882917	0.88571	0.888867	0.892431	0.896099	0.900196	0.904485	0.90849	0.912827	0.917251	0.921623
0.910806	0.912111	0.913119	0.9136	0.914063	0.913956	0.913741	0.912899	0.912027	0.910883	0.909432	0.907992	0.906481	0.904856	0.903145	0.901283	0.899322	0.89711	0.894876	0.892882	0.890697	0.888784	0.88671	0.884685	0.882983	0.881756	0.88072	0.879649	0.878832	0.878209	0.877783	0.87808	0.878616	0.879197	0.880132	0.881281	0.882968	0.885082	0.887463	0.890181	0.892957	0.896114	0.89966	0.903318	0.907401	0.911666	0.915655	0.919971	0.924389	0.928755
0.920269	0.921545	0.922513	0.922942	0.923326	0.923141	0.922827	0.921896	0.92091	0.919653	0.918087	0.916512	0.914872	0.913117	0.911273	0.909282	0.907201	0.904882	0.902558	0.900471	0.898215	0.896236	0.894114	0.892048	0.890314	0.889057	0.887996	0.886909	0.886091	0.885468	0.885039	0.885334	0.885865	0.886454	0.88739	0.888542	0.890239	0.89235	0.894736	0.897445	0.900205	0.903361	0.906889	0.910537	0.914607	0.918846	0.92282	0.927114	0.931528	0.935886
0.929732	0.930978	0.931906	0.932285	0.932588	0.932325	0.931914	0.930894	0.929792	0.928424	0.926742	0.925032	0.923263	0.921377	0.919401	0.91728	0.91508	0.912654	0.910239	0.908059	0.905733	0.903688	0.901518	0.89941	0.897646	0.896357	0.895272	0.894169	0.89335	0.892727	0.892296	0.892589	0.893115	0.893712	0.894647	0.895803	0.89751	0.899618	0.902009	0.904709	0.907452	0.910609	0.914118	0.917756	0.921812	0.926027	0.929984	0.934258	0.938666	0.943018
0.939194	0.940412	0.9413	0.941627	0.94185	0.94151	0.941	0.939891	0.938675	0.937194	0.935397	0.933552	0.931654	0.929637	0.927528	0.925278	0.922958	0.920425	0.917921	0.915648	0.913251	0.91114	0.908922	0.906772	0.904977	0.903657	0.902548	0.901429	0.900608	0.899985	0.899552	0.899844	0.900364	0.900969	0.901905	0.903064	0.904781	0.906886	0.909282	0.911973	0.9147	0.917856	0.921347	0.924975	0.929018	0.933208	0.937149	0.941402	0.945804	0.950149
0.948657	0.949846	0.950693	0.950969	0.951112	0.950695	0.950087	0.948889	0.947557	0.945965	0.944051	0.942071	0.940046	0.937897	0.935656	0.933276	0.930837	0.928197	0.925603	0.923236	0.92077	0.918593	0.916326	0.914134	0.912309	0.910957	0.909824	0.908689	0.907867	0.907244	0.906808	0.907098	0.907613	0.908226	0.909163	0.910324	0.912052	0.914155	0.916554	0.919237	0.921947	0.925104	0.928576	0.932194	0.936223	0.940389	0.944314	0.948545	0.952942	0.957281
0.958119	0.95928	0.960087	0.960311	0.960374	0.959879	0.959174	0.957886	0.95644	0.954735	0.952706	0.950591	0.948437	0.946157	0.943783	0.941274	0.938716	0.935969	0.933284	0.930825	0.928288	0.926045	0.92373	0.921497	0.919641	0.918258	0.9171	0.915949	0.915126	0.914502	0.914065	0.914353	0.914862	0.915483	0.91642	0.917585	0.919322	0.921423	0.923827	0.926501	0.929195	0.932351	0.935805	0.939414	0.943429	0.947569	0.951479	0.955689	0.96008	0.964412
0.967582	0.968714	0.969481	0.969654	0.969636	0.969064	0.96826	0.966883	0.965322	0.963506	0.961361	0.959111	0.956828	0.954418	0.951911	0.949273	0.946595	0.943741	0.940966	0.938413	0.935806	0.933497	0.931135	0.928859	0.926972	0.925558	0.924376	0.923209	0.922385	0.921761	0.921321	0.921607	0.922112	0.92274	0.923678	0.924846	0.926593	0.928691	0.9311	0.933765	0.936442	0.939599	0.943034	0.946633	0.950634	0.95475	0.958644	0.962833	0.967218	0.971543
0.977044	0.978148	0.978874	0.978996	0.978898	0.978249	0.977347	0.975881	0.974205	0.972276	0.970016	0.967631	0.965219	0.962678	0.960039	0.957271	0.954473	0.951512	0.948647	0.946002	0.943324	0.940949	0.938539	0.936221	0.934304	0.932858	0.931652	0.930469	0.929643	0.92902	0.928578	0.928862	0.929361	0.929997	0.930935	0.932106	0.933864	0.935959	0.938373	0.941029	0.94369	0.946846	0.950262	0.953852	0.957839	0.961931	0.965809	0.969977	0.974356	0.978675
0.986507	0.987581	0.988268	0.988338	0.98816	0.987434	0.986433	0.984878	0.983087	0.981047	0.978671	0.976151	0.973611	0.970938	0.968166	0.965269	0.962352	0.959284	0.956329	0.95359	0.950842	0.948401	0.945943	0.943583	0.941635	0.940158	0.938928	0.937729	0.936902	0.936278	0.935834	0.936117	0.93661	0.937254	0.938193	0.939367	0.941135	0.943227	0.945646	0.948294	0.950937	0.954094	0.957491	0.961071	0.965045	0.969111	0.972974	0.97712	0.981494	0.985806
0.995969	0.997015	0.997661	0.997681	0.997422	0.996618	0.99552	0.993876	0.99197	0.989817	0.987325	0.98467	0.982002	0.979198	0.976294	0.973267	0.970231	0.967056	0.964011	0.961179	0.958361	0.955853	0.953347	0.950946	0.948967	0.947459	0.946204	0.944989	0.944161	0.943537	0.943091	0.943371	0.943859	0.944511	0.94545	0.946628	0.948406	0.950496	0.952919	0.955558	0.958184	0.961341	0.96472	0.96829	0.97225	0.976292	0.980139	0.984264	0.988633	0.992938
1.00543	1.00645	1.00705	1.00702	1.00668	1.0058	1.00461	1.00287	1.00085	0.998588	0.99598	0.99319	0.990393	0.987458	0.984422	0.981265	0.97811	0.974828	0.971692	0.968767	0.965879	0.963305	0.960751	0.958308	0.956298	0.954759	0.95348	0.952249	0.951419	0.950796	0.950347	0.950626	0.951109	0.951768	0.952708	0.953889	0.955676	0.957764	0.960192	0.962822	0.965432	0.968589	0.971949	0.975509	0.979456	0.983473	0.987303	0.991408	0.995771	1.00007
1.01489	1.01588	1.01645	1.01637	1.01595	1.01499	1.01369	1.01187	1.00973	1.00736	1.00464	1.00171	0.998784	0.995718	0.992549	0.989263	0.985988	0.9826	0.979374	0.976356	0.973397	0.970757	0.968155	0.96567	0.96363	0.962059	0.960756	0.959509	0.958678	0.958054	0.957604	0.95788	0.958358	0.959026	0.959965	0.961149	0.962947	0.965032	0.967465	0.970086	0.972679	0.975836	0.979178	0.982728	0.986661	0.990653	0.994468	0.998551	1.00291	1.0072
1.02436	1.02532	1.02584	1.02571	1.02521	1.02417	1.02278	1.02087	1.01862	1.01613	1.01329	1.01023	1.00718	1.00398	1.00068	0.997262	0.993867	0.990371	0.987056	0.983944	0.980915	0.97821	0.975559	0.973032	0.970961	0.969359	0.968031	0.966769	0.965937	0.965313	0.96486	0.965135	0.965607	0.966283	0.967223	0.96841	0.970218	0.9723	0.974738	0.97735	0.979927	0.983084	0.986407	0.989947	0.993867	0.997834	1.00163	1.0057	1.01005	1.01433
1.03382	1.03475	1.03524	1.03505	1.03447	1.03336	1.03187	1.02987	1.0275	1.0249	1.02194	1.01875	1.01557	1.01224	1.0088	1.00526	1.00175	0.998143	0.994737	0.991533	0.988434	0.985662	0.982963	0.980395	0.978293	0.97666	0.975307	0.974029	0.973196	0.972571	0.972117	0.97239	0.972856	0.97354	0.97448	0.975671	0.977489	0.979568	0.982011	0.984614	0.987174	0.990331	0.993636	0.997166	1.00107	1.00501	1.0088	1.01284	1.01719	1.02146
1.04328	1.04418	1.04463	1.04439	1.04373	1.04254	1.04095	1.03886	1.03638	1.03367	1.0306	1.02727	1.02396	1.0205	1.01693	1.01326	1.00962	1.00591	1.00242	0.999121	0.995952	0.993114	0.990367	0.987757	0.985625	0.98396	0.982583	0.981289	0.980454	0.97983	0.979373	0.979644	0.980106	0.980797	0.981738	0.982932	0.984759	0.986837	0.989284	0.991878	0.994422	0.997579	1.00086	1.00439	1.00828	1.0122	1.01596	1.01998	1.02432	1.02859
1.05274	1.05362	1.05402	1.05373	1.053	1.05173	1.05004	1.04786	1.04526	1.04244	1.03925	1.03579	1.03235	1.02876	1.02506	1.02126	1.0175	1.01369	1.0101	1.00671	1.00347	1.00057	0.997772	0.995119	0.992956	0.99126	0.989859	0.988548	0.987713	0.987089	0.986629	0.986899	0.987355	0.988054	0.988995	0.990192	0.99203	0.994105	0.996556	0.999142	1.00167	1.00483	1.00809	1.0116	1.01548	1.01938	1.02313	1.02713	1.03146	1.03573
1.06221	1.06305	1.06342	1.06308	1.06226	1.06091	1.05913	1.05686	1.05415	1.05121	1.04791	1.04431	1.04074	1.03702	1.03319	1.02925	1.02538	1.02146	1.01778	1.0143	1.01099	1.00802	1.00518	1.00248	1.00029	0.998561	0.997135	0.995808	0.994972	0.994347	0.993886	0.994153	0.994604	0.995311	0.996253	0.997453	0.999301	1.00137	1.00383	1.00641	1.00892	1.01207	1.01532	1.01882	1.02269	1.02656	1.03029	1.03427	1.0386	1.04286
1.07167	1.07249	1.07281	1.07242	1.07152	1.0701	1.06821	1.06586	1.06303	1.05998	1.05656	1.05283	1.04913	1.04528	1.04131	1.03725	1.03326	1.02923	1.02546	1.02189	1.01851	1.01547	1.01258	1.00984	1.00762	1.00586	1.00441	1.00307	1.00223	1.00161	1.00114	1.00141	1.00185	1.00257	1.00351	1.00471	1.00657	1.00864	1.0111	1.01367	1.01616	1.01932	1.02255	1.02604	1.02989	1.03374	1.03746	1.04141	1.04574	1.04999
1.08113	1.08192	1.0822	1.08176	1.08078	1.07928	1.0773	1.07485	1.07191	1.06875	1.06522	1.06135	1.05752	1.05354	1.04944	1.04525	1.04114	1.037	1.03315	1.02948	1.02602	1.02292	1.01998	1.01721	1.01495	1.01316	1.01169	1.01033	1.00949	1.00886	1.0084	1.00866	1.0091	1.00983	1.01077	1.01197	1.01384	1.01591	1.01838	1.02093	1.02341	1.02657	1.02978	1.03326	1.0371	1.04092	1.04462	1.04856	1.05288	1.05712
1.09054	1.0913	1.09154	1.09105	1.08999	1.08841	1.08633	1.0838	1.08074	1.07747	1.07382	1.06982	1.06586	1.06175	1.05752	1.0532	1.04896	1.04472	1.04077	1.03701	1.03348	1.03031	1.02733	1.0245	1.02222	1.02039	1.01889	1.01752	1.01667	1.01605	1.01558	1.01584	1.01627	1.017	1.01794	1.01915	1.02103	1.02309	1.02556	1.02811	1.03057	1.03373	1.03692	1.04039	1.04421	1.04801	1.0517	1.05561	1.05992	1.06416
1.09907	1.09981	1.10003	1.09949	1.09837	1.09672	1.09455	1.09193	1.08876	1.08538	1.08162	1.07748	1.07339	1.06914	1.06477	1.06031	1.05594	1.05157	1.04751	1.04363	1.04001	1.03675	1.03368	1.03078	1.02843	1.02655	1.02499	1.02357	1.02269	1.02203	1.02153	1.02176	1.02215	1.02287	1.02378	1.02497	1.02684	1.02888	1.03134	1.03387	1.0363	1.03945	1.04261	1.04607	1.04988	1.05365	1.05732	1.06121	1.06552	1.06976
1.10875	1.10946	1.10964	1.10905	1.10784	1.10611	1.10384	1.10114	1.09785	1.09436	1.09048	1.0862	1.08199	1.07761	1.0731	1.06851	1.06403	1.05956	1.05541	1.05144	1.04776	1.04443	1.04132	1.03839	1.03602	1.03411	1.03253	1.0311	1.03023	1.02958	1.02908	1.02931	1.02971	1.03043	1.03136	1.03255	1.03443	1.03648	1.03895	1.04147	1.04388	1.04703	1.05018	1.05363	1.05743	1.06117	1.06483	1.0687	1.073	1.07723
0.904264	0.905979	0.907426	0.908253	0.908885	0.908923	0.908726	0.907738	0.906627	0.905177	0.90333	0.901274	0.899115	0.896724	0.894112	0.891212	0.888089	0.884601	0.880981	0.877599	0.873923	0.870485	0.866827	0.863201	0.859887	0.857127	0.854496	0.851857	0.849483	0.847402	0.845536	0.844441	0.843639	0.84302	0.842845	0.842952	0.843746	0.84505	0.846702	0.848762	0.850982	0.853736	0.856894	0.860256	0.864169	0.868295	0.872193	0.876513	0.881012	0.885561
0.903658	0.905296	0.906664	0.907432	0.908047	0.908071	0.90789	0.90695	0.905909	0.904543	0.902799	0.900893	0.898889	0.896677	0.894272	0.891604	0.888737	0.885525	0.882199	0.879113	0.875748	0.872627	0.869294	0.865996	0.863009	0.860562	0.858253	0.85593	0.853867	0.852076	0.850497	0.84968	0.849146	0.848765	0.84881	0.849125	0.850095	0.85156	0.853357	0.85555	0.857884	0.860718	0.863957	0.867381	0.87133	0.875489	0.879408	0.883732	0.888215	0.89273
0.897416	0.898828	0.899964	0.90057	0.901166	0.901184	0.901099	0.900348	0.899585	0.898533	0.897165	0.895795	0.89434	0.892754	0.891061	0.88919	0.887185	0.884894	0.88254	0.88043	0.878081	0.875994	0.873711	0.871468	0.86953	0.868082	0.866805	0.865487	0.864406	0.863534	0.862864	0.862926	0.863241	0.863607	0.864352	0.865319	0.86684	0.868818	0.871069	0.873686	0.876389	0.879477	0.882981	0.886601	0.890673	0.894946	0.89894	0.903284	0.907723	0.912129
0.906879	0.908262	0.909357	0.909912	0.910428	0.910369	0.910186	0.909345	0.908467	0.907304	0.90582	0.904315	0.902731	0.901015	0.899189	0.897188	0.895064	0.892666	0.890222	0.888019	0.885599	0.883446	0.881115	0.87883	0.876861	0.875382	0.874081	0.872747	0.871665	0.870792	0.870121	0.87018	0.87049	0.870864	0.871609	0.872579	0.874111	0.876087	0.878342	0.88095	0.883637	0.886724	0.89021	0.89382	0.897878	0.902126	0.906105	0.910427	0.914862	0.91926
0.916342	0.917696	0.918751	0.919255	0.91969	0.919553	0.919272	0.918343	0.91735	0.916074	0.914475	0.912835	0.911122	0.909275	0.907317	0.905186	0.902943	0.900438	0.897903	0.895607	0.893118	0.890898	0.88852	0.886192	0.884193	0.882682	0.881357	0.880007	0.878923	0.878051	0.877377	0.877435	0.877739	0.878121	0.878867	0.87984	0.881382	0.883355	0.885615	0.888214	0.890884	0.893972	0.897439	0.901039	0.905084	0.909307	0.913269	0.917571	0.922	0.926392
0.925804	0.927129	0.928144	0.928597	0.928953	0.928738	0.928359	0.92734	0.926232	0.924845	0.923129	0.921354	0.919513	0.917535	0.915444	0.913184	0.910822	0.908209	0.905585	0.903196	0.900636	0.89835	0.895924	0.893554	0.891524	0.889983	0.888633	0.887267	0.886182	0.88531	0.884633	0.88469	0.884988	0.885378	0.886124	0.887101	0.888652	0.890623	0.892888	0.895478	0.898131	0.901219	0.904668	0.908258	0.912289	0.916488	0.920434	0.924715	0.929138	0.933523
0.935267	0.936563	0.937538	0.937939	0.938215	0.937923	0.937445	0.936338	0.935115	0.933615	0.931784	0.929874	0.927904	0.925795	0.923572	0.921183	0.9187	0.915981	0.913267	0.910784	0.908154	0.905802	0.903328	0.900917	0.898856	0.897283	0.895909	0.894527	0.893441	0.892568	0.89189	0.891944	0.892238	0.892635	0.893382	0.894362	0.895923	0.897891	0.900161	0.902742	0.905379	0.908467	0.911896	0.915477	0.919495	0.923669	0.927599	0.931859	0.936276	0.940655
0.944729	0.945997	0.946931	0.947281	0.947477	0.947108	0.946532	0.945335	0.943997	0.942386	0.940439	0.938394	0.936296	0.934055	0.931699	0.929181	0.926579	0.923753	0.920948	0.918373	0.915672	0.913254	0.910732	0.908279	0.906187	0.904583	0.903185	0.901787	0.900699	0.899827	0.899146	0.899199	0.899487	0.899892	0.900639	0.901622	0.903194	0.905159	0.907433	0.910007	0.912626	0.915714	0.919125	0.922697	0.9267	0.930849	0.934764	0.939002	0.943414	0.947786
0.954192	0.955431	0.956325	0.956624	0.956739	0.956292	0.955619	0.954333	0.95288	0.951156	0.949094	0.946914	0.944687	0.942315	0.939827	0.937179	0.934458	0.931525	0.92863	0.925961	0.92319	0.920707	0.918136	0.915641	0.913519	0.911884	0.910461	0.909047	0.907958	0.907086	0.906403	0.906453	0.906736	0.907149	0.907897	0.908883	0.910465	0.912428	0.914706	0.917271	0.919874	0.922962	0.926354	0.929916	0.933906	0.93803	0.941929	0.946146	0.950552	0.954918
0.963654	0.964865	0.965719	0.965966	0.966001	0.965477	0.964705	0.96333	0.961762	0.959927	0.957749	0.955433	0.953078	0.950576	0.947955	0.945177	0.942336	0.939296	0.936312	0.93355	0.930709	0.928159	0.92554	0.923003	0.92085	0.919184	0.917737	0.916307	0.915217	0.914344	0.913659	0.913708	0.913985	0.914407	0.915154	0.916144	0.917736	0.919696	0.921979	0.924535	0.927121	0.930209	0.933583	0.937135	0.941111	0.945211	0.949094	0.95329	0.95769	0.962049
0.973117	0.974299	0.975112	0.975308	0.975263	0.974662	0.973792	0.972328	0.970644	0.968697	0.966403	0.963953	0.961469	0.958836	0.956082	0.953175	0.950215	0.947068	0.943993	0.941138	0.938227	0.935611	0.932944	0.930366	0.928182	0.926484	0.925012	0.923567	0.922475	0.921603	0.920916	0.920963	0.921235	0.921664	0.922412	0.923404	0.925006	0.926964	0.929252	0.931799	0.934369	0.937457	0.940812	0.944354	0.948316	0.952391	0.956259	0.960434	0.964829	0.96918
0.982579	0.983733	0.984506	0.984651	0.984525	0.983846	0.982878	0.981325	0.979527	0.977468	0.975058	0.972473	0.969861	0.967096	0.96421	0.961174	0.958094	0.95484	0.951675	0.948727	0.945745	0.943063	0.940348	0.937728	0.935514	0.933784	0.932288	0.930826	0.929734	0.928861	0.928172	0.928217	0.928484	0.928921	0.929669	0.930665	0.932277	0.934232	0.936525	0.939063	0.941616	0.944704	0.948041	0.951573	0.955522	0.959572	0.963424	0.967577	0.971967	0.976312
0.992042	0.993166	0.993899	0.993993	0.993787	0.993031	0.991965	0.990323	0.988409	0.986238	0.983713	0.980993	0.978252	0.975356	0.972338	0.969172	0.965973	0.962612	0.959357	0.956315	0.953263	0.950515	0.947752	0.94509	0.942845	0.941085	0.939564	0.938086	0.936993	0.93612	0.935429	0.935472	0.935733	0.936178	0.936927	0.937926	0.939548	0.941501	0.943798	0.946327	0.948864	0.951952	0.95527	0.958792	0.962727	0.966753	0.970588	0.974721	0.979105	0.983443
1.0015	1.0026	1.00329	1.00334	1.00305	1.00222	1.00105	0.99932	0.997292	0.995009	0.992368	0.989512	0.986643	0.983616	0.980465	0.97717	0.973851	0.970384	0.967038	0.963904	0.960782	0.957967	0.955157	0.952452	0.950177	0.948385	0.94684	0.945346	0.944252	0.943379	0.942685	0.942726	0.942982	0.943435	0.944184	0.945187	0.946819	0.948769	0.951071	0.953591	0.956111	0.959199	0.962499	0.966011	0.969933	0.973933	0.977753	0.981865	0.986243	0.990575
1.01097	1.01203	1.01269	1.01268	1.01231	1.0114	1.01014	1.00832	1.00617	1.00378	1.00102	0.998032	0.995034	0.991877	0.988593	0.985168	0.98173	0.978155	0.97472	0.971492	0.9683	0.965419	0.962561	0.959815	0.957508	0.955685	0.954116	0.952606	0.95151	0.950637	0.949942	0.949981	0.950232	0.950692	0.951442	0.952447	0.95409	0.956037	0.958344	0.960855	0.963359	0.966447	0.969728	0.97323	0.977138	0.981114	0.984918	0.989008	0.993381	0.997706
1.02043	1.02147	1.02208	1.02202	1.02157	1.02059	1.01922	1.01732	1.01506	1.01255	1.00968	1.00655	1.00343	1.00014	0.99672	0.993166	0.989609	0.985927	0.982401	0.979081	0.975818	0.972871	0.969965	0.967177	0.96484	0.962985	0.961392	0.959866	0.958769	0.957896	0.957198	0.957236	0.957481	0.957949	0.9587	0.959708	0.96136	0.963305	0.965617	0.968119	0.970606	0.973694	0.976957	0.980449	0.984344	0.988295	0.992083	0.996152	1.00052	1.00484
1.02989	1.0309	1.03147	1.03136	1.03084	1.02977	1.02831	1.02631	1.02394	1.02132	1.01833	1.01507	1.01182	1.0084	1.00485	1.00116	0.997488	0.993699	0.990083	0.986669	0.983336	0.980324	0.977369	0.974539	0.972171	0.970286	0.968668	0.967126	0.966028	0.965155	0.964454	0.96449	0.96473	0.965206	0.965957	0.966969	0.968631	0.970573	0.97289	0.975383	0.977854	0.980941	0.984186	0.987668	0.991549	0.995475	0.999248	1.0033	1.00766	1.01197
1.03935	1.04034	1.04087	1.0407	1.0401	1.03895	1.0374	1.03531	1.03282	1.03009	1.02699	1.02359	1.02021	1.01666	1.01298	1.00916	1.00537	1.00147	0.997765	0.994258	0.990855	0.987776	0.984773	0.981901	0.979503	0.977586	0.975944	0.974386	0.973286	0.972413	0.971711	0.971745	0.971979	0.972463	0.973215	0.97423	0.975902	0.977842	0.980163	0.982648	0.985101	0.988189	0.991414	0.994887	0.998754	1.00266	1.00641	1.01044	1.0148	1.0191
1.04882	1.04977	1.05026	1.05005	1.04936	1.04814	1.04648	1.04431	1.0417	1.03886	1.03564	1.03211	1.0286	1.02492	1.0211	1.01716	1.01325	1.00924	1.00545	1.00185	0.998373	0.995228	0.992177	0.989264	0.986834	0.984886	0.98322	0.981646	0.980545	0.979672	0.978967	0.978999	0.979229	0.979721	0.980472	0.98149	0.983173	0.98511	0.987435	0.989912	0.992348	0.995436	0.998643	1.00211	1.00596	1.00984	1.01358	1.01758	1.02193	1.02623
1.05828	1.0592	1.05965	1.05939	1.05862	1.05732	1.05557	1.05331	1.05059	1.04763	1.0443	1.04063	1.03699	1.03318	1.02923	1.02516	1.02112	1.01701	1.01313	1.00943	1.00589	1.00268	0.999581	0.996626	0.994166	0.992186	0.990496	0.988906	0.987804	0.98693	0.986224	0.986254	0.986478	0.986978	0.98773	0.988751	0.990444	0.992378	0.994708	0.997176	0.999596	1.00268	1.00587	1.00933	1.01317	1.01702	1.02074	1.02473	1.02907	1.03336
1.06774	1.06864	1.06905	1.06873	1.06788	1.06651	1.06466	1.0623	1.05947	1.0564	1.05295	1.04915	1.04538	1.04144	1.03736	1.03316	1.029	1.02479	1.02081	1.01702	1.01341	1.01013	1.00699	1.00399	1.0015	0.999487	0.997772	0.996166	0.995063	0.994189	0.99348	0.993509	0.993727	0.994235	0.994987	0.996012	0.997714	0.999646	1.00198	1.00444	1.00684	1.00993	1.0131	1.01654	1.02037	1.0242	1.02791	1.03187	1.03621	1.04049
1.0772	1.07807	1.07844	1.07807	1.07715	1.07569	1.07374	1.0713	1.06835	1.06517	1.06161	1.05767	1.05377	1.0497	1.04549	1.04116	1.03688	1.03256	1.02849	1.02461	1.02093	1.01758	1.01439	1.01135	1.00883	1.00679	1.00505	1.00343	1.00232	1.00145	1.00074	1.00076	1.00098	1.00149	1.00224	1.00327	1.00499	1.00691	1.00925	1.0117	1.01409	1.01718	1.02033	1.02376	1.02758	1.03138	1.03507	1.03901	1.04335	1.04763
1.08559	1.08644	1.08678	1.08637	1.08538	1.08386	1.08182	1.07929	1.07624	1.07295	1.06927	1.0652	1.06117	1.05696	1.05261	1.04814	1.04373	1.03928	1.03511	1.03111	1.02733	1.0239	1.02062	1.01751	1.01493	1.01282	1.01102	1.00935	1.00821	1.00731	1.00656	1.00656	1.00674	1.00723	1.00796	1.00897	1.01067	1.01258	1.01491	1.01733	1.01969	1.02277	1.0259	1.02932	1.03311	1.03689	1.04057	1.04449	1.04882	1.0531
1.09414	1.09497	1.09528	1.09484	1.09377	1.09218	1.09006	1.08744	1.08428	1.08088	1.07709	1.07288	1.06872	1.06438	1.05988	1.05527	1.05073	1.04616	1.04187	1.03777	1.03389	1.03036	1.02702	1.02383	1.02119	1.01902	1.01717	1.01546	1.01428	1.01335	1.01257	1.01254	1.01268	1.01316	1.01387	1.01486	1.01655	1.01844	1.02076	1.02317	1.0255	1.02857	1.03167	1.03508	1.03886	1.04261	1.04627	1.05017	1.0545	1.05877
0.888222	0.889967	0.891465	0.892364	0.893128	0.893292	0.893264	0.892436	0.891535	0.890292	0.888663	0.886867	0.884959	0.882829	0.880486	0.877856	0.874991	0.871745	0.868343	0.865184	0.861696	0.858441	0.854936	0.851455	0.848265	0.845629	0.843111	0.84057	0.838268	0.836252	0.834455	0.833425	0.832692	0.832114	0.831988	0.832137	0.832953	0.834297	0.835974	0.838079	0.840353	0.843124	0.846332	0.849725	0.853669	0.857843	0.861773	0.866129	0.870634	0.875187
0.88625	0.887605	0.888692	0.889287	0.889952	0.890039	0.890082	0.889484	0.888931	0.8881	0.886979	0.885933	0.8848	0.883568	0.882262	0.880805	0.87923	0.877378	0.875467	0.873804	0.871895	0.87025	0.868399	0.866583	0.86506	0.86401	0.863136	0.862203	0.861485	0.860951	0.860619	0.861006	0.861638	0.862272	0.863274	0.864478	0.866194	0.868363	0.870777	0.873558	0.876413	0.879594	0.883213	0.886915	0.891045	0.895383	0.899419	0.90379	0.908219	0.912591
0.895528	0.896911	0.898018	0.898606	0.899208	0.899233	0.899173	0.898457	0.897746	0.896751	0.895448	0.894169	0.892805	0.891323	0.889745	0.888	0.886131	0.883981	0.881775	0.879814	0.877616	0.875683	0.873554	0.871465	0.869679	0.868377	0.867249	0.866075	0.865134	0.864392	0.863852	0.864039	0.864475	0.864946	0.86579	0.866849	0.868448	0.870499	0.872814	0.875492	0.878249	0.881373	0.884917	0.888566	0.892657	0.896948	0.900954	0.905304	0.909738	0.914129
0.912414	0.913847	0.914989	0.915567	0.916055	0.915966	0.915717	0.914789	0.913789	0.912495	0.910862	0.909157	0.907372	0.905433	0.90336	0.901091	0.898685	0.895993	0.893249	0.890744	0.88802	0.88556	0.882925	0.880337	0.878071	0.876308	0.874718	0.873105	0.871755	0.870634	0.869715	0.869536	0.869613	0.869788	0.870343	0.871138	0.872524	0.87436	0.876494	0.878984	0.881563	0.884582	0.887988	0.891541	0.895561	0.899768	0.903719	0.908028	0.912472	0.916898
0.921877	0.923281	0.924382	0.924909	0.925318	0.925151	0.924804	0.923787	0.922672	0.921265	0.919517	0.917677	0.915763	0.913693	0.911488	0.909089	0.906563	0.903765	0.900931	0.898332	0.895539	0.893012	0.890329	0.887699	0.885403	0.883609	0.881993	0.880364	0.879014	0.877893	0.876971	0.87679	0.876862	0.877045	0.877601	0.878399	0.879795	0.881628	0.883767	0.886248	0.888811	0.89183	0.895217	0.898761	0.902766	0.906949	0.910884	0.915172	0.91961	0.924029
0.931339	0.932714	0.933776	0.934252	0.93458	0.934336	0.93389	0.932784	0.931554	0.930036	0.928172	0.926197	0.924155	0.921953	0.919616	0.917087	0.914442	0.911537	0.908612	0.905921	0.903057	0.900464	0.897733	0.895061	0.892734	0.890909	0.889269	0.887624	0.886273	0.885151	0.884228	0.884045	0.884111	0.884302	0.884858	0.885659	0.887066	0.888896	0.89104	0.893512	0.896058	0.899077	0.902446	0.90598	0.909972	0.914129	0.918049	0.922316	0.926748	0.93116
0.940802	0.942148	0.94317	0.943594	0.943842	0.94352	0.942977	0.941782	0.940437	0.938806	0.936827	0.934716	0.932546	0.930213	0.927743	0.925085	0.922321	0.919309	0.916294	0.913509	0.910575	0.907916	0.905137	0.902424	0.900066	0.898209	0.896545	0.894884	0.893532	0.89241	0.891484	0.8913	0.891361	0.891559	0.892116	0.89292	0.894336	0.896164	0.898313	0.900776	0.903306	0.906325	0.909675	0.913199	0.917177	0.92131	0.925214	0.929459	0.933886	0.938292
0.950264	0.951582	0.952563	0.952936	0.953104	0.952705	0.952064	0.950779	0.949319	0.947577	0.945481	0.943236	0.940937	0.938474	0.935871	0.933084	0.9302	0.92708	0.923976	0.921098	0.918093	0.915368	0.912541	0.909786	0.907397	0.905509	0.903821	0.902144	0.90079	0.899669	0.898741	0.898554	0.89861	0.898816	0.899374	0.900181	0.901607	0.903433	0.905585	0.90804	0.910553	0.913572	0.916904	0.920418	0.924383	0.928491	0.932379	0.936603	0.941024	0.945423
0.959727	0.961016	0.961957	0.962278	0.962366	0.96189	0.96115	0.959777	0.958202	0.956347	0.954136	0.951756	0.949328	0.946734	0.943998	0.941082	0.938078	0.934852	0.931657	0.928686	0.925611	0.922821	0.919946	0.917148	0.914729	0.91281	0.911097	0.909404	0.908049	0.906927	0.905997	0.905809	0.905859	0.906073	0.906631	0.907442	0.908878	0.910701	0.912858	0.915304	0.9178	0.92082	0.924133	0.927637	0.931588	0.935671	0.939544	0.943747	0.948163	0.952555
0.969189	0.97045	0.97135	0.971621	0.971628	0.971074	0.970237	0.968774	0.967084	0.965118	0.962791	0.960276	0.95772	0.954994	0.952126	0.94908	0.945957	0.942624	0.939339	0.936275	0.93313	0.930273	0.92735	0.92451	0.92206	0.92011	0.918373	0.916664	0.915308	0.914186	0.913254	0.913063	0.913108	0.91333	0.913889	0.914702	0.916149	0.917969	0.920131	0.922568	0.925048	0.928067	0.931362	0.934856	0.938793	0.942852	0.946709	0.95089	0.955301	0.959686
0.978652	0.979884	0.980744	0.980963	0.98089	0.980259	0.979323	0.977772	0.975967	0.973888	0.971446	0.968795	0.966111	0.963254	0.960254	0.957078	0.953836	0.950396	0.947021	0.943863	0.940648	0.937725	0.934754	0.931872	0.929392	0.92741	0.925649	0.923924	0.922566	0.921445	0.92051	0.920318	0.920358	0.920587	0.921146	0.921963	0.92342	0.925237	0.927404	0.929832	0.932295	0.935314	0.938591	0.942075	0.945999	0.950033	0.953873	0.958034	0.962439	0.966818
0.988114	0.989317	0.990137	0.990305	0.990152	0.989444	0.98841	0.986769	0.984849	0.982659	0.980101	0.977315	0.974502	0.971514	0.968381	0.965076	0.961714	0.958167	0.954702	0.951452	0.948166	0.945177	0.942158	0.939235	0.936724	0.93471	0.932925	0.931184	0.929825	0.928703	0.927767	0.927573	0.927607	0.927844	0.928404	0.929224	0.93069	0.932505	0.934677	0.937096	0.939543	0.942562	0.94582	0.949294	0.953204	0.957213	0.961038	0.965178	0.969577	0.973949
0.997577	0.998751	0.999531	0.999647	0.999415	0.998629	0.997496	0.995767	0.993732	0.991429	0.988755	0.985835	0.982893	0.979774	0.976509	0.973075	0.969593	0.965939	0.962384	0.95904	0.955684	0.952629	0.949562	0.946597	0.944055	0.942011	0.940201	0.938444	0.937084	0.935962	0.935023	0.934827	0.934856	0.935102	0.935661	0.936485	0.937961	0.939774	0.94195	0.944361	0.94679	0.949809	0.953049	0.956513	0.96041	0.964394	0.968203	0.972322	0.976715	0.98108
1.00704	1.00819	1.00892	1.00899	1.00868	1.00781	1.00658	1.00476	1.00261	1.0002	0.99741	0.994355	0.991284	0.988035	0.984636	0.981073	0.977472	0.973711	0.970066	0.966629	0.963203	0.960081	0.956966	0.953959	0.951387	0.949311	0.947477	0.945704	0.944342	0.94322	0.942279	0.942082	0.942105	0.942359	0.942919	0.943745	0.945232	0.947042	0.949223	0.951625	0.954038	0.957057	0.960277	0.963732	0.967615	0.971575	0.975368	0.979465	0.983853	0.988212
1.0165	1.01762	1.01832	1.01833	1.01794	1.017	1.01567	1.01376	1.0115	1.00897	1.00607	1.00287	0.999676	0.996295	0.992764	0.989071	0.985351	0.981483	0.977747	0.974217	0.970721	0.967533	0.96437	0.961321	0.958718	0.956611	0.954753	0.952964	0.951601	0.950479	0.949536	0.949336	0.949355	0.949616	0.950176	0.951006	0.952503	0.95431	0.956496	0.958889	0.961285	0.964304	0.967506	0.970951	0.974821	0.978755	0.982533	0.986609	0.990991	0.995343
1.02596	1.02705	1.02771	1.02767	1.0272	1.02618	1.02476	1.02276	1.02038	1.01774	1.01472	1.01139	1.00807	1.00455	1.00089	0.997069	0.993229	0.989255	0.985429	0.981806	0.978239	0.974985	0.971774	0.968684	0.96605	0.963912	0.962029	0.960224	0.95886	0.957738	0.956792	0.956591	0.956604	0.956873	0.957434	0.958267	0.959774	0.961578	0.963769	0.966153	0.968533	0.971552	0.974735	0.97817	0.982026	0.985936	0.989698	0.993753	0.99813	1.00247
1.03543	1.03649	1.03711	1.03702	1.03646	1.03537	1.03384	1.03176	1.02926	1.02651	1.02337	1.01991	1.01646	1.01282	1.00902	1.00507	1.00111	0.997026	0.99311	0.989394	0.985757	0.982437	0.979178	0.976046	0.973381	0.971212	0.969305	0.967484	0.966119	0.964996	0.964049	0.963846	0.963853	0.96413	0.964691	0.965528	0.967044	0.968847	0.971042	0.973417	0.97578	0.978799	0.981964	0.985389	0.989231	0.993117	0.996863	1.0009	1.00527	1.00961
1.04489	1.04592	1.0465	1.04636	1.04573	1.04455	1.04293	1.04075	1.03814	1.03528	1.03203	1.02843	1.02485	1.02108	1.01715	1.01307	1.00899	1.0048	1.00079	0.996983	0.993276	0.98989	0.986583	0.983408	0.980713	0.978512	0.976581	0.974744	0.973377	0.972255	0.971305	0.9711	0.971102	0.971387	0.971949	0.972788	0.974315	0.976115	0.978315	0.980681	0.983028	0.986047	0.989193	0.992608	0.996437	1.0003	1.00403	1.00804	1.01241	1.01674
1.05435	1.05535	1.05589	1.0557	1.05499	1.05374	1.05202	1.04975	1.04703	1.04405	1.04068	1.03695	1.03324	1.02934	1.02527	1.02106	1.01687	1.01257	1.00847	1.00457	1.00079	0.997342	0.993987	0.99077	0.988044	0.985812	0.983856	0.982004	0.980636	0.979514	0.978562	0.978355	0.978352	0.978644	0.979206	0.980049	0.981586	0.983383	0.985587	0.987945	0.990275	0.993294	0.996422	0.999827	1.00364	1.00748	1.01119	1.01518	1.01954	1.02387
1.06381	1.06479	1.06529	1.06504	1.06425	1.06292	1.0611	1.05875	1.05591	1.05282	1.04934	1.04547	1.04163	1.0376	1.0334	1.02906	1.02474	1.02034	1.01616	1.01216	1.00831	1.00479	1.00139	0.998133	0.995376	0.993113	0.991132	0.989264	0.987895	0.986772	0.985818	0.985609	0.985601	0.985901	0.986464	0.98731	0.988857	0.990651	0.99286	0.995209	0.997523	1.00054	1.00365	1.00705	1.01085	1.01466	1.01836	1.02233	1.02668	1.031
1.07325	1.07419	1.07465	1.07436	1.07348	1.07208	1.07016	1.06772	1.06476	1.06156	1.05797	1.05396	1.04999	1.04583	1.0415	1.03703	1.03259	1.02808	1.02381	1.01972	1.0158	1.01221	1.00876	1.00546	1.00267	1.00038	0.998372	0.996486	0.995115	0.993992	0.993035	0.992824	0.992809	0.993117	0.993679	0.994527	0.996084	0.997875	1.00009	1.00243	1.00472	1.00774	1.01083	1.01422	1.01801	1.02179	1.02548	1.02943	1.03377	1.03809
1.07933	1.08028	1.08073	1.08043	1.07951	1.07806	1.07608	1.07356	1.07052	1.06722	1.06352	1.05939	1.05529	1.05098	1.04651	1.04188	1.03729	1.03263	1.0282	1.02396	1.0199	1.01618	1.01259	1.00916	1.00625	1.00384	1.00172	0.999721	0.998251	0.997036	0.995987	0.995687	0.995585	0.995822	0.996315	0.9971	0.998608	1.00035	1.00252	1.00481	1.00706	1.01005	1.01311	1.01647	1.02023	1.024	1.02766	1.0316	1.03595	1.04027
1.08892	1.08984	1.09026	1.0899	1.0889	1.08737	1.08529	1.08269	1.07952	1.07612	1.0723	1.06803	1.0638	1.05936	1.05475	1.04999	1.04528	1.04051	1.03599	1.03166	1.02752	1.02373	1.0201	1.01662	1.01368	1.01124	1.00909	1.00708	1.00561	1.00439	1.00334	1.00304	1.00293	1.00318	1.00367	1.00446	1.00598	1.00771	1.00989	1.01217	1.0144	1.0174	1.02043	1.02378	1.02754	1.03127	1.03492	1.03883	1.04318	1.04749
0.893245	0.894748	0.895986	0.896678	0.897333	0.897403	0.897352	0.896597	0.89582	0.894739	0.893325	0.89187	0.890321	0.888618	0.886781	0.884737	0.882531	0.880011	0.877401	0.875036	0.872404	0.870025	0.867434	0.864876	0.862618	0.860867	0.859272	0.857639	0.85624	0.85507	0.854108	0.853886	0.853929	0.854048	0.854566	0.855319	0.856656	0.858469	0.86057	0.863055	0.86565	0.868655	0.872086	0.875649	0.87969	0.883942	0.887922	0.892273	0.896731	0.901176
0.907222	0.90873	0.909956	0.910609	0.911159	0.911126	0.910923	0.910013	0.909028	0.907737	0.906096	0.904358	0.902532	0.900536	0.898386	0.896017	0.893489	0.890653	0.88774	0.885066	0.882149	0.879488	0.876636	0.873824	0.871329	0.869349	0.867529	0.865686	0.864103	0.862761	0.861626	0.861238	0.861115	0.861106	0.861494	0.86213	0.863377	0.865091	0.867113	0.869508	0.872011	0.874969	0.878325	0.881838	0.885838	0.890035	0.893979	0.898298	0.902756	0.907213
0.917949	0.919432	0.92062	0.921222	0.921683	0.921564	0.921249	0.920233	0.919112	0.917686	0.915905	0.913999	0.912013	0.909851	0.907532	0.904994	0.902305	0.899321	0.896277	0.893468	0.890441	0.887674	0.884735	0.881844	0.879281	0.877235	0.875354	0.873462	0.871846	0.870476	0.869309	0.868891	0.868736	0.868711	0.869078	0.869697	0.870937	0.872633	0.874646	0.877017	0.87949	0.88244	0.885767	0.889263	0.893243	0.897409	0.901334	0.905629	0.910082	0.914535
0.927412	0.928866	0.930014	0.930564	0.930945	0.930748	0.930335	0.929231	0.927994	0.926457	0.924559	0.922519	0.920405	0.918111	0.915659	0.912992	0.910184	0.907093	0.903958	0.901057	0.89796	0.895126	0.892139	0.889206	0.886613	0.884535	0.88263	0.880722	0.879105	0.877735	0.876566	0.876146	0.875985	0.875968	0.876335	0.876957	0.878208	0.879901	0.881919	0.884281	0.886737	0.889688	0.892996	0.896482	0.900449	0.90459	0.908499	0.912773	0.91722	0.921666
0.936874	0.938299	0.939408	0.939906	0.940207	0.939933	0.939422	0.938228	0.936877	0.935227	0.933214	0.931039	0.928796	0.926371	0.923787	0.92099	0.918063	0.914864	0.91164	0.908645	0.905478	0.902578	0.899543	0.896568	0.893944	0.891835	0.889906	0.887982	0.886364	0.884993	0.883822	0.8834	0.883234	0.883225	0.883593	0.884218	0.885479	0.887169	0.889192	0.891545	0.893985	0.896935	0.900225	0.903701	0.907654	0.911771	0.915664	0.919916	0.924358	0.928797
0.946337	0.947733	0.948801	0.949248	0.949469	0.949118	0.948509	0.947226	0.945759	0.943998	0.941869	0.939558	0.937187	0.934632	0.931914	0.928988	0.925941	0.922636	0.919321	0.916234	0.912996	0.91003	0.906947	0.90393	0.901276	0.899135	0.897182	0.895242	0.893622	0.892252	0.891079	0.890655	0.890484	0.890483	0.89085	0.891479	0.89275	0.894437	0.896464	0.898809	0.901232	0.904182	0.907454	0.91092	0.91486	0.918951	0.922829	0.92706	0.931497	0.935929
0.955799	0.957167	0.958195	0.958591	0.958731	0.958302	0.957595	0.956223	0.954642	0.952768	0.950524	0.948078	0.945578	0.942892	0.940042	0.936986	0.93382	0.930408	0.927003	0.923822	0.920514	0.917482	0.914351	0.911293	0.908607	0.906436	0.904458	0.902502	0.900881	0.89951	0.898335	0.89791	0.897733	0.89774	0.898108	0.89874	0.900021	0.901706	0.903737	0.906073	0.90848	0.91143	0.914683	0.918139	0.922065	0.926132	0.929994	0.934204	0.938635	0.94306
0.965262	0.966601	0.967588	0.967933	0.967993	0.967487	0.966682	0.965221	0.963524	0.961539	0.959179	0.956598	0.95397	0.951152	0.94817	0.944985	0.941699	0.93818	0.934685	0.931411	0.928032	0.924934	0.921755	0.918655	0.915939	0.913736	0.911734	0.909762	0.90814	0.906769	0.905592	0.905164	0.904982	0.904997	0.905365	0.906	0.907291	0.908974	0.91101	0.913338	0.915727	0.918677	0.921911	0.925358	0.92927	0.933313	0.937158	0.941347	0.945773	0.950192
0.974724	0.976035	0.976982	0.977275	0.977255	0.976672	0.975768	0.974218	0.972406	0.970309	0.967833	0.965118	0.962361	0.959412	0.956297	0.952983	0.949577	0.945951	0.942366	0.938999	0.935551	0.932387	0.929159	0.926017	0.92327	0.921036	0.91901	0.917022	0.915399	0.914028	0.912848	0.912419	0.912231	0.912254	0.912623	0.913261	0.914562	0.916242	0.918283	0.920602	0.922975	0.925925	0.92914	0.932577	0.936476	0.940493	0.944323	0.948491	0.952911	0.957323
0.984187	0.985469	0.986375	0.986618	0.986517	0.985857	0.984855	0.983216	0.981289	0.97908	0.976488	0.973638	0.970752	0.967672	0.964425	0.960981	0.957456	0.953723	0.950048	0.946588	0.943069	0.939839	0.936563	0.933379	0.930602	0.928336	0.926286	0.924282	0.922657	0.921286	0.920105	0.919673	0.919481	0.919511	0.91988	0.920522	0.921833	0.92351	0.925556	0.927866	0.930222	0.933172	0.936369	0.939796	0.943681	0.947674	0.951488	0.955635	0.960049	0.964455
0.99365	0.994902	0.995769	0.99596	0.99578	0.995041	0.993941	0.992213	0.990171	0.98785	0.985143	0.982157	0.979143	0.975933	0.972552	0.968979	0.965335	0.961495	0.95773	0.954176	0.950587	0.947291	0.943968	0.940742	0.937933	0.935637	0.933562	0.931542	0.929916	0.928545	0.927361	0.926928	0.92673	0.926768	0.927138	0.927783	0.929104	0.930779	0.932829	0.93513	0.93747	0.94042	0.943598	0.947015	0.950887	0.954855	0.958653	0.962779	0.967187	0.971586
1.00311	1.00434	1.00516	1.0053	1.00504	1.00423	1.00303	1.00121	0.999054	0.996621	0.993798	0.990677	0.987535	0.984193	0.98068	0.976977	0.973214	0.969267	0.965411	0.961765	0.958105	0.954743	0.951372	0.948104	0.945265	0.942937	0.940837	0.938802	0.937175	0.935804	0.934617	0.934183	0.933979	0.934025	0.934395	0.935043	0.936374	0.938047	0.940102	0.942394	0.944717	0.947667	0.950827	0.954234	0.958092	0.962035	0.965818	0.969922	0.974325	0.978717
1.01257	1.01377	1.01456	1.01464	1.0143	1.01341	1.01211	1.01021	1.00794	1.00539	1.00245	0.999197	0.995926	0.992453	0.988808	0.984976	0.981092	0.977039	0.973093	0.969353	0.965624	0.962195	0.958776	0.955466	0.952597	0.950237	0.948113	0.946061	0.944433	0.943062	0.941874	0.941437	0.941228	0.941282	0.941653	0.942304	0.943645	0.945315	0.947375	0.949658	0.951964	0.954915	0.958056	0.961453	0.965298	0.969216	0.972983	0.977066	0.981464	0.985849
1.02204	1.0232	1.02395	1.02399	1.02357	1.0226	1.0212	1.01921	1.01682	1.01416	1.01111	1.00772	1.00432	1.00071	0.996935	0.992974	0.988971	0.98481	0.980775	0.976942	0.973142	0.969647	0.96618	0.962828	0.959928	0.957537	0.955389	0.953321	0.951692	0.950321	0.94913	0.948692	0.948478	0.94854	0.948911	0.949565	0.950916	0.952583	0.954648	0.956922	0.959212	0.962162	0.965285	0.968672	0.972503	0.976397	0.980148	0.98421	0.988602	0.99298
1.0315	1.03264	1.03334	1.03333	1.03283	1.03178	1.03029	1.0282	1.0257	1.02293	1.01976	1.01624	1.01271	1.00897	1.00506	1.00097	0.99685	0.992582	0.988456	0.98453	0.98066	0.977099	0.973584	0.970191	0.96726	0.964838	0.962665	0.960581	0.958951	0.957579	0.956387	0.955946	0.955727	0.955797	0.956168	0.956826	0.958187	0.959851	0.961921	0.964186	0.966459	0.96941	0.972514	0.975891	0.979708	0.983578	0.987313	0.991353	0.99574	1.00011
1.04096	1.04207	1.04274	1.04267	1.04209	1.04096	1.03937	1.0372	1.03458	1.0317	1.02842	1.02476	1.0211	1.01723	1.01319	1.00897	1.00473	1.00035	0.996138	0.992119	0.988178	0.984551	0.980988	0.977553	0.974591	0.972138	0.969941	0.967841	0.966209	0.964838	0.963643	0.963201	0.962976	0.963054	0.963426	0.964086	0.965458	0.96712	0.969194	0.97145	0.973707	0.976657	0.979743	0.983111	0.986914	0.990758	0.994477	0.998497	1.00288	1.00724
1.05042	1.05151	1.05213	1.05201	1.05135	1.05015	1.04846	1.0462	1.04347	1.04047	1.03707	1.03328	1.02949	1.02549	1.02132	1.01697	1.01261	1.00813	1.00382	0.999707	0.995697	0.992004	0.988392	0.984915	0.981923	0.979438	0.977217	0.975101	0.973468	0.972097	0.9709	0.970456	0.970225	0.970311	0.970683	0.971347	0.972728	0.974388	0.976466	0.978715	0.980954	0.983905	0.986972	0.99033	0.994119	0.997939	1.00164	1.00564	1.01002	1.01437
1.06155	1.06259	1.06316	1.06297	1.06221	1.06092	1.05911	1.05675	1.05389	1.05078	1.04725	1.04332	1.0394	1.03527	1.03097	1.0265	1.02203	1.01746	1.01308	1.0089	1.00485	1.00112	0.997492	0.994009	0.991024	0.988544	0.986337	0.984244	0.982651	0.981318	0.980157	0.979748	0.979547	0.979674	0.980076	0.980771	0.982188	0.983866	0.985969	0.988225	0.99046	0.993421	0.996477	0.999831	1.00361	1.0074	1.01109	1.01507	1.01943	1.02378
1.06627	1.06733	1.0679	1.06772	1.06693	1.0656	1.06374	1.06132	1.05838	1.05518	1.05156	1.0475	1.04347	1.03921	1.03476	1.03014	1.02551	1.02078	1.01625	1.01191	1.0077	1.00382	1.00005	0.996419	0.993293	0.990678	0.988334	0.986112	0.984398	0.982953	0.98168	0.981162	0.980855	0.980894	0.98121	0.981827	0.983181	0.984795	0.986845	0.989045	0.991228	0.994158	0.997174	1.0005	1.00426	1.00803	1.0117	1.01566	1.02003	1.02439
1.07392	1.07496	1.07552	1.0753	1.07445	1.07306	1.07113	1.06863	1.06558	1.06228	1.05855	1.05436	1.0502	1.0458	1.04121	1.03645	1.03169	1.02683	1.02218	1.01771	1.0134	1.00941	1.00554	1.00183	0.998621	0.995929	0.993512	0.991225	0.989459	0.987965	0.986642	0.986077	0.985722	0.985727	0.986008	0.986593	0.987925	0.98951	0.99154	0.993711	0.995861	0.998778	1.00177	1.00507	1.00881	1.01256	1.01622	1.02016	1.02453	1.02889
0.891463	0.893067	0.894411	0.895188	0.895886	0.895993	0.895947	0.89516	0.894327	0.893175	0.891667	0.890066	0.888363	0.886478	0.884425	0.882132	0.879648	0.876822	0.873879	0.871179	0.868188	0.865442	0.862468	0.859524	0.856877	0.854755	0.852775	0.850762	0.848987	0.847465	0.846154	0.845595	0.845315	0.845143	0.845393	0.845894	0.847014	0.848632	0.850556	0.852883	0.855343	0.858251	0.861588	0.865079	0.869079	0.873298	0.877257	0.88161	0.886087	0.890577
0.904559	0.906149	0.907465	0.908192	0.908785	0.908792	0.908607	0.907682	0.906669	0.905337	0.903637	0.901802	0.899872	0.897749	0.895448	0.8929	0.890168	0.887105	0.883941	0.881016	0.877826	0.874884	0.871736	0.868626	0.865828	0.86356	0.861439	0.8593	0.85742	0.8558	0.854391	0.853737	0.853361	0.853121	0.853297	0.853734	0.854809	0.85637	0.858252	0.860522	0.862922	0.865803	0.869088	0.872546	0.876515	0.880689	0.884619	0.888942	0.893416	0.897909
0.914022	0.915583	0.916858	0.917534	0.918048	0.917976	0.917694	0.91668	0.915551	0.914107	0.912292	0.910322	0.908264	0.906009	0.903575	0.900898	0.898047	0.894876	0.891622	0.888605	0.885344	0.882336	0.87914	0.875988	0.873159	0.87086	0.868715	0.86656	0.864678	0.863059	0.861647	0.860992	0.86061	0.860378	0.860554	0.860995	0.86208	0.863638	0.865525	0.867786	0.870169	0.87305	0.876317	0.879765	0.88372	0.88787	0.891784	0.896086	0.900554	0.90504
0.923484	0.925017	0.926252	0.926876	0.92731	0.927161	0.92678	0.925677	0.924434	0.922878	0.920947	0.918841	0.916655	0.914269	0.911703	0.908897	0.905926	0.902648	0.899304	0.896193	0.892862	0.889788	0.886544	0.88335	0.880491	0.878161	0.875991	0.87382	0.871937	0.870318	0.868904	0.868246	0.867859	0.867635	0.867812	0.868255	0.869351	0.870906	0.872798	0.875051	0.877417	0.880298	0.883546	0.886984	0.890926	0.895051	0.898949	0.903229	0.907692	0.912172
0.932947	0.93445	0.935646	0.936218	0.936572	0.936346	0.935867	0.934675	0.933316	0.931648	0.929602	0.927361	0.925046	0.92253	0.91983	0.916895	0.913804	0.91042	0.906986	0.903782	0.90038	0.89724	0.893948	0.890713	0.887822	0.885461	0.883267	0.88108	0.879196	0.877576	0.87616	0.875501	0.875108	0.874892	0.87507	0.875516	0.876621	0.878174	0.880071	0.882315	0.884664	0.887545	0.890774	0.894203	0.898131	0.902231	0.906114	0.910373	0.914831	0.919303
0.942409	0.943884	0.945039	0.945561	0.945834	0.945531	0.944954	0.943672	0.942199	0.940419	0.938257	0.935881	0.933437	0.93079	0.927958	0.924893	0.921683	0.918192	0.914667	0.91137	0.907899	0.904692	0.901352	0.898075	0.895154	0.892761	0.890543	0.888339	0.886455	0.884835	0.883417	0.882756	0.882357	0.882149	0.882327	0.882777	0.883892	0.885442	0.887344	0.889579	0.891911	0.894793	0.898003	0.901422	0.905337	0.909412	0.913279	0.917517	0.921969	0.926435
0.951872	0.953318	0.954433	0.954903	0.955096	0.954715	0.95404	0.95267	0.951081	0.949189	0.946911	0.944401	0.941829	0.93905	0.936086	0.932891	0.929562	0.925964	0.922349	0.918959	0.915417	0.912144	0.908757	0.905437	0.902486	0.900061	0.897818	0.895599	0.893713	0.892094	0.890673	0.89001	0.889607	0.889406	0.889585	0.890038	0.891163	0.892711	0.894616	0.896843	0.899159	0.90204	0.905232	0.908641	0.912542	0.916593	0.920443	0.924661	0.929107	0.933566
0.961335	0.962752	0.963826	0.964245	0.964358	0.9639	0.963127	0.961667	0.959964	0.95796	0.955566	0.95292	0.95022	0.94731	0.944213	0.940889	0.937441	0.933735	0.930031	0.926547	0.922935	0.919596	0.916161	0.912799	0.909817	0.907362	0.905094	0.902859	0.900972	0.899352	0.89793	0.897265	0.896856	0.896663	0.896842	0.897298	0.898434	0.899979	0.901889	0.904107	0.906406	0.909288	0.912461	0.91586	0.919748	0.923773	0.927608	0.931804	0.936245	0.940697
0.970797	0.972186	0.97322	0.973588	0.97362	0.973085	0.972213	0.970665	0.968846	0.96673	0.964221	0.96144	0.958611	0.95557	0.952341	0.948887	0.945319	0.941507	0.937712	0.934136	0.930453	0.927048	0.923565	0.920162	0.917149	0.914662	0.91237	0.910119	0.908231	0.906611	0.905186	0.90452	0.904105	0.903921	0.9041	0.904559	0.905705	0.907247	0.909162	0.911371	0.913654	0.916535	0.91969	0.923079	0.926953	0.930954	0.934773	0.938948	0.943383	0.947829
0.98026	0.98162	0.982613	0.98293	0.982882	0.982269	0.9813	0.979662	0.977729	0.975501	0.972876	0.96996	0.967002	0.96383	0.960468	0.956886	0.953198	0.949279	0.945394	0.941724	0.937972	0.934501	0.930969	0.927524	0.92448	0.921962	0.919646	0.917379	0.915489	0.913869	0.912442	0.911774	0.911354	0.911178	0.911357	0.91182	0.912975	0.914515	0.916435	0.918635	0.920901	0.923783	0.926919	0.930298	0.934158	0.938135	0.941938	0.946092	0.950521	0.95496
0.989722	0.991053	0.992007	0.992272	0.992144	0.991454	0.990386	0.98866	0.986611	0.984271	0.981531	0.97848	0.975393	0.972091	0.968596	0.964884	0.961077	0.957051	0.953075	0.949313	0.94549	0.941953	0.938373	0.934886	0.931812	0.929263	0.926922	0.924639	0.922748	0.921128	0.919699	0.919029	0.918604	0.918435	0.918615	0.919081	0.920246	0.921783	0.923708	0.925899	0.928149	0.93103	0.934148	0.937517	0.941364	0.945315	0.949103	0.953236	0.957659	0.962092
0.999185	1.00049	1.0014	1.00161	1.00141	1.00064	0.999473	0.997657	0.995494	0.993042	0.990186	0.986999	0.983785	0.980351	0.976724	0.972882	0.968955	0.964822	0.960757	0.956901	0.953008	0.949405	0.945777	0.942248	0.939143	0.936563	0.934198	0.931899	0.930007	0.928387	0.926955	0.926283	0.925853	0.925692	0.925872	0.926341	0.927517	0.929052	0.930981	0.933163	0.935396	0.938278	0.941377	0.944736	0.948569	0.952496	0.956268	0.960379	0.964798	0.969223
1.00865	1.00992	1.01079	1.01096	1.01067	1.00982	1.00856	1.00665	1.00438	1.00181	0.99884	0.995519	0.992176	0.988611	0.984851	0.98088	0.976834	0.972594	0.968439	0.96449	0.960526	0.956857	0.953181	0.949611	0.946475	0.943863	0.941474	0.939159	0.937266	0.935645	0.934212	0.933538	0.933102	0.932949	0.93313	0.933602	0.934788	0.93632	0.938254	0.940427	0.942644	0.945525	0.948606	0.951955	0.955775	0.959677	0.963433	0.967523	0.971936	0.976355
1.01811	1.01935	1.02019	1.0203	1.01993	1.01901	1.01765	1.01565	1.01326	1.01058	1.0075	1.00404	1.00057	0.996871	0.992979	0.988878	0.984713	0.980366	0.97612	0.972078	0.968045	0.964309	0.960585	0.956973	0.953807	0.951163	0.94875	0.946419	0.944524	0.942904	0.941468	0.940793	0.940351	0.940206	0.940387	0.940863	0.942059	0.943588	0.945527	0.947692	0.949891	0.952773	0.955835	0.959174	0.96298	0.966858	0.970598	0.974667	0.979074	0.983486
1.02757	1.02879	1.02958	1.02964	1.02919	1.02819	1.02673	1.02465	1.02214	1.01935	1.01615	1.01256	1.00896	1.00513	1.00111	0.996877	0.992592	0.988138	0.983802	0.979667	0.975563	0.971761	0.967989	0.964335	0.961138	0.958464	0.956026	0.953679	0.951783	0.950163	0.948725	0.948047	0.947601	0.947463	0.947645	0.948123	0.949329	0.950856	0.9528	0.954956	0.957139	0.96002	0.963064	0.966394	0.970186	0.974038	0.977762	0.98181	0.986212	0.990617
1.03703	1.03822	1.03897	1.03898	1.03846	1.03738	1.03582	1.03365	1.03102	1.02812	1.0248	1.02108	1.01735	1.01339	1.00923	1.00487	1.00047	0.99591	0.991484	0.987255	0.983081	0.979213	0.975394	0.971697	0.96847	0.965764	0.963302	0.960939	0.959042	0.957421	0.955981	0.955302	0.95485	0.95472	0.954902	0.955384	0.9566	0.958125	0.960073	0.96222	0.964386	0.967267	0.970292	0.973613	0.977391	0.981219	0.984927	0.988954	0.99335	0.997749
1.04986	1.05099	1.05167	1.05159	1.05095	1.04977	1.04808	1.04579	1.04303	1.04	1.03654	1.03267	1.0288	1.0247	1.02041	1.01593	1.01142	1.00678	1.0023	0.998014	0.993817	0.989933	0.986124	0.982448	0.979256	0.976581	0.974161	0.971851	0.970025	0.968473	0.967098	0.966482	0.966086	0.966023	0.966258	0.966793	0.968064	0.969623	0.971612	0.973778	0.975949	0.978849	0.981868	0.985189	0.988957	0.992759	0.996451	1.00045	1.00483	1.00922
1.05333	1.05449	1.05518	1.05512	1.05445	1.05325	1.05152	1.04918	1.04635	1.04324	1.03971	1.03572	1.03174	1.02753	1.0231	1.01848	1.01382	1.00902	1.00439	0.999944	0.99559	0.991549	0.987585	0.983755	0.980413	0.977594	0.975029	0.972579	0.97062	0.968944	0.967446	0.96671	0.966198	0.966037	0.966178	0.966626	0.967825	0.969314	0.971243	0.97335	0.975466	0.978332	0.98131	0.984602	0.98835	0.992129	0.995806	0.999796	1.00419	1.00858
1.05818	1.05935	1.06005	1.05998	1.05929	1.05805	1.05626	1.05387	1.05095	1.04776	1.04413	1.04003	1.03593	1.03159	1.02703	1.02226	1.01745	1.01251	1.00772	1.00313	0.99863	0.994444	0.990342	0.986376	0.982903	0.979959	0.977268	0.974699	0.97263	0.970852	0.969251	0.968417	0.967808	0.967567	0.967629	0.968006	0.969149	0.970579	0.972459	0.974515	0.976583	0.979421	0.982361	0.985626	0.989355	0.99311	0.996772	1.00075	1.00514	1.00955
1.06722	1.06837	1.06904	1.06892	1.06815	1.06684	1.06496	1.06248	1.05945	1.05615	1.0524	1.04816	1.04393	1.03945	1.03475	1.02984	1.02491	1.01985	1.01496	1.01026	1.00567	1.00141	0.997238	0.993212	0.98969	0.986697	0.983964	0.98136	0.979271	0.977475	0.975855	0.975002	0.974371	0.974123	0.974173	0.97454	0.975681	0.9771	0.978975	0.981015	0.983059	0.985892	0.98881	0.992062	0.995775	0.999506	1.00315	1.00711	1.0115	1.0159
0.891169	0.892866	0.894309	0.895162	0.895888	0.89602	0.895966	0.895132	0.894226	0.892987	0.89137	0.889604	0.887731	0.885647	0.883364	0.880807	0.878031	0.874889	0.871605	0.868564	0.86521	0.862093	0.858737	0.855408	0.852375	0.849886	0.847524	0.845137	0.842993	0.841125	0.839472	0.838583	0.837985	0.83753	0.837516	0.837771	0.838681	0.840106	0.841858	0.844028	0.846353	0.849166	0.852408	0.855829	0.859787	0.863969	0.867904	0.872255	0.87675	0.881283
0.900632	0.9023	0.903703	0.904504	0.90515	0.905204	0.905052	0.904129	0.903109	0.901758	0.900025	0.898124	0.896122	0.893907	0.891491	0.888805	0.88591	0.88266	0.879286	0.876153	0.872729	0.869545	0.866142	0.86277	0.859706	0.857186	0.854799	0.852397	0.850252	0.848384	0.846729	0.845838	0.845234	0.844787	0.844774	0.845032	0.845951	0.847374	0.849131	0.851292	0.853601	0.856413	0.859637	0.863048	0.866992	0.87115	0.875069	0.879399	0.883888	0.888414
0.910094	0.911734	0.913096	0.913846	0.914413	0.914389	0.914139	0.913127	0.911991	0.910528	0.90868	0.906644	0.904514	0.902167	0.899619	0.896803	0.893789	0.890432	0.886968	0.883741	0.880247	0.876998	0.873546	0.870133	0.867038	0.864486	0.862075	0.859657	0.857511	0.855642	0.853985	0.853093	0.852484	0.852044	0.852031	0.852293	0.853222	0.854643	0.856404	0.858556	0.860848	0.863661	0.866866	0.870267	0.874197	0.878331	0.882234	0.886543	0.891027	0.895546
0.919557	0.921168	0.92249	0.923188	0.923675	0.923574	0.923225	0.922124	0.920874	0.919298	0.917335	0.915164	0.912905	0.910427	0.907746	0.904801	0.901667	0.898204	0.89465	0.89133	0.887765	0.88445	0.88095	0.877495	0.874369	0.871787	0.869351	0.866917	0.864769	0.862901	0.861242	0.860347	0.859733	0.859302	0.859289	0.859553	0.860493	0.861911	0.863677	0.86582	0.868096	0.870908	0.874095	0.877486	0.881403	0.885511	0.889399	0.893686	0.898165	0.902677
0.929019	0.930602	0.931884	0.932531	0.932937	0.932759	0.932312	0.931122	0.929756	0.928069	0.925989	0.923684	0.921296	0.918688	0.915874	0.912799	0.909546	0.905976	0.902331	0.898918	0.895283	0.891902	0.888354	0.884857	0.881701	0.879087	0.876627	0.874177	0.872028	0.870159	0.868498	0.867602	0.866982	0.866559	0.866546	0.866814	0.867764	0.869179	0.87095	0.873084	0.875343	0.878156	0.881324	0.884705	0.888608	0.892692	0.896564	0.90083	0.905303	0.909809
0.938482	0.940035	0.941277	0.941873	0.942199	0.941943	0.941398	0.940119	0.938639	0.936839	0.934644	0.932203	0.929687	0.926948	0.924002	0.920798	0.917425	0.913748	0.910013	0.906507	0.902801	0.899354	0.895758	0.892219	0.889032	0.886387	0.883903	0.881437	0.879287	0.877418	0.875755	0.874856	0.874231	0.873816	0.873804	0.874075	0.875035	0.876447	0.878223	0.880348	0.882591	0.885403	0.888553	0.891924	0.895814	0.899873	0.903728	0.907974	0.912441	0.91694
0.947945	0.949469	0.950671	0.951215	0.951461	0.951128	0.950485	0.949116	0.947521	0.94561	0.943299	0.940723	0.938079	0.935208	0.932129	0.928796	0.925304	0.921519	0.917695	0.914095	0.91032	0.906806	0.903162	0.899582	0.896364	0.893687	0.891179	0.888697	0.886545	0.884677	0.883011	0.882111	0.88148	0.881073	0.881061	0.881336	0.882305	0.883716	0.885495	0.887612	0.889838	0.892651	0.895782	0.899143	0.903019	0.907053	0.910893	0.915118	0.919579	0.924072
0.957407	0.958903	0.960064	0.960558	0.960723	0.960313	0.959572	0.958114	0.956403	0.95438	0.951954	0.949243	0.94647	0.943468	0.940257	0.936794	0.933182	0.929291	0.925376	0.921684	0.917838	0.914258	0.910566	0.906944	0.903696	0.900988	0.898455	0.895957	0.893804	0.891935	0.890267	0.889366	0.88873	0.88833	0.888319	0.888596	0.889576	0.890984	0.892768	0.894876	0.897086	0.899898	0.903011	0.906362	0.910225	0.914234	0.918058	0.922261	0.926717	0.931203
0.96687	0.968337	0.969458	0.9699	0.969985	0.969497	0.968658	0.967111	0.965286	0.963151	0.960609	0.957763	0.954861	0.951728	0.948384	0.944792	0.941061	0.937063	0.933058	0.929272	0.925356	0.92171	0.91797	0.914306	0.911027	0.908288	0.905731	0.903217	0.901063	0.899194	0.897524	0.89662	0.895979	0.895587	0.895576	0.895857	0.896847	0.898252	0.900041	0.90214	0.904333	0.907146	0.91024	0.913581	0.91743	0.921415	0.925223	0.929405	0.933855	0.938334
0.976332	0.977771	0.978851	0.979242	0.979247	0.978682	0.977745	0.976109	0.974168	0.971921	0.969263	0.966282	0.963252	0.959989	0.956512	0.95279	0.94894	0.944835	0.94074	0.936861	0.932874	0.929162	0.925374	0.921668	0.918359	0.915588	0.913007	0.910477	0.908322	0.906453	0.90478	0.903875	0.903228	0.902844	0.902834	0.903118	0.904118	0.90552	0.907314	0.909405	0.91158	0.914393	0.917469	0.9208	0.924635	0.928596	0.932388	0.936549	0.940993	0.945466
0.985795	0.987205	0.988245	0.988584	0.988509	0.987867	0.986831	0.985106	0.983051	0.980692	0.977918	0.974802	0.971644	0.968249	0.96464	0.960788	0.956819	0.952606	0.948421	0.944449	0.940393	0.936615	0.932779	0.929031	0.92569	0.922888	0.920283	0.917737	0.91558	0.913711	0.912037	0.911129	0.910477	0.910101	0.910091	0.910379	0.911389	0.912788	0.914587	0.916669	0.918828	0.921641	0.924698	0.928019	0.931841	0.935776	0.939553	0.943692	0.948132	0.952597
0.995257	0.996638	0.997638	0.997927	0.997772	0.997052	0.995918	0.994104	0.991933	0.989462	0.986573	0.983322	0.980035	0.976509	0.972767	0.968787	0.964697	0.960378	0.956103	0.952038	0.947911	0.944067	0.940183	0.936393	0.933022	0.930189	0.927559	0.924997	0.922839	0.92097	0.919293	0.918384	0.917727	0.917358	0.917349	0.917639	0.918659	0.920057	0.92186	0.923933	0.926075	0.928888	0.931926	0.935238	0.939046	0.942957	0.946718	0.950836	0.95527	0.959729
1.00472	1.00607	1.00703	1.00727	1.00703	1.00624	1.005	1.0031	1.00082	0.998233	0.995228	0.991842	0.988426	0.984769	0.980895	0.976785	0.972576	0.96815	0.963784	0.959626	0.955429	0.951519	0.947587	0.943755	0.940353	0.937489	0.934835	0.932257	0.930098	0.928228	0.92655	0.925639	0.924976	0.924616	0.924606	0.9249	0.92593	0.927325	0.929133	0.931197	0.933323	0.936135	0.939155	0.942458	0.946252	0.950138	0.953883	0.95798	0.962408	0.96686
1.01418	1.01551	1.01643	1.01661	1.0163	1.01542	1.01409	1.0121	1.0097	1.007	1.00388	1.00036	0.996817	0.993029	0.989022	0.984783	0.980455	0.975922	0.971466	0.967215	0.962947	0.958971	0.954991	0.951117	0.947685	0.944789	0.942111	0.939517	0.937356	0.935487	0.933806	0.932893	0.932225	0.931873	0.931864	0.932161	0.933201	0.934593	0.936406	0.938461	0.94057	0.943383	0.946384	0.949677	0.953457	0.957318	0.961047	0.965124	0.969546	0.973992
1.02364	1.02494	1.02582	1.02595	1.02556	1.02461	1.02318	1.0211	1.01858	1.01577	1.01254	1.00888	1.00521	1.00129	0.99715	0.992781	0.988333	0.983694	0.979148	0.974803	0.970466	0.966423	0.962395	0.95848	0.955016	0.952089	0.949387	0.946777	0.944615	0.942746	0.941063	0.940148	0.939474	0.93913	0.939122	0.939421	0.940472	0.941861	0.943679	0.945725	0.947818	0.95063	0.953613	0.956896	0.960663	0.964499	0.968212	0.972267	0.976684	0.981123
1.03311	1.03437	1.03521	1.0353	1.03482	1.03379	1.03226	1.03009	1.02746	1.02454	1.02119	1.0174	1.0136	1.00955	1.00528	1.00078	0.996212	0.991465	0.986829	0.982392	0.977984	0.973875	0.969799	0.965842	0.962348	0.95939	0.956662	0.954036	0.951874	0.950004	0.948319	0.947402	0.946724	0.946387	0.946379	0.946682	0.947743	0.949129	0.950952	0.952989	0.955065	0.957878	0.960842	0.964115	0.967868	0.97168	0.975377	0.979411	0.983822	0.988254
1.04515	1.04637	1.04714	1.04715	1.04657	1.04543	1.04379	1.04151	1.03874	1.03569	1.03221	1.02827	1.02433	1.02014	1.01573	1.01111	1.00643	1.00159	0.996891	0.992383	0.987937	0.983797	0.979714	0.975758	0.972279	0.969333	0.966629	0.964035	0.961923	0.960102	0.958462	0.957589	0.956948	0.956661	0.956691	0.957033	0.958136	0.959546	0.961399	0.963447	0.965521	0.968347	0.971301	0.974571	0.978313	0.982099	0.985779	0.989787	0.994188	0.998606
0.896704	0.898451	0.899941	0.900816	0.901515	0.901617	0.901497	0.900576	0.899548	0.898178	0.896413	0.894447	0.892373	0.890065	0.887535	0.884709	0.881652	0.878216	0.874632	0.871289	0.867631	0.864207	0.860547	0.856915	0.853585	0.850812	0.84816	0.845495	0.843084	0.840967	0.839067	0.837939	0.837108	0.836454	0.83625	0.83633	0.837094	0.838379	0.84001	0.842061	0.84428	0.847024	0.850187	0.85355	0.857469	0.861611	0.865519	0.869856	0.874361	0.87892
0.906167	0.907885	0.909334	0.910158	0.910777	0.910802	0.910584	0.909573	0.908431	0.906949	0.905067	0.902966	0.900764	0.898325	0.895662	0.892708	0.88953	0.885988	0.882314	0.878878	0.875149	0.871659	0.867951	0.864277	0.860916	0.858112	0.855436	0.852755	0.850343	0.848225	0.846323	0.845193	0.844357	0.843711	0.843508	0.843591	0.844365	0.845648	0.847283	0.849325	0.851527	0.854271	0.857416	0.860769	0.864674	0.868791	0.872684	0.877	0.881499	0.886052
0.915629	0.917319	0.918728	0.919501	0.92004	0.919987	0.91967	0.918571	0.917313	0.915719	0.913722	0.911486	0.909155	0.906586	0.90379	0.900706	0.897409	0.89376	0.889995	0.886466	0.882668	0.879112	0.875355	0.871639	0.868248	0.865412	0.862712	0.860015	0.857602	0.855484	0.85358	0.852448	0.851607	0.850968	0.850765	0.850851	0.851636	0.852916	0.854556	0.856589	0.858775	0.861519	0.864645	0.867988	0.87188	0.875972	0.879849	0.884143	0.888637	0.893183
0.925092	0.926753	0.928122	0.928843	0.929302	0.929171	0.928757	0.927568	0.926196	0.92449	0.922377	0.920006	0.917546	0.914846	0.911918	0.908704	0.905288	0.901531	0.897677	0.894055	0.890186	0.886564	0.882759	0.879002	0.875579	0.872713	0.869988	0.867275	0.86486	0.862743	0.860836	0.859703	0.858856	0.858225	0.858023	0.858112	0.858906	0.860184	0.861829	0.863853	0.866022	0.868766	0.871874	0.875207	0.879085	0.883153	0.887013	0.891287	0.895775	0.900314
0.934555	0.936186	0.937515	0.938185	0.938564	0.938356	0.937843	0.936566	0.935078	0.93326	0.931032	0.928526	0.925938	0.923106	0.920045	0.916702	0.913167	0.909303	0.905359	0.901643	0.897704	0.894016	0.890163	0.886364	0.882911	0.880013	0.877264	0.874535	0.872119	0.870001	0.868092	0.866957	0.866105	0.865482	0.865281	0.865373	0.866177	0.867452	0.869102	0.871117	0.87327	0.876014	0.879103	0.882426	0.886291	0.890333	0.894178	0.898431	0.902913	0.907446
0.944017	0.94562	0.946909	0.947528	0.947826	0.947541	0.94693	0.945563	0.943961	0.942031	0.939687	0.937045	0.934329	0.931366	0.928173	0.9247	0.921045	0.917075	0.91304	0.909232	0.905222	0.901468	0.897568	0.893726	0.890242	0.887313	0.88454	0.881795	0.879378	0.87726	0.875349	0.874212	0.873354	0.872739	0.872538	0.872634	0.873448	0.87472	0.876375	0.878382	0.880517	0.883261	0.886332	0.889645	0.893496	0.897514	0.901343	0.905575	0.910051	0.914577
0.95348	0.955054	0.956302	0.95687	0.957088	0.956725	0.956017	0.954561	0.952843	0.950801	0.948341	0.945565	0.94272	0.939626	0.9363	0.932699	0.928924	0.924847	0.920722	0.91682	0.912741	0.90892	0.904972	0.901088	0.897574	0.894614	0.891816	0.889055	0.886636	0.884518	0.882605	0.881466	0.880603	0.879997	0.879796	0.879894	0.880719	0.881989	0.883647	0.885646	0.887765	0.890508	0.893561	0.896864	0.900702	0.904695	0.908508	0.912718	0.917189	0.921709
0.962942	0.964488	0.965696	0.966212	0.96635	0.96591	0.965103	0.963558	0.961726	0.959572	0.956996	0.954085	0.951111	0.947886	0.944428	0.940697	0.936803	0.932619	0.928404	0.924409	0.920259	0.916372	0.912376	0.908451	0.904905	0.901914	0.899092	0.896315	0.893895	0.891777	0.889862	0.888721	0.887853	0.887254	0.887053	0.887155	0.887989	0.889257	0.89092	0.89291	0.895012	0.897756	0.900789	0.904083	0.907907	0.911876	0.915673	0.919862	0.924328	0.92884
0.972405	0.973922	0.975089	0.975554	0.975612	0.975095	0.97419	0.972556	0.970608	0.968342	0.965651	0.962605	0.959502	0.956147	0.952556	0.948695	0.944682	0.94039	0.936085	0.931997	0.927777	0.923824	0.91978	0.915813	0.912237	0.909214	0.906368	0.903574	0.901154	0.899036	0.897118	0.895976	0.895102	0.894511	0.894311	0.894416	0.89526	0.896525	0.898193	0.900174	0.90226	0.905003	0.908018	0.911302	0.915112	0.919056	0.922838	0.927006	0.931466	0.935972
0.981867	0.983356	0.984483	0.984897	0.984874	0.98428	0.983276	0.981553	0.979491	0.977113	0.974306	0.971124	0.967894	0.964407	0.960683	0.956693	0.95256	0.948162	0.943767	0.939586	0.935295	0.931276	0.927184	0.923175	0.919569	0.916514	0.913643	0.910834	0.908412	0.906294	0.904375	0.90323	0.902351	0.901768	0.901568	0.901677	0.902531	0.903793	0.905466	0.907438	0.909507	0.912251	0.915247	0.918522	0.922318	0.926237	0.930003	0.934149	0.938604	0.943103
0.99133	0.99279	0.993876	0.994239	0.994137	0.993464	0.992363	0.990551	0.988373	0.985883	0.982961	0.979644	0.976285	0.972667	0.968811	0.964691	0.960439	0.955934	0.951449	0.947174	0.942814	0.938728	0.934588	0.930537	0.9269	0.923815	0.920919	0.918094	0.915671	0.913553	0.911631	0.910485	0.9096	0.909025	0.908826	0.908937	0.909802	0.911062	0.912739	0.914702	0.916755	0.919498	0.922476	0.925741	0.929523	0.933418	0.937168	0.941293	0.945742	0.950234
1.00079	1.00222	1.00327	1.00358	1.0034	1.00265	1.00145	0.999548	0.997256	0.994654	0.991616	0.988164	0.984676	0.980927	0.976938	0.972689	0.968318	0.963706	0.95913	0.954763	0.950332	0.946181	0.941992	0.9379	0.934232	0.931115	0.928195	0.925354	0.92293	0.920812	0.918888	0.917739	0.91685	0.916282	0.916083	0.916198	0.917073	0.91833	0.920012	0.921966	0.924002	0.926746	0.929705	0.93296	0.936729	0.940598	0.944332	0.948437	0.95288	0.957366
1.01025	1.01166	1.01266	1.01292	1.01266	1.01183	1.01054	1.00855	1.00614	1.00342	1.00027	0.996684	0.993067	0.989187	0.985066	0.980688	0.976197	0.971477	0.966812	0.962351	0.95785	0.953633	0.949396	0.945262	0.941563	0.938415	0.935471	0.932614	0.930189	0.92807	0.926144	0.924994	0.924099	0.923539	0.923341	0.923459	0.924343	0.925598	0.927285	0.92923	0.931249	0.933993	0.936934	0.940179	0.943934	0.947779	0.951497	0.955581	0.960018	0.964497
1.0179	1.01929	1.02027	1.02049	1.02017	1.01928	1.0179	1.01584	1.01333	1.01052	1.00726	1.00355	0.999821	0.99582	0.991573	0.98707	0.98246	0.97763	0.972865	0.968303	0.963717	0.959418	0.955113	0.950916	0.947163	0.943961	0.940968	0.93807	0.935615	0.93347	0.931516	0.930339	0.929416	0.928841	0.928623	0.928724	0.929601	0.930839	0.932516	0.934443	0.936438	0.939175	0.942093	0.945324	0.949066	0.952888	0.956591	0.960657	0.965092	0.969569
1.03189	1.03321	1.03412	1.03425	1.0338	1.03279	1.03127	1.02908	1.02642	1.02347	1.02006	1.01619	1.0123	1.00815	1.00375	0.999112	0.994385	0.989463	0.984635	0.980005	0.97539	0.971069	0.966772	0.962591	0.958872	0.955699	0.952749	0.949903	0.947522	0.945447	0.94356	0.942448	0.941581	0.941076	0.940912	0.941069	0.942003	0.943277	0.944996	0.946942	0.94894	0.951696	0.954606	0.957838	0.961568	0.965361	0.969046	0.973081	0.977504	0.981962
1.04806	1.04931	1.0501	1.05012	1.04952	1.04838	1.04669	1.04437	1.04154	1.03843	1.03487	1.03082	1.02678	1.02248	1.01794	1.01318	1.00836	1.00337	0.998516	0.993854	0.989253	0.984957	0.980719	0.976609	0.97298	0.96989	0.967039	0.964304	0.962057	0.96011	0.958344	0.957351	0.956593	0.956205	0.956139	0.956392	0.957421	0.958761	0.960552	0.962541	0.96456	0.967351	0.970265	0.973506	0.977228	0.980993	0.98466	0.98866	0.993066	0.997497
1.0574	1.05861	1.05936	1.05933	1.05865	1.05743	1.05565	1.05324	1.0503	1.04707	1.0434	1.03923	1.03506	1.03064	1.02598	1.0211	1.01616	1.01108	1.00614	1.0014	0.996739	0.992387	0.988112	0.983971	0.980322	0.97721	0.974345	0.971604	0.969365	0.967427	0.965669	0.964682	0.963926	0.963554	0.963495	0.963758	0.964802	0.966145	0.967945	0.969929	0.971935	0.974729	0.977627	0.98086	0.98457	0.988311	0.991963	0.995942	1.00034	1.00477
0.902239	0.904036	0.905572	0.906471	0.907142	0.907215	0.907029	0.90602	0.904871	0.90337	0.901455	0.899289	0.897014	0.894483	0.891706	0.888612	0.885272	0.881544	0.87766	0.874014	0.870052	0.866321	0.862357	0.858422	0.854795	0.851738	0.848797	0.845852	0.843175	0.840808	0.838661	0.837294	0.836231	0.835378	0.834985	0.834889	0.835507	0.836652	0.838162	0.840095	0.842207	0.844881	0.847966	0.851271	0.855152	0.859252	0.863134	0.867457	0.871971	0.876557
0.911702	0.91347	0.914966	0.915813	0.916405	0.916399	0.916115	0.915017	0.913753	0.91214	0.91011	0.907809	0.905405	0.902744	0.899834	0.89661	0.893151	0.889315	0.885341	0.881602	0.87757	0.873773	0.869761	0.865784	0.862126	0.859038	0.856073	0.853112	0.850434	0.848067	0.845918	0.844549	0.84348	0.842635	0.842242	0.842149	0.842778	0.843921	0.845435	0.847359	0.849454	0.852129	0.855195	0.85849	0.862357	0.866433	0.870299	0.8746	0.879109	0.883689
0.921165	0.922904	0.92436	0.925155	0.925667	0.925584	0.925202	0.924015	0.922636	0.920911	0.918765	0.916328	0.913796	0.911004	0.907961	0.904609	0.90103	0.897087	0.893023	0.889191	0.885089	0.881225	0.877165	0.873146	0.869458	0.866339	0.863349	0.860372	0.857692	0.855326	0.853174	0.851803	0.85073	0.849892	0.8495	0.84941	0.850049	0.851189	0.852708	0.854623	0.856702	0.859376	0.862423	0.865709	0.869562	0.873613	0.877463	0.881744	0.886247	0.89082
0.930627	0.932338	0.933753	0.934498	0.934929	0.934769	0.934288	0.933012	0.931518	0.929681	0.927419	0.924848	0.922188	0.919264	0.916089	0.912607	0.908908	0.904859	0.900705	0.896779	0.892607	0.888678	0.884569	0.880509	0.876789	0.873639	0.870624	0.867632	0.864951	0.862584	0.86043	0.859058	0.857979	0.857149	0.856757	0.856671	0.85732	0.858457	0.859981	0.861887	0.863949	0.866624	0.869652	0.872928	0.876768	0.880794	0.884628	0.888888	0.893385	0.897951
0.94009	0.941771	0.943147	0.94384	0.944191	0.943953	0.943375	0.94201	0.940401	0.938452	0.936074	0.933368	0.930579	0.927524	0.924216	0.920605	0.916787	0.912631	0.908386	0.904368	0.900125	0.89613	0.891973	0.887871	0.884121	0.880939	0.8779	0.874892	0.87221	0.869843	0.867687	0.866313	0.865228	0.864406	0.864015	0.863932	0.86459	0.865725	0.867254	0.869151	0.871196	0.873871	0.876881	0.880147	0.883973	0.887975	0.891793	0.896031	0.900523	0.905083
0.949552	0.951205	0.95254	0.953182	0.953453	0.953138	0.952462	0.951007	0.949283	0.947222	0.944729	0.941888	0.93897	0.935784	0.932344	0.928603	0.924666	0.920403	0.916068	0.911956	0.907643	0.903582	0.899377	0.895233	0.891452	0.888239	0.885176	0.882152	0.879469	0.877102	0.874943	0.873567	0.872477	0.871663	0.871272	0.871192	0.871861	0.872994	0.874526	0.876415	0.878444	0.881119	0.88411	0.887366	0.891179	0.895156	0.898958	0.903175	0.907662	0.912214
0.959015	0.960639	0.961934	0.962524	0.962715	0.962323	0.961548	0.960005	0.958165	0.955993	0.953384	0.950407	0.947361	0.944045	0.940472	0.936601	0.932545	0.928174	0.923749	0.919545	0.915162	0.911034	0.906781	0.902595	0.898784	0.89554	0.892452	0.889412	0.886727	0.88436	0.8822	0.880822	0.879726	0.87892	0.87853	0.878453	0.879132	0.880262	0.881799	0.883679	0.885691	0.888366	0.891339	0.894586	0.898384	0.902336	0.906123	0.910319	0.9148	0.919346
0.968477	0.970073	0.971327	0.971867	0.971977	0.971508	0.970635	0.969002	0.967048	0.964763	0.962039	0.958927	0.955753	0.952305	0.948599	0.9446	0.940423	0.935946	0.931431	0.927133	0.92268	0.918486	0.914185	0.909958	0.906115	0.90284	0.899728	0.896672	0.893986	0.891619	0.889456	0.888076	0.886976	0.886177	0.885787	0.885714	0.886403	0.88753	0.889072	0.890943	0.892939	0.895614	0.898568	0.901805	0.90559	0.909517	0.913288	0.917463	0.921938	0.926477
0.97794	0.979507	0.980721	0.981209	0.981239	0.980692	0.979721	0.978	0.97593	0.973534	0.970694	0.967447	0.964144	0.960565	0.956727	0.952598	0.948302	0.943718	0.939113	0.934722	0.930198	0.925938	0.92159	0.91732	0.913447	0.91014	0.907004	0.903932	0.901245	0.898877	0.896713	0.895331	0.894225	0.893434	0.893045	0.892974	0.893674	0.894798	0.896345	0.898207	0.900186	0.902861	0.905797	0.909024	0.912795	0.916698	0.920453	0.924606	0.929076	0.933609
0.987402	0.988941	0.990114	0.990551	0.990502	0.989877	0.988808	0.986997	0.984813	0.982304	0.979348	0.975967	0.972535	0.968825	0.964854	0.960596	0.956181	0.95149	0.946794	0.94231	0.937716	0.93339	0.928994	0.924682	0.920779	0.91744	0.91428	0.911192	0.908503	0.906136	0.903969	0.902586	0.901474	0.900692	0.900302	0.900235	0.900944	0.902066	0.903618	0.905472	0.907434	0.910109	0.913026	0.916243	0.92	0.923878	0.927617	0.93175	0.936214	0.94074
0.996865	0.998374	0.999508	0.999894	0.999764	0.999062	0.997895	0.995995	0.993695	0.991075	0.988003	0.984486	0.980926	0.977085	0.972982	0.968594	0.96406	0.959261	0.954476	0.949899	0.945235	0.940842	0.936398	0.932044	0.92811	0.924741	0.921556	0.918452	0.915762	0.913395	0.911226	0.90984	0.908723	0.907949	0.90756	0.907496	0.908215	0.909335	0.910891	0.912736	0.914681	0.917356	0.920255	0.923462	0.927206	0.931059	0.934782	0.938894	0.943352	0.947871
1.00636	1.00784	1.00894	1.00927	1.00906	1.00828	1.00702	1.00503	1.00261	0.999879	0.996691	0.993039	0.98935	0.985378	0.981142	0.976625	0.97197	0.967065	0.96219	0.95752	0.952785	0.948327	0.943835	0.93944	0.935476	0.932075	0.928867	0.925747	0.923056	0.920689	0.918518	0.917132	0.91601	0.915243	0.914855	0.914795	0.915525	0.916642	0.918203	0.920039	0.921968	0.924643	0.927523	0.93072	0.934451	0.938279	0.941987	0.946077	0.95053	0.955042
1.01918	1.02061	1.02163	1.02189	1.02157	1.02068	1.01928	1.01718	1.01462	1.01174	1.00842	1.0046	1.00076	0.996643	0.992259	0.987603	0.982827	0.977821	0.97287	0.968121	0.963341	0.958844	0.954339	0.949939	0.945986	0.942594	0.939404	0.936314	0.933672	0.931352	0.929224	0.92788	0.926794	0.926077	0.925725	0.925703	0.926475	0.927614	0.929206	0.931051	0.932976	0.935664	0.938532	0.941725	0.945443	0.949243	0.952932	0.956994	0.961437	0.965935
1.03284	1.03421	1.03516	1.03532	1.03488	1.03387	1.03234	1.03012	1.02741	1.02439	1.02092	1.01695	1.01296	1.00869	1.00416	0.999373	0.994486	0.989391	0.984381	0.979569	0.974763	0.970247	0.965752	0.961372	0.957455	0.954093	0.950947	0.947911	0.945344	0.943095	0.941035	0.939756	0.938729	0.938081	0.937785	0.937817	0.938647	0.939823	0.941456	0.943322	0.94525	0.947958	0.950819	0.954013	0.95772	0.961492	0.965163	0.969195	0.973626	0.978105
1.04317	1.0445	1.0454	1.0455	1.04497	1.04388	1.04224	1.03992	1.03709	1.03396	1.03037	1.02626	1.02215	1.01775	1.01309	1.00818	1.00319	0.997999	0.992915	0.988025	0.983169	0.978608	0.974088	0.96969	0.965767	0.962397	0.959252	0.956226	0.953683	0.951459	0.949421	0.948164	0.947154	0.946535	0.946258	0.946312	0.947168	0.948354	0.950005	0.951872	0.953792	0.956507	0.959354	0.962543	0.966238	0.969985	0.973641	0.97765	0.982074	0.986543
0.917237	0.919055	0.920598	0.921468	0.922032	0.921997	0.921647	0.920461	0.919075	0.917331	0.915152	0.912651	0.910047	0.907162	0.904005	0.900513	0.896771	0.892643	0.888369	0.884327	0.879991	0.875887	0.87157	0.867291	0.863336	0.859965	0.856709	0.85347	0.850525	0.847909	0.845512	0.843904	0.842603	0.841558	0.840976	0.840708	0.841191	0.842194	0.843587	0.845392	0.847381	0.849987	0.852973	0.856211	0.860039	0.864074	0.867913	0.872201	0.876719	0.881326
0.9267	0.928489	0.929991	0.93081	0.931294	0.931182	0.930733	0.929459	0.927958	0.926102	0.923807	0.921171	0.918438	0.915422	0.912132	0.908511	0.90465	0.900415	0.89605	0.891916	0.88751	0.883339	0.878974	0.874653	0.870668	0.867265	0.863985	0.86073	0.857783	0.855167	0.852768	0.851159	0.849853	0.848815	0.848234	0.847969	0.848462	0.849462	0.85086	0.852656	0.854628	0.857234	0.860202	0.86343	0.867245	0.871255	0.875078	0.879345	0.883857	0.888457
0.936162	0.937923	0.939385	0.940152	0.940556	0.940366	0.93982	0.938456	0.93684	0.934872	0.932462	0.92969	0.926829	0.923682	0.92026	0.91651	0.912529	0.908186	0.903732	0.899504	0.895028	0.890792	0.886379	0.882015	0.877999	0.874565	0.871261	0.86799	0.865042	0.862426	0.860025	0.858413	0.857102	0.856073	0.855492	0.85523	0.855733	0.85673	0.858133	0.85992	0.861876	0.864482	0.867431	0.870649	0.87445	0.878436	0.882243	0.886488	0.890996	0.895589
0.945625	0.947356	0.948778	0.949495	0.949818	0.949551	0.948907	0.947454	0.945723	0.943643	0.941117	0.93821	0.93522	0.931942	0.928388	0.924508	0.920408	0.915958	0.911414	0.907093	0.902546	0.898244	0.893783	0.889378	0.885331	0.881865	0.878537	0.87525	0.872301	0.869685	0.867281	0.865668	0.864351	0.86333	0.862749	0.86249	0.863004	0.863998	0.865406	0.867184	0.869123	0.871729	0.87466	0.877869	0.881656	0.885616	0.889408	0.893632	0.898134	0.90272
0.955087	0.95679	0.958172	0.958837	0.95908	0.958736	0.957993	0.956451	0.954605	0.952413	0.949772	0.94673	0.943611	0.940203	0.936515	0.932506	0.928286	0.92373	0.919095	0.914681	0.910064	0.905696	0.901187	0.89674	0.892662	0.889166	0.885813	0.88251	0.879559	0.876943	0.874538	0.872922	0.8716	0.870587	0.870007	0.869751	0.870274	0.871267	0.872678	0.874449	0.876371	0.878977	0.881889	0.885088	0.888861	0.892797	0.896573	0.900776	0.905272	0.909851
0.96455	0.966224	0.967565	0.968179	0.968342	0.96792	0.96708	0.965449	0.963488	0.961184	0.958426	0.95525	0.952003	0.948463	0.944643	0.940504	0.936165	0.931502	0.926777	0.92227	0.917583	0.913148	0.908591	0.904102	0.899994	0.896466	0.893089	0.88977	0.886818	0.884202	0.881794	0.880177	0.878849	0.877844	0.877264	0.877012	0.877545	0.878535	0.879951	0.881713	0.883618	0.886224	0.889118	0.892307	0.896067	0.899978	0.903738	0.90792	0.91241	0.916983
0.974002	0.975648	0.976949	0.977512	0.977595	0.977095	0.976157	0.974437	0.972361	0.969945	0.967072	0.96376	0.960385	0.956714	0.952762	0.948494	0.944035	0.939265	0.93445	0.92985	0.925092	0.920592	0.915986	0.911456	0.907317	0.903757	0.900356	0.897021	0.894068	0.891452	0.889042	0.887423	0.88609	0.885092	0.884512	0.884263	0.884807	0.885794	0.887215	0.888967	0.890856	0.893462	0.896337	0.899516	0.903262	0.907149	0.910893	0.915054	0.919539	0.924105
0.98354	0.985156	0.986417	0.986928	0.98693	0.986353	0.985315	0.983505	0.981313	0.978785	0.975796	0.972348	0.968844	0.965041	0.960955	0.956557	0.951979	0.947102	0.942196	0.937503	0.932675	0.928109	0.923456	0.918884	0.914714	0.911124	0.907699	0.904348	0.901395	0.898779	0.896368	0.894747	0.89341	0.89242	0.891842	0.891596	0.89215	0.893135	0.894561	0.896305	0.898177	0.900784	0.90364	0.906809	0.910542	0.914403	0.918132	0.922271	0.92675	0.93131
0.994232	0.995813	0.997024	0.997474	0.997385	0.996719	0.995571	0.993663	0.991344	0.988692	0.985576	0.981982	0.978339	0.974396	0.970169	0.965635	0.960932	0.955946	0.950951	0.946165	0.941272	0.936644	0.931951	0.927346	0.923157	0.919545	0.916106	0.912751	0.90981	0.907207	0.904805	0.903195	0.901863	0.900893	0.900325	0.900092	0.900665	0.901654	0.903092	0.904832	0.90669	0.9093	0.912139	0.9153	0.919018	0.922853	0.926565	0.93068	0.935153	0.939703
1.00637	1.00791	1.00906	1.00943	1.00924	1.00847	1.0072	1.00518	1.00272	0.999937	0.996683	0.992932	0.989141	0.98505	0.980676	0.976002	0.971175	0.966083	0.961006	0.956135	0.951187	0.946511	0.941794	0.937173	0.932982	0.929366	0.925933	0.922595	0.919688	0.917119	0.914748	0.913168	0.91186	0.910928	0.910386	0.910181	0.910788	0.911793	0.913253	0.914997	0.916847	0.919467	0.922291	0.925446	0.929152	0.932959	0.936652	0.940741	0.945204	0.949741
1.01735	1.01884	1.01994	1.02025	1.01996	1.0191	1.01772	1.0156	1.01301	1.0101	1.00673	1.00283	0.998904	0.994675	0.990165	0.985361	0.980418	0.975225	0.97007	0.965116	0.960114	0.955389	0.950645	0.946004	0.941807	0.938182	0.93475	0.93142	0.92854	0.925996	0.923649	0.922091	0.920801	0.919899	0.919377	0.919195	0.919829	0.920845	0.922324	0.924069	0.92591	0.928536	0.931347	0.934496	0.938189	0.941969	0.945646	0.949711	0.954166	0.958692
1.02956	1.03101	1.03204	1.03227	1.03188	1.03091	1.0294	1.02718	1.02445	1.02141	1.0179	1.01385	1.00979	1.00542	1.00077	0.995835	0.990779	0.985493	0.98027	0.975244	0.970202	0.965445	0.960693	0.956052	0.951869	0.948256	0.944846	0.941549	0.938719	0.936224	0.933922	0.932408	0.931156	0.930304	0.92982	0.929676	0.930352	0.931392	0.932901	0.934658	0.936496	0.939136	0.941935	0.945082	0.948763	0.952517	0.956177	0.960214	0.96466	0.969172
0.932235	0.934074	0.935623	0.936465	0.936921	0.936779	0.936265	0.934903	0.93328	0.931293	0.92885	0.926013	0.923079	0.91984	0.916304	0.912414	0.908271	0.903742	0.899078	0.894641	0.889931	0.885453	0.880784	0.87616	0.871878	0.868191	0.864622	0.861087	0.857874	0.855009	0.852363	0.850514	0.848975	0.847739	0.846968	0.846528	0.846875	0.847735	0.849012	0.85069	0.852555	0.855092	0.857981	0.861152	0.864927	0.868896	0.872693	0.876945	0.881468	0.886094
0.941697	0.943507	0.945016	0.945807	0.946183	0.945964	0.945352	0.9439	0.942163	0.940064	0.937504	0.934532	0.93147	0.928101	0.924431	0.920413	0.916149	0.911514	0.906759	0.902229	0.897449	0.892906	0.888188	0.883522	0.879209	0.875491	0.871898	0.868347	0.865133	0.862268	0.859619	0.857769	0.856225	0.854996	0.854226	0.853788	0.854146	0.855003	0.856285	0.857954	0.859802	0.86234	0.86521	0.868371	0.872133	0.876077	0.879858	0.884089	0.888606	0.893226
0.95116	0.952941	0.95441	0.955149	0.955445	0.955148	0.954438	0.952898	0.951045	0.948834	0.946159	0.943052	0.939862	0.936361	0.932559	0.928411	0.924028	0.919286	0.914441	0.909818	0.904967	0.900358	0.895592	0.890884	0.886541	0.882791	0.879174	0.875607	0.872392	0.869526	0.866876	0.865023	0.863474	0.862253	0.861483	0.861049	0.861417	0.862272	0.863557	0.865218	0.86705	0.869587	0.872438	0.87559	0.879338	0.883258	0.887023	0.891233	0.895744	0.900357
0.960622	0.962375	0.963803	0.964491	0.964707	0.964333	0.963525	0.961895	0.959927	0.957605	0.954814	0.951572	0.948253	0.944621	0.940687	0.936409	0.931907	0.927058	0.922123	0.917406	0.912485	0.90781	0.902996	0.898247	0.893872	0.890092	0.886449	0.882867	0.87965	0.876785	0.874132	0.872278	0.870723	0.869511	0.868741	0.86831	0.868688	0.86954	0.87083	0.872482	0.874297	0.876834	0.879667	0.882809	0.886544	0.890438	0.894188	0.898377	0.902882	0.907488
0.970085	0.971809	0.973197	0.973834	0.973969	0.973518	0.972611	0.970893	0.96881	0.966375	0.963469	0.960092	0.956644	0.952881	0.948814	0.944407	0.939786	0.934829	0.929804	0.924995	0.920004	0.915262	0.910401	0.905609	0.901204	0.897392	0.893725	0.890127	0.886909	0.884044	0.881389	0.879532	0.877972	0.876768	0.875998	0.87557	0.875958	0.876808	0.878103	0.879746	0.881545	0.884082	0.886896	0.890028	0.893749	0.897619	0.901352	0.90552	0.91002	0.91462
0.980611	0.982301	0.983641	0.984219	0.984265	0.983727	0.982711	0.980895	0.978686	0.976129	0.973097	0.969574	0.965988	0.962084	0.957876	0.953331	0.948585	0.943517	0.938401	0.933496	0.928436	0.923631	0.918726	0.913897	0.909468	0.905631	0.901947	0.89834	0.89513	0.892273	0.889624	0.887775	0.886217	0.885028	0.884266	0.883848	0.884252	0.885104	0.886409	0.888046	0.889829	0.892369	0.895165	0.898288	0.901995	0.905838	0.909554	0.913699	0.918192	0.922783
0.991387	0.99304	0.994331	0.994847	0.994801	0.994173	0.993047	0.991131	0.988794	0.986114	0.982954	0.979284	0.975559	0.971515	0.967165	0.962485	0.957614	0.952438	0.947233	0.942237	0.937112	0.932247	0.927303	0.922443	0.917995	0.914137	0.910442	0.906832	0.903636	0.900794	0.898157	0.896319	0.894768	0.8936	0.892849	0.892445	0.89287	0.893726	0.895044	0.896677	0.898447	0.900991	0.90377	0.906884	0.910577	0.914394	0.918094	0.922214	0.9267	0.931282
1.05427	1.05369	1.05257	1.05112	1.04995	1.04833	1.04681	1.04538	1.04395	1.04253	1.04108	1.04023	1.03949	1.03905	1.03901	1.03936	1.0402	1.04136	1.04312	1.0451	1.04754	1.05045	1.05364	1.05701	1.06089	1.06495	1.06951	1.07405	1.07898	1.08375	1.08863	1.09406	1.09948	1.10461	1.10966	1.1147	1.11983	1.12491	1.13004	1.13509	1.13972	1.14437	1.14911	1.15374	1.15828	1.16275	1.16688	1.17091	1.17496	1.17856
1.0613	1.0607	1.05954	1.05806	1.05682	1.05515	1.05355	1.05206	1.05055	1.04904	1.04752	1.04657	1.04574	1.04521	1.04507	1.04534	1.04609	1.04719	1.04889	1.05081	1.05321	1.05608	1.05924	1.0626	1.06647	1.07051	1.07507	1.0796	1.08454	1.08933	1.09421	1.09965	1.10508	1.11022	1.11528	1.12033	1.12547	1.13055	1.1357	1.14074	1.14536	1.15001	1.15475	1.15937	1.16391	1.16836	1.17247	1.17649	1.18054	1.18413
1.06908	1.06846	1.06727	1.06574	1.06444	1.0627	1.06102	1.05946	1.05785	1.05626	1.05464	1.05358	1.05265	1.05201	1.05177	1.05193	1.05259	1.0536	1.05524	1.05708	1.05944	1.06225	1.06538	1.06871	1.07256	1.07658	1.08113	1.08565	1.0906	1.09539	1.10028	1.10572	1.11115	1.1163	1.12136	1.12642	1.13157	1.13665	1.14181	1.14684	1.15145	1.15611	1.16083	1.16545	1.16997	1.1744	1.1785	1.1825	1.18655	1.19013
1.07705	1.07641	1.07518	1.07361	1.07224	1.07043	1.06868	1.06704	1.06534	1.06364	1.06193	1.06075	1.05971	1.05897	1.05861	1.05866	1.05922	1.06014	1.0617	1.06346	1.06575	1.06851	1.07159	1.07488	1.0787	1.0827	1.08722	1.09173	1.09667	1.10146	1.10634	1.11178	1.1172	1.12236	1.12742	1.13248	1.13763	1.14272	1.14787	1.1529	1.15749	1.16215	1.16685	1.17146	1.17597	1.18038	1.18447	1.18845	1.19249	1.19607
1.08492	1.08425	1.083	1.08139	1.07995	1.07808	1.07625	1.07453	1.07273	1.07094	1.06912	1.06783	1.06668	1.06582	1.06534	1.06528	1.06573	1.06655	1.06802	1.06969	1.07192	1.07461	1.07764	1.08088	1.08467	1.08862	1.09311	1.09759	1.10252	1.1073	1.11217	1.1176	1.12301	1.12816	1.13321	1.13827	1.14342	1.1485	1.15365	1.15867	1.16324	1.16789	1.17258	1.17718	1.18168	1.18606	1.19014	1.1941	1.19814	1.20171
1.01111	1.01073	1.00985	1.00869	1.00791	1.00665	1.00557	1.00452	1.00356	1.00258	1.00159	1.00123	1.00096	1.00098	1.00137	1.00213	1.0033	1.00473	1.00666	1.00882	1.01133	1.01428	1.01742	1.02071	1.02446	1.0284	1.03281	1.03716	1.04184	1.04637	1.05102	1.05622	1.06145	1.06634	1.07121	1.07607	1.08099	1.08595	1.09095	1.09592	1.10053	1.10511	1.10988	1.1145	1.11908	1.12363	1.12781	1.13194	1.13603	1.13969
1.01907	1.01865	1.01773	1.01652	1.01566	1.01434	1.01318	1.01206	1.01101	1.00995	1.00888	1.00843	1.00807	1.00801	1.00833	1.00901	1.01013	1.01151	1.01342	1.01555	1.01805	1.02099	1.02415	1.02746	1.03124	1.03521	1.03965	1.04404	1.04877	1.05335	1.05805	1.0633	1.06857	1.0735	1.07841	1.0833	1.08827	1.09325	1.09828	1.10326	1.10788	1.11248	1.11724	1.12187	1.12644	1.13097	1.13515	1.13925	1.14334	1.14699
1.02673	1.02628	1.02532	1.02405	1.02313	1.02174	1.0205	1.01931	1.01818	1.01705	1.01589	1.01535	1.01491	1.01477	1.01501	1.01562	1.01667	1.01801	1.01988	1.02197	1.02447	1.0274	1.03056	1.03389	1.03769	1.04167	1.04614	1.05056	1.05533	1.05995	1.06469	1.06998	1.07528	1.08025	1.08519	1.09012	1.09512	1.10012	1.10517	1.11017	1.11479	1.11939	1.12415	1.12878	1.13334	1.13787	1.14203	1.14612	1.1502	1.15384
1.03481	1.03432	1.03331	1.032	1.031	1.02954	1.02822	1.02696	1.02574	1.02452	1.02328	1.02264	1.02211	1.02188	1.02203	1.02256	1.02354	1.02482	1.02665	1.0287	1.03117	1.03409	1.03725	1.04058	1.0444	1.04839	1.05288	1.05733	1.06214	1.0668	1.07157	1.07689	1.08222	1.08723	1.0922	1.09716	1.10219	1.10721	1.11228	1.11729	1.12191	1.12653	1.13128	1.1359	1.14046	1.14497	1.14912	1.15319	1.15726	1.16089
1.04312	1.0426	1.04155	1.04018	1.03911	1.03758	1.03618	1.03485	1.03353	1.03222	1.03088	1.03014	1.02952	1.02919	1.02924	1.02968	1.03059	1.0318	1.03358	1.03558	1.03802	1.04092	1.04407	1.0474	1.05122	1.05523	1.05973	1.06419	1.06903	1.07373	1.07852	1.08387	1.08923	1.09427	1.09926	1.10424	1.1093	1.11434	1.11943	1.12444	1.12906	1.13369	1.13843	1.14306	1.14761	1.15209	1.15623	1.16029	1.16435	1.16797
1.05149	1.05094	1.04984	1.04842	1.04728	1.04568	1.04419	1.04278	1.04137	1.03997	1.03854	1.03769	1.03696	1.03653	1.03648	1.03683	1.03764	1.03878	1.04051	1.04245	1.04486	1.04771	1.05085	1.05417	1.05799	1.06199	1.0665	1.07097	1.07584	1.08056	1.08537	1.09074	1.09612	1.10119	1.10619	1.1112	1.11628	1.12132	1.12643	1.13145	1.13606	1.14069	1.14543	1.15005	1.15459	1.15905	1.16318	1.16722	1.17128	1.17489
1.05987	1.05929	1.05815	1.05668	1.05547	1.0538	1.05223	1.05074	1.04923	1.04773	1.0462	1.04524	1.04441	1.04387	1.04371	1.04395	1.04468	1.04574	1.0474	1.04928	1.05163	1.05445	1.05756	1.06086	1.06467	1.06866	1.07316	1.07764	1.08252	1.08725	1.09208	1.09746	1.10284	1.10793	1.11295	1.11797	1.12307	1.12812	1.13324	1.13826	1.14286	1.1475	1.15222	1.15683	1.16136	1.16581	1.16992	1.17394	1.178	1.1816
1.06667	1.06607	1.06491	1.0634	1.06213	1.06041	1.05876	1.05721	1.05562	1.05404	1.05243	1.05137	1.05045	1.04982	1.04957	1.04972	1.05037	1.05135	1.05296	1.05477	1.05708	1.05985	1.06293	1.06621	1.07	1.07398	1.07846	1.08293	1.08782	1.09256	1.09739	1.10278	1.10816	1.11326	1.11828	1.1233	1.12841	1.13346	1.13859	1.1436	1.14819	1.15283	1.15754	1.16215	1.16667	1.1711	1.1752	1.17921	1.18326	1.18685
1.0733	1.07268	1.07149	1.06995	1.06862	1.06684	1.06513	1.06351	1.06184	1.06018	1.05849	1.05734	1.05633	1.0556	1.05526	1.05532	1.05588	1.05679	1.05833	1.06008	1.06234	1.06507	1.06811	1.07136	1.07513	1.07908	1.08355	1.08801	1.09289	1.09763	1.10246	1.10784	1.11322	1.11832	1.12335	1.12837	1.13349	1.13854	1.14367	1.14867	1.15325	1.15789	1.16259	1.16719	1.1717	1.17611	1.1802	1.18419	1.18824	1.19183
1.08033	1.07969	1.07846	1.07689	1.0755	1.07367	1.07188	1.0702	1.06844	1.06669	1.06492	1.06366	1.06255	1.06172	1.06128	1.06124	1.06171	1.06253	1.064	1.06567	1.06787	1.07054	1.07354	1.07675	1.08049	1.08441	1.08885	1.09329	1.09817	1.1029	1.10772	1.1131	1.11847	1.12357	1.12859	1.13361	1.13873	1.14377	1.1489	1.1539	1.15846	1.1631	1.16778	1.17237	1.17687	1.18127	1.18535	1.18932	1.19336	1.19695
1.08368	1.08303	1.08179	1.0802	1.07878	1.07692	1.0751	1.07339	1.07159	1.0698	1.06798	1.06668	1.06551	1.06464	1.06414	1.06405	1.06447	1.06525	1.06668	1.06831	1.07048	1.07312	1.0761	1.07928	1.08301	1.08691	1.09134	1.09576	1.10063	1.10535	1.11017	1.11554	1.1209	1.126	1.13101	1.13603	1.14115	1.14619	1.15132	1.15631	1.16086	1.1655	1.17017	1.17476	1.17925	1.18364	1.18771	1.19168	1.19572	1.1993
1.09115	1.09046	1.08918	1.08753	1.08604	1.08412	1.08222	1.08045	1.07857	1.07671	1.07482	1.07343	1.0722	1.07125	1.07069	1.07054	1.07091	1.07166	1.07308	1.07469	1.07687	1.07951	1.08252	1.08573	1.0895	1.09343	1.09791	1.10238	1.10731	1.11209	1.11696	1.12238	1.12779	1.13294	1.138	1.14306	1.14822	1.15329	1.15845	1.16346	1.16803	1.17268	1.17735	1.18194	1.18643	1.1908	1.19487	1.19882	1.20285	1.20642
1.09587	1.09517	1.09387	1.0922	1.09067	1.08871	1.08676	1.08494	1.08301	1.08109	1.07914	1.07769	1.07639	1.07538	1.07475	1.07454	1.07485	1.07555	1.07692	1.07849	1.08063	1.08325	1.08623	1.08943	1.09317	1.0971	1.10156	1.10603	1.11096	1.11574	1.12061	1.12603	1.13144	1.1366	1.14165	1.14672	1.15188	1.15695	1.16212	1.16712	1.17168	1.17633	1.181	1.18558	1.19007	1.19442	1.19848	1.20242	1.20645	1.21002
0.985422	0.985188	0.984497	0.983529	0.982979	0.981953	0.981131	0.980283	0.979579	0.97884	0.978076	0.97796	0.977908	0.978134	0.978715	0.979627	0.980908	0.98239	0.984316	0.986473	0.988908	0.991758	0.994746	0.997872	1.00142	1.00517	1.00937	1.01348	1.01789	1.02217	1.02658	1.03154	1.03655	1.04121	1.04588	1.05055	1.0553	1.06012	1.06498	1.06986	1.07442	1.07893	1.08367	1.08827	1.09285	1.09745	1.10165	1.10584	1.10996	1.11366
0.993997	0.993717	0.992967	0.991937	0.991308	0.990207	0.989298	0.988381	0.98759	0.986769	0.985925	0.985723	0.985594	0.985746	0.986259	0.987113	0.98835	0.989806	0.991727	0.993875	0.996327	0.9992	1.00223	1.0054	1.00901	1.01281	1.01707	1.02125	1.02574	1.0301	1.03458	1.03962	1.04469	1.04942	1.05415	1.05888	1.06368	1.06854	1.07344	1.07835	1.08292	1.08745	1.0922	1.09681	1.10139	1.10596	1.11016	1.11433	1.11844	1.12213
1.00217	1.00185	1.00104	0.999955	0.999251	0.998079	0.997089	0.996103	0.995227	0.994326	0.993404	0.993117	0.99291	0.992987	0.99343	0.994222	0.995411	0.996835	0.998743	1.00088	1.00334	1.00622	1.00928	1.01249	1.01614	1.01999	1.0243	1.02854	1.0331	1.03752	1.04206	1.04716	1.05228	1.05707	1.06185	1.06663	1.07148	1.07638	1.08131	1.08624	1.09082	1.09538	1.10013	1.10474	1.10931	1.11388	1.11806	1.12221	1.12631	1.12999
1.00999	1.00962	1.00877	1.00763	1.00686	1.00562	1.00455	1.0035	1.00254	1.00156	1.00056	1.00019	0.999902	0.999903	1.00027	1.001	1.00214	1.00353	1.00541	1.00752	1.00998	1.01287	1.01595	1.01919	1.02288	1.02676	1.03111	1.0354	1.04001	1.04449	1.04908	1.05423	1.05941	1.06425	1.06907	1.07389	1.07878	1.0837	1.08867	1.09362	1.09821	1.10278	1.10753	1.11214	1.11671	1.12126	1.12544	1.12957	1.13366	1.13733
1.01748	1.01708	1.01618	1.01499	1.01415	1.01285	1.0117	1.01058	1.00954	1.00849	1.00741	1.00696	1.00659	1.00652	1.00681	1.00748	1.00856	1.0099	1.01177	1.01385	1.0163	1.01919	1.02228	1.02554	1.02926	1.03316	1.03754	1.04187	1.04653	1.05105	1.05569	1.06088	1.0661	1.07098	1.07584	1.08069	1.08562	1.09057	1.09557	1.10053	1.10512	1.1097	1.11445	1.11907	1.12363	1.12817	1.13234	1.13645	1.14054	1.14419
1.02469	1.02426	1.02332	1.02208	1.02118	1.01981	1.01859	1.01741	1.0163	1.01516	1.01401	1.01347	1.01303	1.01288	1.0131	1.01369	1.01472	1.01602	1.01785	1.0199	1.02234	1.02522	1.02832	1.03159	1.03532	1.03925	1.04365	1.04801	1.05271	1.05727	1.06195	1.06718	1.07242	1.07734	1.08223	1.08711	1.09207	1.09704	1.10206	1.10703	1.11163	1.11622	1.12097	1.12558	1.13014	1.13466	1.13882	1.14292	1.147	1.15065
1.03186	1.0314	1.03042	1.02913	1.02816	1.02674	1.02545	1.02421	1.02301	1.0218	1.02057	1.01995	1.01942	1.01919	1.01934	1.01986	1.02082	1.02207	1.02387	1.02588	1.0283	1.03117	1.03427	1.03754	1.04129	1.04523	1.04965	1.05403	1.05877	1.06336	1.06807	1.07333	1.0786	1.08355	1.08847	1.09338	1.09836	1.10335	1.10839	1.11337	1.11796	1.12256	1.12731	1.13192	1.13647	1.14098	1.14513	1.14921	1.15329	1.15692
1.0392	1.03871	1.03769	1.03636	1.03532	1.03384	1.03247	1.03116	1.02988	1.0286	1.02729	1.02657	1.02596	1.02565	1.02571	1.02615	1.02704	1.02824	1.02999	1.03196	1.03436	1.03721	1.0403	1.04357	1.04733	1.05128	1.05571	1.06011	1.06488	1.0695	1.07423	1.07952	1.08481	1.0898	1.09473	1.09966	1.10468	1.10968	1.11473	1.11972	1.12432	1.12892	1.13366	1.13827	1.14282	1.14731	1.15145	1.15551	1.15958	1.16321
1.04659	1.04607	1.04501	1.04364	1.04254	1.04099	1.03955	1.03817	1.03681	1.03544	1.03405	1.03324	1.03254	1.03214	1.03211	1.03247	1.03329	1.03442	1.03613	1.03805	1.04042	1.04324	1.04632	1.04959	1.05335	1.05729	1.06173	1.06614	1.07093	1.07558	1.08033	1.08564	1.09095	1.09596	1.10091	1.10586	1.1109	1.11591	1.12098	1.12597	1.13056	1.13518	1.1399	1.14451	1.14905	1.15352	1.15765	1.1617	1.16577	1.16939
1.054	1.05346	1.05236	1.05094	1.04978	1.04817	1.04665	1.04521	1.04376	1.04231	1.04083	1.03992	1.03913	1.03864	1.03852	1.03879	1.03953	1.04059	1.04225	1.04411	1.04644	1.04923	1.05229	1.05555	1.0593	1.06324	1.06768	1.07209	1.07691	1.08157	1.08634	1.09166	1.09698	1.10201	1.10698	1.11194	1.117	1.12202	1.1271	1.13209	1.13668	1.14129	1.14601	1.15062	1.15515	1.1596	1.16372	1.16775	1.17181	1.17543
1.06141	1.06084	1.05971	1.05825	1.05702	1.05535	1.05376	1.05225	1.05071	1.04917	1.04761	1.0466	1.04572	1.04512	1.04491	1.04508	1.04574	1.04673	1.04833	1.05013	1.05242	1.05516	1.0582	1.06143	1.06517	1.0691	1.07353	1.07795	1.08277	1.08744	1.09222	1.09755	1.10288	1.10792	1.1129	1.11787	1.12294	1.12796	1.13306	1.13805	1.14262	1.14724	1.15195	1.15655	1.16107	1.16551	1.16961	1.17363	1.17769	1.18129
1.06878	1.06819	1.06703	1.06553	1.06424	1.06251	1.06083	1.05926	1.05763	1.05601	1.05435	1.05324	1.05226	1.05157	1.05125	1.05133	1.0519	1.05281	1.05434	1.05607	1.05831	1.061	1.06401	1.06721	1.07094	1.07484	1.07926	1.08367	1.08849	1.09317	1.09795	1.10328	1.10861	1.11366	1.11865	1.12363	1.1287	1.13373	1.13882	1.14381	1.14837	1.153	1.15769	1.16228	1.16679	1.17121	1.1753	1.1793	1.18336	1.18696
1.07609	1.07548	1.07429	1.07275	1.0714	1.06961	1.06786	1.06621	1.06449	1.06278	1.06104	1.05982	1.05874	1.05794	1.05752	1.0575	1.05798	1.0588	1.06026	1.06191	1.06409	1.06674	1.0697	1.07287	1.07657	1.08045	1.08484	1.08923	1.09405	1.09873	1.1035	1.10883	1.11415	1.11921	1.12419	1.12917	1.13426	1.13927	1.14437	1.14935	1.1539	1.15852	1.1632	1.16779	1.17229	1.17668	1.18077	1.18475	1.1888	1.19239
1.08331	1.08268	1.08146	1.07988	1.07847	1.07662	1.0748	1.07308	1.07127	1.06948	1.06764	1.06632	1.06513	1.06423	1.0637	1.06357	1.06395	1.06468	1.06606	1.06763	1.06975	1.07233	1.07525	1.07838	1.08204	1.08588	1.09025	1.09462	1.09943	1.10409	1.10886	1.11417	1.11948	1.12454	1.12951	1.13449	1.13957	1.14458	1.14968	1.15465	1.15918	1.1638	1.16846	1.17304	1.17752	1.1819	1.18597	1.18994	1.19398	1.19757
1.08646	1.0858	1.08456	1.08295	1.08151	1.07963	1.07777	1.07604	1.0742	1.07238	1.07053	1.06918	1.06798	1.06707	1.06653	1.0664	1.06678	1.06753	1.06893	1.07053	1.07268	1.0753	1.07826	1.08144	1.08515	1.08904	1.09346	1.09788	1.10275	1.10747	1.11228	1.11765	1.12301	1.12811	1.13312	1.13814	1.14326	1.1483	1.15343	1.15842	1.16297	1.1676	1.17227	1.17685	1.18134	1.18572	1.18979	1.19375	1.19779	1.20137
1.09081	1.09014	1.08887	1.08724	1.08576	1.08385	1.08195	1.08017	1.07828	1.07641	1.07451	1.0731	1.07184	1.07087	1.07028	1.07009	1.07042	1.07112	1.07249	1.07405	1.07617	1.07876	1.08171	1.08486	1.08857	1.09245	1.09686	1.10128	1.10615	1.11087	1.11569	1.12106	1.12642	1.13153	1.13655	1.14157	1.14669	1.15174	1.15687	1.16185	1.1664	1.17103	1.17569	1.18027	1.18476	1.18912	1.19318	1.19713	1.20117	1.20475
1.0989	1.09821	1.09691	1.09524	1.09369	1.09171	1.08973	1.08787	1.08588	1.08392	1.08191	1.08038	1.07901	1.07791	1.0772	1.07689	1.07711	1.07771	1.07898	1.08046	1.0825	1.08503	1.08792	1.09103	1.09469	1.09853	1.10291	1.1073	1.11216	1.11687	1.12167	1.12703	1.13238	1.13748	1.14249	1.1475	1.15263	1.15767	1.1628	1.16777	1.17229	1.17693	1.18157	1.18614	1.19061	1.19495	1.199	1.20293	1.20696	1.21054
1.10668	1.10597	1.10465	1.10293	1.10132	1.09928	1.09721	1.09528	1.0932	1.09113	1.08902	1.08737	1.08588	1.08467	1.08383	1.0834	1.08351	1.084	1.08518	1.08655	1.08852	1.09097	1.0938	1.09685	1.10047	1.10426	1.1086	1.11295	1.11779	1.12248	1.12726	1.1326	1.13792	1.14302	1.14801	1.15301	1.15814	1.16316	1.16828	1.17324	1.17774	1.18237	1.18699	1.19154	1.196	1.20032	1.20435	1.20827	1.2123	1.21587
1.11413	1.1134	1.11206	1.11031	1.10864	1.10653	1.10439	1.10239	1.1002	1.09804	1.09583	1.09406	1.09246	1.09113	1.09017	1.08961	1.0896	1.08998	1.09106	1.09234	1.09422	1.09659	1.09935	1.10233	1.10589	1.10963	1.11392	1.11823	1.12304	1.1277	1.13246	1.13777	1.14306	1.14814	1.15311	1.15809	1.16321	1.16821	1.17333	1.17826	1.18274	1.18736	1.19196	1.1965	1.20095	1.20524	1.20926	1.21316	1.21718	1.22075
1.1203	1.11957	1.1182	1.11642	1.1147	1.11255	1.11034	1.10828	1.10601	1.10377	1.10147	1.09961	1.0979	1.09647	1.09541	1.09475	1.09463	1.09492	1.09592	1.09711	1.09892	1.10121	1.10391	1.10684	1.11035	1.11404	1.11828	1.12256	1.12733	1.13197	1.1367	1.14198	1.14724	1.1523	1.15726	1.16223	1.16733	1.17232	1.17742	1.18234	1.1868	1.19141	1.19599	1.20052	1.20495	1.20923	1.21324	1.21712	1.22114	1.22471
0.968315	0.968192	0.967636	0.966809	0.96642	0.965548	0.964896	0.964178	0.963634	0.963038	0.962412	0.962431	0.9625	0.962832	0.963502	0.964476	0.965783	0.967254	0.969123	0.971227	0.973555	0.976285	0.979113	0.982067	0.985422	0.988996	0.992989	0.996891	1.00107	1.00513	1.00931	1.01407	1.01889	1.02335	1.02785	1.03236	1.03695	1.04165	1.04639	1.05119	1.05569	1.06014	1.06486	1.06943	1.07401	1.07862	1.08284	1.08706	1.0912	1.09495
0.97728	0.977105	0.976484	0.975587	0.975115	0.974163	0.973422	0.972632	0.972001	0.971324	0.970619	0.970558	0.970554	0.970819	0.971428	0.972354	0.97363	0.975089	0.976968	0.97908	0.981443	0.984215	0.987104	0.990126	0.993559	0.997207	1.00128	1.00527	1.00955	1.01371	1.01799	1.02284	1.02773	1.03228	1.03686	1.04144	1.0461	1.05085	1.05565	1.06048	1.065	1.06948	1.0742	1.07878	1.08336	1.08796	1.09217	1.09637	1.10051	1.10423
0.985813	0.985589	0.984908	0.983948	0.983397	0.98237	0.981543	0.980685	0.979968	0.979212	0.97843	0.978287	0.978209	0.978404	0.978951	0.979825	0.981064	0.982502	0.984382	0.986493	0.98888	0.991681	0.994619	0.997696	1.00119	1.0049	1.00905	1.01312	1.01748	1.02172	1.02608	1.03101	1.03597	1.0406	1.04524	1.04988	1.0546	1.0594	1.06423	1.06909	1.07363	1.07813	1.08287	1.08746	1.09203	1.09662	1.10082	1.105	1.10913	1.11284
0.993896	0.993629	0.992894	0.991875	0.99125	0.990153	0.989244	0.98832	0.98752	0.986687	0.98583	0.985605	0.985453	0.985578	0.986059	0.986877	0.988074	0.989487	0.99136	0.993461	0.995863	0.998684	1.00166	1.00478	1.00833	1.01209	1.01629	1.02042	1.02486	1.02917	1.0336	1.03859	1.04362	1.04831	1.053	1.05769	1.06246	1.0673	1.07218	1.07706	1.08161	1.08613	1.09087	1.09547	1.10004	1.10461	1.10881	1.11297	1.11708	1.12078
1.00161	1.0013	1.00052	0.999446	0.998751	0.997587	0.9966	0.995612	0.994731	0.993823	0.992891	0.992586	0.992359	0.992413	0.992827	0.993586	0.994737	0.996119	0.997978	1.00006	1.00247	1.0053	1.00831	1.01146	1.01505	1.01885	1.0231	1.02728	1.03178	1.03615	1.04064	1.04569	1.05077	1.05551	1.06025	1.06499	1.06981	1.07468	1.07959	1.08449	1.08905	1.09359	1.09833	1.10293	1.1075	1.11206	1.11624	1.12039	1.1245	1.12818
1.00897	1.00863	1.0078	1.00668	1.00591	1.00469	1.00363	1.00258	1.00162	1.00064	0.99963	0.999245	0.998944	0.998926	0.999272	0.99997	1.00107	1.00242	1.00426	1.00632	1.00873	1.01157	1.01459	1.01777	1.02139	1.02522	1.02951	1.03373	1.03829	1.04271	1.04724	1.05234	1.05746	1.06226	1.06704	1.07181	1.07667	1.08156	1.0865	1.09142	1.09599	1.10055	1.10528	1.10989	1.11445	1.119	1.12317	1.1273	1.1314	1.13508
1.01581	1.01544	1.01457	1.0134	1.01257	1.01129	1.01016	1.00905	1.00802	1.00696	1.00589	1.00543	1.00505	1.00497	1.00524	1.00588	1.00693	1.00824	1.01006	1.0121	1.0145	1.01733	1.02036	1.02356	1.02721	1.03106	1.03537	1.03963	1.04423	1.0487	1.05327	1.05841	1.06356	1.0684	1.07321	1.07802	1.08291	1.08782	1.09279	1.09772	1.10229	1.10686	1.11159	1.1162	1.12076	1.12529	1.12946	1.13357	1.13767	1.14133
1.02254	1.02214	1.02123	1.02001	1.01913	1.01779	1.01659	1.01542	1.01431	1.01319	1.01205	1.01151	1.01106	1.0109	1.01111	1.01168	1.01268	1.01394	1.01573	1.01774	1.02013	1.02296	1.026	1.0292	1.03287	1.03674	1.04108	1.04537	1.05	1.0545	1.05911	1.06428	1.06947	1.07434	1.07918	1.08401	1.08893	1.09387	1.09885	1.10379	1.10837	1.11294	1.11768	1.12228	1.12684	1.13136	1.13552	1.13962	1.1437	1.14736
1.02971	1.02928	1.02833	1.02707	1.02612	1.02472	1.02344	1.02222	1.02103	1.01983	1.01861	1.01798	1.01746	1.01722	1.01735	1.01785	1.01879	1.02	1.02176	1.02373	1.02611	1.02892	1.03196	1.03517	1.03886	1.04274	1.0471	1.05141	1.05608	1.06062	1.06526	1.07046	1.07568	1.08058	1.08545	1.09031	1.09526	1.10021	1.10521	1.11017	1.11474	1.11933	1.12406	1.12866	1.13321	1.13771	1.14186	1.14595	1.15003	1.15368
1.0373	1.03684	1.03584	1.03453	1.03352	1.03205	1.0307	1.02941	1.02814	1.02686	1.02555	1.02483	1.02422	1.02389	1.02394	1.02436	1.02523	1.02639	1.0281	1.03003	1.03238	1.03518	1.03822	1.04143	1.04513	1.04901	1.05339	1.05772	1.06243	1.06699	1.07166	1.07689	1.08213	1.08707	1.09196	1.09685	1.10182	1.10679	1.11182	1.11678	1.12135	1.12594	1.13067	1.13527	1.13981	1.1443	1.14844	1.15251	1.15658	1.16022
1.04495	1.04445	1.04342	1.04207	1.04099	1.03946	1.03803	1.03666	1.0353	1.03394	1.03255	1.03173	1.03103	1.03061	1.03057	1.03091	1.0317	1.0328	1.03446	1.03634	1.03866	1.04143	1.04446	1.04767	1.05137	1.05526	1.05964	1.06399	1.06872	1.07331	1.078	1.08326	1.08852	1.09348	1.09839	1.1033	1.1083	1.11327	1.11832	1.12328	1.12785	1.13245	1.13717	1.14177	1.1463	1.15077	1.1549	1.15895	1.16302	1.16665
1.05263	1.05211	1.05104	1.04963	1.04849	1.04689	1.04539	1.04395	1.0425	1.04105	1.03958	1.03866	1.03786	1.03735	1.03721	1.03746	1.03817	1.0392	1.04081	1.04263	1.04491	1.04765	1.05066	1.05385	1.05755	1.06143	1.06582	1.07017	1.07492	1.07953	1.08424	1.08951	1.09479	1.09977	1.1047	1.10962	1.11464	1.11962	1.12468	1.12965	1.13421	1.13882	1.14352	1.14812	1.15264	1.15709	1.16121	1.16525	1.16931	1.17293
1.06031	1.05976	1.05865	1.05721	1.056	1.05434	1.05275	1.05124	1.0497	1.04817	1.0466	1.04558	1.04468	1.04407	1.04383	1.04399	1.04461	1.04556	1.04711	1.04887	1.05111	1.0538	1.05679	1.05996	1.06365	1.06752	1.07189	1.07625	1.08101	1.08563	1.09035	1.09563	1.10091	1.10591	1.11085	1.11578	1.12081	1.12581	1.13087	1.13584	1.14039	1.145	1.14969	1.15428	1.1588	1.16323	1.16734	1.17135	1.17541	1.17903
1.06776	1.06719	1.06605	1.06456	1.06329	1.06156	1.0599	1.05833	1.0567	1.05507	1.05342	1.05229	1.0513	1.05058	1.05025	1.0503	1.05083	1.0517	1.05319	1.05488	1.05706	1.05971	1.06266	1.06581	1.06947	1.07332	1.07769	1.08203	1.0868	1.09143	1.09615	1.10143	1.10671	1.11172	1.11666	1.1216	1.12664	1.13163	1.1367	1.14167	1.14621	1.15082	1.1555	1.16008	1.16459	1.169	1.17309	1.1771	1.18115	1.18476
1.08078	1.08016	1.07897	1.07742	1.07603	1.0742	1.0724	1.07071	1.06892	1.06714	1.06532	1.064	1.06282	1.06193	1.0614	1.06127	1.06163	1.06234	1.06369	1.06524	1.06732	1.06987	1.07274	1.07582	1.07943	1.08323	1.08754	1.09186	1.09661	1.10123	1.10594	1.11121	1.11647	1.12148	1.12641	1.13135	1.1364	1.14138	1.14646	1.1514	1.15592	1.16052	1.16517	1.16974	1.17423	1.17861	1.18268	1.18665	1.1907	1.1943
1.08078	1.08016	1.07897	1.07742	1.07603	1.0742	1.0724	1.07071	1.06892	1.06714	1.06532	1.064	1.06282	1.06193	1.0614	1.06127	1.06163	1.06234	1.06369	1.06524	1.06732	1.06987	1.07274	1.07582	1.07943	1.08323	1.08754	1.09186	1.09661	1.10123	1.10594	1.11121	1.11647	1.12148	1.12641	1.13135	1.1364	1.14138	1.14646	1.1514	1.15592	1.16052	1.16517	1.16974	1.17423	1.17861	1.18268	1.18665	1.1907	1.1943
1.08078	1.08016	1.07897	1.07742	1.07603	1.0742	1.0724	1.07071	1.06892	1.06714	1.06532	1.064	1.06282	1.06193	1.0614	1.06127	1.06163	1.06234	1.06369	1.06524	1.06732	1.06987	1.07274	1.07582	1.07943	1.08323	1.08754	1.09186	1.09661	1.10123	1.10594	1.11121	1.11647	1.12148	1.12641	1.13135	1.1364	1.14138	1.14646	1.1514	1.15592	1.16052	1.16517	1.16974	1.17423	1.17861	1.18268	1.18665	1.1907	1.1943
1.08078	1.08016	1.07897	1.07742	1.07603	1.0742	1.0724	1.07071	1.06892	1.06714	1.06532	1.064	1.06282	1.06193	1.0614	1.06127	1.06163	1.06234	1.06369	1.06524	1.06732	1.06987	1.07274	1.07582	1.07943	1.08323	1.08754	1.09186	1.09661	1.10123	1.10594	1.11121	1.11647	1.12148	1.12641	1.13135	1.1364	1.14138	1.14646	1.1514	1.15592	1.16052	1.16517	1.16974	1.17423	1.17861	1.18268	1.18665	1.1907	1.1943
1.08932	1.08867	1.08743	1.08582	1.08436	1.08246	1.08057	1.0788	1.07692	1.07505	1.07314	1.07172	1.07045	1.06946	1.06884	1.06863	1.06892	1.06958	1.07089	1.0724	1.07446	1.077	1.07988	1.08297	1.0866	1.09042	1.09476	1.09911	1.10391	1.10857	1.11332	1.11863	1.12393	1.12898	1.13395	1.13892	1.14401	1.14902	1.15411	1.15907	1.16359	1.16821	1.17285	1.17742	1.1819	1.18626	1.19032	1.19428	1.19832	1.2019
1.09655	1.09588	1.09461	1.09296	1.09144	1.08949	1.08752	1.08568	1.08371	1.08175	1.07975	1.07823	1.07685	1.07576	1.07503	1.07471	1.0749	1.07547	1.0767	1.07814	1.08014	1.08261	1.08544	1.08849	1.09209	1.09587	1.10019	1.10451	1.1093	1.11395	1.11869	1.12399	1.12928	1.13433	1.13929	1.14426	1.14935	1.15435	1.15944	1.16439	1.1689	1.17351	1.17814	1.1827	1.18716	1.19151	1.19555	1.19949	1.20353	1.20711
1.10355	1.10286	1.10157	1.09989	1.09831	1.09629	1.09426	1.09235	1.09029	1.08824	1.08615	1.08452	1.08304	1.08184	1.08101	1.08058	1.08067	1.08114	1.08229	1.08364	1.08557	1.08798	1.09076	1.09376	1.09732	1.10106	1.10534	1.10964	1.11441	1.11904	1.12377	1.12905	1.13432	1.13936	1.14431	1.14927	1.15436	1.15935	1.16444	1.16937	1.17386	1.17847	1.18308	1.18763	1.19208	1.1964	1.20044	1.20436	1.20839	1.21197
1.11031	1.10961	1.10829	1.10657	1.10494	1.10287	1.10077	1.09879	1.09664	1.09451	1.09233	1.09059	1.08901	1.0877	1.08676	1.08622	1.08621	1.08659	1.08765	1.08891	1.09077	1.0931	1.09582	1.09877	1.10228	1.10598	1.11022	1.11448	1.11923	1.12384	1.12854	1.1338	1.13905	1.14408	1.14901	1.15396	1.15904	1.16401	1.1691	1.17401	1.17848	1.18309	1.18768	1.19221	1.19666	1.20096	1.20498	1.20889	1.21292	1.21649
1.11489	1.11417	1.11284	1.1111	1.10943	1.10733	1.10517	1.10315	1.10094	1.09876	1.09652	1.09471	1.09306	1.09168	1.09066	1.09005	1.08997	1.09029	1.0913	1.0925	1.09431	1.0966	1.09928	1.1022	1.10568	1.10935	1.11356	1.1178	1.12254	1.12714	1.13183	1.13708	1.1423	1.14733	1.15226	1.1572	1.16227	1.16724	1.17232	1.17723	1.18168	1.18628	1.19086	1.19539	1.19982	1.20411	1.20813	1.21202	1.21605	1.21963
1.12189	1.12117	1.11982	1.11805	1.11632	1.11416	1.11193	1.10984	1.10754	1.10526	1.10292	1.10099	1.09923	1.09773	1.0966	1.09586	1.09566	1.09586	1.09677	1.09787	1.09959	1.10179	1.1044	1.10724	1.11066	1.11426	1.11842	1.12261	1.12731	1.13187	1.13652	1.14173	1.14692	1.15193	1.15682	1.16174	1.1668	1.17175	1.17681	1.1817	1.18612	1.19071	1.19527	1.19978	1.2042	1.20847	1.21247	1.21635	1.22037	1.22395
1.12879	1.12806	1.12669	1.1249	1.12311	1.1209	1.1186	1.11643	1.11404	1.11167	1.10923	1.10718	1.1053	1.10368	1.10242	1.10155	1.10123	1.10131	1.10211	1.10309	1.10471	1.10682	1.10934	1.1121	1.11545	1.11899	1.12307	1.1272	1.13185	1.13637	1.14097	1.14614	1.15129	1.15626	1.16112	1.16601	1.17105	1.17597	1.18102	1.18587	1.19027	1.19485	1.19938	1.20388	1.20828	1.21253	1.21651	1.22037	1.2244	1.22797
1.13478	1.13404	1.13266	1.13084	1.12901	1.12675	1.12439	1.12216	1.11968	1.11723	1.1147	1.11255	1.11057	1.10884	1.10746	1.10648	1.10604	1.10602	1.10671	1.1076	1.10913	1.11114	1.11359	1.11627	1.11956	1.12302	1.12705	1.13112	1.13572	1.1402	1.14476	1.14988	1.15499	1.15993	1.16476	1.16961	1.17464	1.17953	1.18456	1.18939	1.19376	1.19832	1.20283	1.20731	1.2117	1.21593	1.2199	1.22375	1.22777	1.23135
0.951133	0.95113	0.950719	0.950039	0.949815	0.9491	0.948617	0.948024	0.947634	0.947175	0.946676	0.946817	0.946991	0.947412	0.94815	0.949163	0.950471	0.951901	0.953681	0.955702	0.957889	0.960467	0.963101	0.965847	0.968973	0.972334	0.976091	0.979747	0.983654	0.98746	0.9914	0.995921	1.00051	1.00475	1.00906	1.01338	1.0178	1.02237	1.02697	1.03167	1.0361	1.04048	1.04516	1.0497	1.05427	1.0589	1.06313	1.06739	1.07155	1.07534
0.960624	0.96056	0.960075	0.959317	0.959004	0.958203	0.957626	0.956961	0.956482	0.955942	0.955366	0.955431	0.955537	0.955898	0.956585	0.957561	0.958852	0.960287	0.962096	0.964144	0.966389	0.96903	0.971749	0.974589	0.977819	0.981277	0.985143	0.988914	0.992949	0.996875	1.00093	1.00557	1.01026	1.01461	1.01901	1.02342	1.02792	1.03255	1.03722	1.04197	1.04643	1.05084	1.05554	1.06009	1.06466	1.06928	1.07351	1.07774	1.0819	1.08566
0.969624	0.969505	0.968952	0.968123	0.967726	0.966845	0.966178	0.965444	0.964877	0.964259	0.963607	0.963593	0.96363	0.963927	0.964559	0.965493	0.966759	0.968187	0.970015	0.972077	0.974365	0.977056	0.979845	0.982761	0.986078	0.989618	0.993575	0.997444	1.00159	1.00562	1.00978	1.01451	1.01929	1.02373	1.02822	1.0327	1.03728	1.04196	1.04669	1.05147	1.05596	1.0604	1.06511	1.06967	1.07424	1.07885	1.08307	1.08728	1.09143	1.09518
0.97812	0.977952	0.977337	0.976444	0.975968	0.975011	0.97426	0.973457	0.972807	0.972112	0.971385	0.971293	0.97126	0.971491	0.972065	0.972951	0.974186	0.975601	0.977436	0.979503	0.981822	0.984549	0.987394	0.990371	0.993761	0.997367	1.0014	1.00535	1.00959	1.01371	1.01795	1.02277	1.02763	1.03215	1.0367	1.04125	1.04589	1.05063	1.0554	1.06021	1.06472	1.06919	1.0739	1.07848	1.08305	1.08764	1.09185	1.09605	1.10018	1.10392
0.986185	0.985972	0.985301	0.984348	0.983797	0.98277	0.981938	0.98107	0.980339	0.979568	0.978767	0.978598	0.978493	0.978658	0.979171	0.980006	0.981204	0.982599	0.984433	0.986497	0.988836	0.991589	0.994478	0.997506	1.00095	1.00462	1.00871	1.01273	1.01705	1.02125	1.02557	1.03045	1.03538	1.03997	1.04458	1.04919	1.05388	1.05866	1.06347	1.06831	1.07284	1.07732	1.08205	1.08663	1.09119	1.09578	1.09998	1.10416	1.10828	1.112
0.993097	0.992847	0.992131	0.991128	0.990514	0.989427	0.988525	0.9876	0.986798	0.98596	0.985094	0.984854	0.984684	0.984788	0.985242	0.986028	0.987188	0.988558	0.990383	0.992437	0.994786	0.997552	1.00047	1.00353	1.00702	1.01072	1.01487	1.01894	1.02332	1.02757	1.03194	1.03688	1.04186	1.0465	1.05116	1.05581	1.06054	1.06535	1.0702	1.07506	1.07959	1.0841	1.08882	1.0934	1.09797	1.10254	1.10673	1.1109	1.11501	1.11872
0.998783	0.998505	0.997753	0.99671	0.996045	0.994909	0.993949	0.992977	0.992114	0.99122	0.990298	0.989997	0.989771	0.989819	0.990222	0.990962	0.992085	0.993429	0.995241	0.997279	0.999629	1.0024	1.00533	1.00842	1.01194	1.01566	1.01983	1.02394	1.02836	1.03266	1.03707	1.04205	1.04706	1.05174	1.05643	1.06111	1.06588	1.0707	1.07557	1.08045	1.08499	1.0895	1.09423	1.09881	1.10338	1.10794	1.11212	1.11627	1.12039	1.12408
1.00531	1.005	1.00421	1.00312	1.00239	1.0012	1.00018	0.999149	0.998217	0.997257	0.99627	0.995899	0.995607	0.995592	0.995935	0.996621	0.997701	0.999013	1.00081	1.00283	1.00518	1.00795	1.01091	1.01401	1.01756	1.02131	1.02552	1.02966	1.03414	1.03848	1.04293	1.04795	1.053	1.05773	1.06245	1.06716	1.07197	1.07682	1.08172	1.0866	1.09115	1.09568	1.1004	1.10499	1.10955	1.1141	1.11828	1.12241	1.12652	1.13021
1.01297	1.01262	1.01178	1.01064	1.00985	1.00859	1.00749	1.0064	1.00538	1.00434	1.00328	1.00282	1.00245	1.00236	1.00263	1.00325	1.00428	1.00555	1.00733	1.00932	1.01167	1.01445	1.01742	1.02055	1.02413	1.02791	1.03215	1.03634	1.04086	1.04526	1.04976	1.05483	1.05992	1.0647	1.06945	1.07421	1.07905	1.08393	1.08886	1.09376	1.09831	1.10286	1.10758	1.11217	1.11673	1.12126	1.12543	1.12955	1.13365	1.13732
1.02031	1.01993	1.01905	1.01786	1.017	1.01568	1.0145	1.01334	1.01225	1.01114	1.01	1.00946	1.00901	1.00884	1.00904	1.00959	1.01056	1.01179	1.01354	1.01551	1.01784	1.02061	1.0236	1.02674	1.03034	1.03415	1.03842	1.04264	1.04721	1.05164	1.05619	1.0613	1.06643	1.07124	1.07603	1.08082	1.0857	1.0906	1.09555	1.10047	1.10502	1.10958	1.1143	1.11889	1.12344	1.12796	1.13212	1.13622	1.14031	1.14398
1.0274	1.02699	1.02607	1.02483	1.02391	1.02253	1.02128	1.02006	1.01889	1.0177	1.01649	1.01587	1.01534	1.01509	1.01522	1.0157	1.01661	1.01779	1.01951	1.02144	1.02376	1.02652	1.02951	1.03266	1.03628	1.0401	1.04439	1.04864	1.05325	1.05772	1.0623	1.06744	1.0726	1.07744	1.08226	1.08708	1.09199	1.0969	1.10187	1.1068	1.11136	1.11592	1.12064	1.12523	1.12978	1.13428	1.13843	1.14252	1.14661	1.15026
1.03465	1.03421	1.03324	1.03196	1.03098	1.02954	1.02821	1.02693	1.02568	1.02441	1.02312	1.02241	1.0218	1.02147	1.02151	1.02192	1.02277	1.0239	1.02557	1.02747	1.02977	1.03251	1.03549	1.03865	1.04228	1.04611	1.05042	1.05469	1.05933	1.06383	1.06844	1.07361	1.07879	1.08367	1.08851	1.09335	1.09829	1.10322	1.10821	1.11314	1.1177	1.12227	1.12698	1.13158	1.13611	1.1406	1.14474	1.14881	1.15289	1.15654
1.04196	1.04149	1.04049	1.03916	1.03811	1.03661	1.03521	1.03386	1.03253	1.03118	1.02981	1.029	1.02831	1.0279	1.02785	1.02818	1.02896	1.03003	1.03166	1.03351	1.03578	1.0385	1.04147	1.04463	1.04827	1.0521	1.05642	1.0607	1.06537	1.06989	1.07453	1.07972	1.08492	1.08983	1.09469	1.09955	1.10451	1.10945	1.11446	1.1194	1.12396	1.12854	1.13324	1.13783	1.14236	1.14683	1.15096	1.15502	1.15909	1.16273
1.04931	1.04881	1.04777	1.0464	1.04529	1.04372	1.04225	1.04083	1.03941	1.03799	1.03653	1.03563	1.03485	1.03434	1.03421	1.03445	1.03516	1.03616	1.03774	1.03954	1.04178	1.04447	1.04743	1.05057	1.05421	1.05803	1.06236	1.06665	1.07134	1.07588	1.08054	1.08575	1.09096	1.09589	1.10077	1.10565	1.11063	1.11558	1.1206	1.12554	1.13009	1.13468	1.13937	1.14396	1.14848	1.15293	1.15705	1.16109	1.16516	1.16879
1.05666	1.05614	1.05506	1.05365	1.05247	1.05085	1.0493	1.04782	1.04631	1.0448	1.04326	1.04226	1.04138	1.04079	1.04056	1.04071	1.04133	1.04227	1.0438	1.04553	1.04773	1.05039	1.05332	1.05645	1.06008	1.06389	1.06822	1.07251	1.07721	1.08177	1.08643	1.09166	1.09688	1.10183	1.10672	1.11161	1.1166	1.12156	1.12659	1.13154	1.13608	1.14067	1.14535	1.14993	1.15444	1.15888	1.16299	1.16701	1.17108	1.1747
1.064	1.06345	1.06234	1.06089	1.05965	1.05796	1.05633	1.05479	1.05319	1.0516	1.04997	1.04887	1.04789	1.0472	1.04688	1.04694	1.04747	1.04833	1.04979	1.05146	1.05362	1.05623	1.05914	1.06224	1.06585	1.06965	1.07396	1.07825	1.08296	1.08753	1.0922	1.09742	1.10265	1.10761	1.11251	1.1174	1.12241	1.12737	1.13241	1.13735	1.14188	1.14647	1.15114	1.15572	1.16022	1.16464	1.16873	1.17274	1.1768	1.18042
1.07128	1.07071	1.06957	1.06807	1.06677	1.06503	1.06333	1.06171	1.06003	1.05835	1.05663	1.05542	1.05435	1.05356	1.05313	1.05309	1.05353	1.05431	1.05571	1.05731	1.05941	1.06197	1.06484	1.06791	1.0715	1.07528	1.07957	1.08385	1.08855	1.09312	1.09779	1.10302	1.10824	1.11321	1.1181	1.123	1.12802	1.13298	1.13802	1.14295	1.14747	1.15206	1.15672	1.16129	1.16578	1.17018	1.17426	1.17825	1.18231	1.18592
1.07848	1.07788	1.07672	1.07519	1.07382	1.07202	1.07024	1.06856	1.06679	1.06502	1.06321	1.0619	1.06073	1.05983	1.0593	1.05916	1.0595	1.06019	1.06151	1.06303	1.06508	1.06758	1.07041	1.07344	1.077	1.08074	1.08501	1.08927	1.09397	1.09853	1.10319	1.10841	1.11362	1.11859	1.12348	1.12838	1.1334	1.13835	1.1434	1.14832	1.15282	1.15741	1.16205	1.16661	1.17109	1.17547	1.17954	1.18352	1.18757	1.19118
1.08153	1.08093	1.07975	1.07821	1.07682	1.07499	1.07318	1.07147	1.06966	1.06785	1.066	1.06465	1.06343	1.06249	1.06191	1.06172	1.06203	1.06268	1.06396	1.06545	1.06746	1.06994	1.07275	1.07576	1.0793	1.08303	1.08728	1.09153	1.09623	1.10078	1.10544	1.11065	1.11586	1.12082	1.12571	1.13061	1.13563	1.14058	1.14562	1.15054	1.15503	1.15962	1.16425	1.16881	1.17329	1.17766	1.18172	1.18569	1.18974	1.19335
1.08483	1.08421	1.083	1.08143	1.08001	1.07815	1.07631	1.07457	1.07273	1.0709	1.06902	1.06764	1.0664	1.06544	1.06485	1.06465	1.06495	1.0656	1.0669	1.0684	1.07043	1.07294	1.07577	1.07882	1.0824	1.08617	1.09047	1.09476	1.0995	1.1041	1.1088	1.11405	1.1193	1.1243	1.12922	1.13416	1.1392	1.14418	1.14924	1.15418	1.15868	1.16329	1.16793	1.17249	1.17696	1.18133	1.18539	1.18936	1.1934	1.197
1.08893	1.08829	1.08707	1.08547	1.08402	1.08213	1.08024	1.07846	1.07657	1.07469	1.07277	1.07134	1.07004	1.06903	1.06838	1.06812	1.06837	1.06899	1.07025	1.07171	1.07372	1.0762	1.07902	1.08205	1.08562	1.08938	1.09367	1.09796	1.1027	1.1073	1.112	1.11726	1.12251	1.12752	1.13244	1.13738	1.14243	1.14741	1.15248	1.15741	1.16191	1.16651	1.17115	1.1757	1.18017	1.18453	1.18859	1.19254	1.19658	1.20018
1.09638	1.09573	1.09448	1.09284	1.09133	1.08937	1.08741	1.08556	1.08358	1.08161	1.07959	1.07804	1.07664	1.07552	1.07476	1.07439	1.07454	1.07506	1.07624	1.07762	1.07956	1.08197	1.08475	1.08773	1.09127	1.09499	1.09925	1.10351	1.10824	1.11284	1.11752	1.12277	1.128	1.13301	1.13793	1.14286	1.14791	1.15288	1.15795	1.16287	1.16735	1.17195	1.17657	1.18111	1.18557	1.18991	1.19395	1.19789	1.20193	1.20552
1.10359	1.10291	1.10164	1.09996	1.09839	1.09638	1.09434	1.09242	1.09035	1.08829	1.08618	1.08452	1.08301	1.08177	1.0809	1.08043	1.08047	1.08089	1.08198	1.08327	1.08514	1.08748	1.0902	1.09313	1.09663	1.10031	1.10453	1.10876	1.11347	1.11805	1.12272	1.12794	1.13316	1.13816	1.14306	1.14798	1.15303	1.15799	1.16305	1.16796	1.17242	1.17701	1.18161	1.18615	1.19059	1.19491	1.19894	1.20286	1.2069	1.21048
1.11052	1.10983	1.10853	1.10683	1.10519	1.10313	1.10102	1.09903	1.09687	1.09472	1.09251	1.09074	1.08913	1.08778	1.0868	1.08621	1.08614	1.08646	1.08747	1.08866	1.09045	1.09272	1.09538	1.09825	1.1017	1.10533	1.1095	1.1137	1.11838	1.12294	1.12758	1.13278	1.13797	1.14295	1.14784	1.15274	1.15779	1.16273	1.16778	1.17267	1.17711	1.1817	1.18628	1.1908	1.19524	1.19953	1.20355	1.20745	1.21149	1.21507
1.11716	1.11646	1.11514	1.11341	1.11172	1.1096	1.10742	1.10537	1.10312	1.10088	1.09859	1.09671	1.09499	1.09353	1.09243	1.09173	1.09155	1.09177	1.09268	1.09378	1.0955	1.09769	1.10027	1.10309	1.10648	1.11005	1.11418	1.11833	1.12298	1.1275	1.13211	1.13729	1.14244	1.14741	1.15227	1.15716	1.16219	1.16711	1.17215	1.17702	1.18144	1.18602	1.19058	1.19509	1.19951	1.20378	1.20778	1.21167	1.21571	1.21929
1.12352	1.12281	1.12147	1.11971	1.11798	1.11581	1.11356	1.11144	1.10911	1.10679	1.1044	1.10242	1.10059	1.09903	1.09781	1.097	1.09671	1.09682	1.09764	1.09864	1.10027	1.10238	1.10489	1.10764	1.11097	1.11449	1.11855	1.12266	1.12727	1.13176	1.13633	1.14147	1.14659	1.15153	1.15637	1.16123	1.16625	1.17115	1.17618	1.18102	1.18542	1.18999	1.19452	1.19902	1.20342	1.20768	1.21167	1.21554	1.21957	1.22316
1.12958	1.12886	1.12751	1.12573	1.12394	1.12173	1.11942	1.11724	1.11482	1.11241	1.10994	1.10785	1.10592	1.10425	1.10293	1.102	1.1016	1.10161	1.10232	1.10323	1.10477	1.10679	1.10923	1.11191	1.11517	1.11863	1.12263	1.12668	1.13125	1.1357	1.14023	1.14533	1.15041	1.15533	1.16013	1.16497	1.16997	1.17485	1.17986	1.18468	1.18905	1.19361	1.19812	1.2026	1.20699	1.21123	1.2152	1.21907	1.22309	1.22668
1.13522	1.1345	1.13313	1.13133	1.1295	1.12724	1.12487	1.12263	1.12013	1.11765	1.1151	1.1129	1.11088	1.1091	1.10767	1.10663	1.10613	1.10603	1.10666	1.10746	1.10892	1.11085	1.11322	1.11582	1.11902	1.12242	1.12636	1.13036	1.13488	1.13929	1.14378	1.14884	1.15387	1.15876	1.16353	1.16834	1.17332	1.17817	1.18317	1.18797	1.19231	1.19685	1.20134	1.20581	1.21019	1.2144	1.21837	1.22222	1.22624	1.22983
1.141	1.14027	1.1389	1.13707	1.1352	1.1329	1.13046	1.12816	1.12558	1.12302	1.12038	1.11808	1.11595	1.11407	1.11252	1.11136	1.11074	1.11053	1.11105	1.11175	1.1131	1.11495	1.11723	1.11975	1.12287	1.12619	1.13006	1.134	1.13846	1.14282	1.14726	1.15226	1.15725	1.1621	1.16684	1.17161	1.17657	1.18139	1.18636	1.19113	1.19544	1.19997	1.20444	1.20889	1.21325	1.21745	1.2214	1.22523	1.22926	1.23285
1.14627	1.14554	1.14416	1.14231	1.1404	1.13806	1.13557	1.13321	1.13055	1.12792	1.1252	1.12279	1.12057	1.11858	1.11692	1.11565	1.11492	1.11461	1.11503	1.11562	1.11689	1.11864	1.12084	1.12328	1.12633	1.12957	1.13338	1.13725	1.14166	1.14596	1.15035	1.15531	1.16025	1.16506	1.16976	1.1745	1.17943	1.18422	1.18917	1.19391	1.19819	1.20271	1.20715	1.21158	1.21594	1.22011	1.22405	1.22787	1.2319	1.23549
0.953272	0.953266	0.95285	0.95216	0.95192	0.951187	0.950682	0.950068	0.949648	0.949161	0.948631	0.948735	0.948875	0.949258	0.949958	0.950931	0.952201	0.953595	0.955342	0.957329	0.959488	0.962036	0.964645	0.967368	0.970473	0.973813	0.97755	0.981189	0.985082	0.988875	0.992802	0.99731	1.00189	1.00612	1.01042	1.01473	1.01914	1.0237	1.0283	1.03299	1.03741	1.04179	1.04647	1.051	1.05556	1.06019	1.06441	1.06867	1.07283	1.07662
0.953272	0.953266	0.95285	0.95216	0.95192	0.951187	0.950682	0.950068	0.949648	0.949161	0.948631	0.948735	0.948875	0.949258	0.949958	0.950931	0.952201	0.953595	0.955342	0.957329	0.959488	0.962036	0.964645	0.967368	0.970473	0.973813	0.97755	0.981189	0.985082	0.988875	0.992802	0.99731	1.00189	1.00612	1.01042	1.01473	1.01914	1.0237	1.0283	1.03299	1.03741	1.04179	1.04647	1.051	1.05556	1.06019	1.06441	1.06867	1.07283	1.07662
0.953272	0.953266	0.95285	0.95216	0.95192	0.951187	0.950682	0.950068	0.949648	0.949161	0.948631	0.948735	0.948875	0.949258	0.949958	0.950931	0.952201	0.953595	0.955342	0.957329	0.959488	0.962036	0.964645	0.967368	0.970473	0.973813	0.97755	0.981189	0.985082	0.988875	0.992802	0.99731	1.00189	1.00612	1.01042	1.01473	1.01914	1.0237	1.0283	1.03299	1.03741	1.04179	1.04647	1.051	1.05556	1.06019	1.06441	1.06867	1.07283	1.07662
0.953272	0.953266	0.95285	0.95216	0.95192	0.951187	0.950682	0.950068	0.949648	0.949161	0.948631	0.948735	0.948875	0.949258	0.949958	0.950931	0.952201	0.953595	0.955342	0.957329	0.959488	0.962036	0.964645	0.967368	0.970473	0.973813	0.97755	0.981189	0.985082	0.988875	0.992802	0.99731	1.00189	1.00612	1.01042	1.01473	1.01914	1.0237	1.0283	1.03299	1.03741	1.04179	1.04647	1.051	1.05556	1.06019	1.06441	1.06867	1.07283	1.07662
0.962306	0.962243	0.961756	0.960994	0.960668	0.959855	0.95926	0.958576	0.958071	0.957506	0.956903	0.956932	0.957005	0.957329	0.957978	0.958915	0.960165	0.96156	0.963333	0.965341	0.967551	0.970157	0.972843	0.975651	0.978851	0.982281	0.986118	0.989862	0.993873	0.997778	1.00181	1.00643	1.0111	1.01543	1.01982	1.02421	1.0287	1.03332	1.03798	1.04271	1.04716	1.05157	1.05626	1.0608	1.06537	1.06998	1.0742	1.07843	1.08259	1.08636
0.970839	0.970724	0.970174	0.969346	0.96894	0.968051	0.967371	0.96662	0.966033	0.965392	0.964715	0.96467	0.964675	0.964937	0.965532	0.966426	0.96765	0.969038	0.970824	0.972844	0.975091	0.977741	0.980491	0.983367	0.986647	0.990151	0.994072	0.997906	1.00202	1.00602	1.01015	1.01485	1.01961	1.02402	1.02848	1.03294	1.03751	1.04218	1.04689	1.05165	1.05613	1.06056	1.06526	1.06981	1.07438	1.07898	1.08319	1.08741	1.09155	1.0953
0.976594	0.976448	0.975858	0.974987	0.974529	0.973589	0.972851	0.972054	0.971408	0.970713	0.969984	0.969882	0.969836	0.97005	0.9706	0.971457	0.972655	0.974026	0.975811	0.977828	0.980089	0.982755	0.985535	0.988446	0.991768	0.995309	0.999274	1.00316	1.00732	1.01138	1.01556	1.02031	1.02511	1.02958	1.03408	1.03858	1.04318	1.04788	1.05262	1.05741	1.06189	1.06634	1.07104	1.0756	1.08016	1.08476	1.08896	1.09316	1.0973	1.10104
0.981045	0.980876	0.980257	0.979354	0.978856	0.977877	0.977094	0.97626	0.975568	0.97483	0.974057	0.973909	0.97382	0.973993	0.974505	0.975328	0.976499	0.977853	0.97963	0.981638	0.983902	0.986576	0.989372	0.992302	0.995648	0.999212	1.0032	1.00712	1.01132	1.01541	1.01962	1.02441	1.02924	1.03374	1.03827	1.0428	1.04742	1.05214	1.0569	1.06169	1.06618	1.07064	1.07535	1.07991	1.08447	1.08906	1.09326	1.09745	1.10158	1.10532
0.989083	0.98887	0.988196	0.987234	0.986661	0.985613	0.984749	0.98385	0.983076	0.982262	0.981415	0.981189	0.981028	0.981133	0.981583	0.982353	0.983487	0.984818	0.986592	0.988595	0.990878	0.993575	0.996413	0.999391	1.00279	1.00641	1.01046	1.01444	1.01873	1.02289	1.02717	1.03203	1.03693	1.04149	1.04607	1.05066	1.05534	1.06009	1.0649	1.06972	1.07422	1.0787	1.08341	1.08798	1.09254	1.09711	1.1013	1.10548	1.1096	1.11332
0.997001	0.996746	0.99602	0.995001	0.994356	0.993238	0.992295	0.99133	0.990475	0.989584	0.988663	0.988355	0.988121	0.988155	0.988539	0.989252	0.990342	0.991646	0.99341	0.995401	0.997695	1.00041	1.00328	1.0063	1.00975	1.01341	1.01752	1.02155	1.02591	1.03014	1.03448	1.0394	1.04435	1.04898	1.05361	1.05825	1.06298	1.06777	1.07261	1.07745	1.08197	1.08647	1.09117	1.09575	1.10031	1.10486	1.10905	1.1132	1.11732	1.12103
1.00454	1.00425	1.00348	1.0024	1.00169	1.00051	0.999489	0.998462	0.997527	0.996562	0.995566	0.995179	0.99487	0.994834	0.99515	0.995804	0.996846	0.998117	0.999865	1.00184	1.00414	1.00686	1.00975	1.0128	1.01629	1.01999	1.02414	1.02822	1.03263	1.03692	1.04132	1.04629	1.05129	1.05597	1.06065	1.06532	1.07009	1.07491	1.07978	1.08465	1.08917	1.09369	1.0984	1.10298	1.10753	1.11207	1.11625	1.12039	1.1245	1.12819
1.01174	1.01141	1.0106	1.00947	1.0087	1.00745	1.00636	1.00527	1.00426	1.00322	1.00215	1.00169	1.0013	1.0012	1.00144	1.00204	1.00303	1.00426	1.00599	1.00794	1.01023	1.01295	1.01587	1.01893	1.02245	1.02618	1.03036	1.03449	1.03895	1.04328	1.04773	1.05274	1.05778	1.06251	1.06722	1.07194	1.07674	1.08159	1.08648	1.09136	1.09589	1.10042	1.10513	1.10971	1.11426	1.11879	1.12296	1.12708	1.13118	1.13487
1.01846	1.0181	1.01724	1.01608	1.01524	1.01394	1.01278	1.01163	1.01055	1.00944	1.0083	1.00776	1.0073	1.00712	1.0073	1.00784	1.00878	1.00997	1.01167	1.01359	1.01588	1.0186	1.02152	1.0246	1.02814	1.03188	1.03609	1.04025	1.04475	1.04912	1.05361	1.05866	1.06373	1.06849	1.07323	1.07798	1.08281	1.08768	1.0926	1.09749	1.10202	1.10656	1.11127	1.11585	1.12039	1.12491	1.12907	1.13318	1.13727	1.14095
1.02524	1.02485	1.02395	1.02274	1.02185	1.02049	1.01926	1.01805	1.01689	1.01571	1.0145	1.01388	1.01335	1.0131	1.01321	1.01367	1.01456	1.01571	1.01738	1.01927	1.02154	1.02425	1.02717	1.03026	1.03382	1.03758	1.04181	1.04599	1.05053	1.05494	1.05946	1.06454	1.06964	1.07443	1.0792	1.08397	1.08884	1.09372	1.09866	1.10356	1.1081	1.11264	1.11735	1.12193	1.12647	1.13097	1.13512	1.13921	1.14331	1.14697
1.03217	1.03175	1.03082	1.02956	1.0286	1.02718	1.02588	1.02462	1.02338	1.02213	1.02084	1.02014	1.01953	1.0192	1.01923	1.01963	1.02045	1.02155	1.02319	1.02504	1.02729	1.02998	1.03291	1.036	1.03957	1.04334	1.04759	1.05179	1.05636	1.0608	1.06535	1.07046	1.07558	1.08041	1.0852	1.09	1.09489	1.09978	1.10474	1.10965	1.11419	1.11874	1.12344	1.12802	1.13256	1.13704	1.14118	1.14526	1.14935	1.153
1.03917	1.03872	1.03775	1.03645	1.03543	1.03396	1.03258	1.03126	1.02994	1.02861	1.02725	1.02646	1.02577	1.02536	1.02531	1.02563	1.02638	1.02743	1.02902	1.03083	1.03306	1.03573	1.03865	1.04174	1.04532	1.04909	1.05335	1.05757	1.06217	1.06664	1.07121	1.07634	1.08148	1.08634	1.09115	1.09597	1.10088	1.10579	1.11077	1.11568	1.12022	1.12478	1.12947	1.13405	1.13858	1.14305	1.14718	1.15124	1.15532	1.15897
1.04622	1.04574	1.04473	1.04339	1.04231	1.04078	1.03933	1.03794	1.03654	1.03514	1.0337	1.03281	1.03204	1.03154	1.03141	1.03165	1.03233	1.03332	1.03487	1.03663	1.03883	1.04147	1.04438	1.04746	1.05104	1.05481	1.05908	1.06331	1.06793	1.07241	1.077	1.08215	1.08731	1.09219	1.09702	1.10186	1.10679	1.11171	1.1167	1.12162	1.12615	1.13071	1.1354	1.13997	1.14449	1.14895	1.15307	1.15712	1.16119	1.16483
1.05328	1.05278	1.05174	1.05035	1.04921	1.04762	1.0461	1.04464	1.04316	1.04168	1.04016	1.03918	1.03832	1.03773	1.03751	1.03766	1.03828	1.03919	1.04069	1.0424	1.04456	1.04717	1.05006	1.05313	1.05671	1.06047	1.06473	1.06897	1.0736	1.0781	1.08271	1.08787	1.09304	1.09794	1.10278	1.10763	1.11258	1.11751	1.12251	1.12742	1.13195	1.13652	1.14119	1.14577	1.15028	1.15472	1.15882	1.16286	1.16693	1.17056
1.06033	1.05981	1.05873	1.05731	1.05611	1.05445	1.05286	1.05134	1.04978	1.04821	1.04661	1.04553	1.04458	1.0439	1.04359	1.04366	1.04419	1.04503	1.04647	1.04812	1.05024	1.05281	1.05568	1.05873	1.06229	1.06604	1.07029	1.07453	1.07917	1.08368	1.08829	1.09347	1.09864	1.10355	1.1084	1.11326	1.11822	1.12315	1.12816	1.13308	1.13759	1.14217	1.14683	1.1514	1.1559	1.16032	1.16442	1.16844	1.1725	1.17613
1.06734	1.0668	1.06569	1.06423	1.06297	1.06126	1.05959	1.05801	1.05636	1.05471	1.05302	1.05185	1.0508	1.05003	1.04962	1.04959	1.05004	1.05081	1.05219	1.05377	1.05584	1.05837	1.0612	1.06422	1.06777	1.0715	1.07574	1.07996	1.08461	1.08913	1.09374	1.09891	1.10409	1.10901	1.11386	1.11872	1.1237	1.12863	1.13364	1.13855	1.14305	1.14763	1.15228	1.15684	1.16133	1.16574	1.16982	1.17382	1.17788	1.18151
1.07429	1.07372	1.07259	1.07109	1.06977	1.068	1.06627	1.06461	1.06288	1.06115	1.05938	1.0581	1.05696	1.05609	1.05558	1.05546	1.05581	1.0565	1.05781	1.05932	1.06134	1.06382	1.06661	1.0696	1.07311	1.07682	1.08104	1.08525	1.0899	1.09441	1.09902	1.10419	1.10936	1.11428	1.11913	1.12399	1.12897	1.1339	1.13891	1.14382	1.14831	1.15288	1.15752	1.16207	1.16655	1.17094	1.17501	1.179	1.18305	1.18667
1.08114	1.08056	1.0794	1.07786	1.07649	1.07466	1.07286	1.07114	1.06932	1.0675	1.06564	1.06427	1.06303	1.06206	1.06145	1.06122	1.06148	1.06209	1.06332	1.06476	1.06671	1.06913	1.07188	1.07483	1.07831	1.08199	1.08618	1.09037	1.095	1.0995	1.1041	1.10926	1.11442	1.11934	1.12418	1.12904	1.13402	1.13894	1.14396	1.14885	1.15333	1.1579	1.16252	1.16706	1.17153	1.1759	1.17996	1.18393	1.18798	1.1916
1.0873	1.08669	1.08549	1.08392	1.08248	1.08061	1.07874	1.07697	1.07508	1.0732	1.07128	1.06984	1.06853	1.0675	1.06683	1.06655	1.06676	1.06734	1.06855	1.06996	1.07191	1.07433	1.07709	1.08006	1.08356	1.08726	1.09148	1.0957	1.10037	1.10491	1.10955	1.11474	1.11993	1.12489	1.12977	1.13465	1.13967	1.1446	1.14964	1.15455	1.15903	1.16361	1.16823	1.17277	1.17724	1.18159	1.18565	1.1896	1.19365	1.19726
1.09155	1.09093	1.08971	1.08811	1.08664	1.08473	1.08282	1.08101	1.07907	1.07714	1.07517	1.07366	1.0723	1.07121	1.07048	1.07014	1.07031	1.07083	1.07201	1.07338	1.0753	1.07769	1.08042	1.08337	1.08687	1.09055	1.09476	1.09897	1.10365	1.10819	1.11282	1.11802	1.12321	1.12817	1.13304	1.13793	1.14295	1.14789	1.15293	1.15783	1.1623	1.16689	1.1715	1.17604	1.1805	1.18484	1.18889	1.19283	1.19688	1.20048
1.0986	1.09795	1.09671	1.09508	1.09355	1.09158	1.08959	1.08772	1.08569	1.08368	1.08161	1.08	1.07854	1.07734	1.0765	1.07606	1.07612	1.07655	1.07764	1.07893	1.08079	1.08311	1.0858	1.0887	1.09216	1.0958	1.09998	1.10417	1.10883	1.11336	1.11798	1.12316	1.12833	1.13328	1.13815	1.14303	1.14805	1.15298	1.15802	1.1629	1.16736	1.17194	1.17653	1.18106	1.18551	1.18983	1.19387	1.1978	1.20184	1.20544
1.1054	1.10474	1.10348	1.10181	1.10023	1.09821	1.09615	1.0942	1.09209	1.08999	1.08783	1.08612	1.08455	1.08325	1.0823	1.08175	1.08171	1.08205	1.08305	1.08426	1.08604	1.0883	1.09093	1.09378	1.09719	1.10079	1.10493	1.10908	1.11372	1.11823	1.12283	1.12799	1.13314	1.13808	1.14294	1.14781	1.15282	1.15774	1.16277	1.16764	1.17207	1.17665	1.18122	1.18574	1.19018	1.19448	1.1985	1.20242	1.20646	1.21005
1.11125	1.11058	1.10929	1.1076	1.10596	1.1039	1.10178	1.09977	1.09759	1.09541	1.09318	1.09137	1.08971	1.08832	1.08727	1.08663	1.0865	1.08675	1.08768	1.08881	1.09053	1.09272	1.0953	1.0981	1.10147	1.10503	1.10913	1.11326	1.11787	1.12236	1.12694	1.13208	1.13721	1.14214	1.14698	1.15183	1.15684	1.16174	1.16677	1.17163	1.17604	1.18061	1.18517	1.18968	1.1941	1.19839	1.2024	1.2063	1.21034	1.21393
1.11762	1.11694	1.11564	1.11391	1.11223	1.11011	1.10792	1.10586	1.10359	1.10133	1.09901	1.09709	1.09533	1.09383	1.09268	1.09192	1.09168	1.09184	1.09268	1.09371	1.09535	1.09747	1.09998	1.10272	1.10604	1.10954	1.11359	1.11768	1.12226	1.12671	1.13126	1.13637	1.14147	1.14638	1.1512	1.15604	1.16103	1.16592	1.17093	1.17577	1.18016	1.18472	1.18926	1.19375	1.19817	1.20243	1.20643	1.21032	1.21435	1.21795
1.1241	1.12341	1.12209	1.12034	1.11861	1.11644	1.11418	1.11205	1.10969	1.10734	1.10493	1.1029	1.10104	1.09942	1.09815	1.09728	1.09692	1.09697	1.09771	1.09864	1.10019	1.10222	1.10466	1.10733	1.11058	1.11402	1.11801	1.12204	1.12658	1.131	1.13551	1.14058	1.14564	1.15052	1.15531	1.16012	1.1651	1.16996	1.17496	1.17977	1.18414	1.18869	1.1932	1.19768	1.20208	1.20633	1.21031	1.21418	1.21822	1.22181
1.13008	1.12938	1.12805	1.12628	1.12449	1.12228	1.11996	1.11776	1.11532	1.1129	1.1104	1.10826	1.10629	1.10457	1.10319	1.1022	1.10174	1.10168	1.10232	1.10315	1.10461	1.10656	1.10892	1.11151	1.1147	1.11808	1.12201	1.12598	1.13048	1.13485	1.13932	1.14435	1.14937	1.15422	1.15898	1.16376	1.16872	1.17356	1.17854	1.18333	1.18767	1.19221	1.1967	1.20116	1.20555	1.20977	1.21374	1.2176	1.22164	1.22523
1.13568	1.13498	1.13363	1.13184	1.13001	1.12775	1.12538	1.12312	1.1206	1.1181	1.11552	1.11328	1.11121	1.10939	1.1079	1.1068	1.10623	1.10606	1.10661	1.10734	1.10871	1.11057	1.11286	1.11538	1.1185	1.12181	1.12568	1.12959	1.13404	1.13837	1.14279	1.14778	1.15275	1.15758	1.1623	1.16706	1.172	1.17681	1.18177	1.18653	1.19084	1.19537	1.19984	1.20429	1.20866	1.21287	1.21683	1.22067	1.2247	1.2283
1.14149	1.14078	1.13943	1.13761	1.13574	1.13344	1.131	1.12868	1.12608	1.12349	1.12082	1.11848	1.1163	1.11437	1.11276	1.11154	1.11085	1.11056	1.111	1.11162	1.1129	1.11465	1.11685	1.11928	1.12232	1.12556	1.12935	1.1332	1.13759	1.14186	1.14623	1.15117	1.15608	1.16087	1.16555	1.17027	1.17518	1.17996	1.1849	1.18963	1.19391	1.19842	1.20286	1.2073	1.21166	1.21584	1.21979	1.22362	1.22765	1.23125
1.14645	1.14574	1.14438	1.14255	1.14064	1.1383	1.1358	1.13343	1.13076	1.1281	1.12535	1.12291	1.12065	1.11862	1.11691	1.11558	1.11479	1.1144	1.11475	1.11527	1.11645	1.11813	1.12024	1.1226	1.12557	1.12874	1.13246	1.13625	1.14059	1.14482	1.14913	1.15402	1.15889	1.16365	1.16829	1.17298	1.17786	1.18262	1.18753	1.19224	1.19649	1.20099	1.20541	1.20983	1.21417	1.21834	1.22227	1.22609	1.23012	1.23372
1.15218	1.15147	1.15011	1.14826	1.14631	1.14392	1.14137	1.13893	1.13618	1.13343	1.13059	1.12804	1.12566	1.12351	1.12167	1.12021	1.11928	1.11877	1.11899	1.11938	1.12045	1.12201	1.12402	1.12627	1.12915	1.13222	1.13585	1.13956	1.14382	1.14798	1.15222	1.15704	1.16185	1.16655	1.17114	1.17577	1.18063	1.18534	1.19022	1.19489	1.19911	1.20359	1.20797	1.21237	1.2167	1.22084	1.22476	1.22857	1.2326	1.2362
1.15681	1.1561	1.15473	1.15287	1.15089	1.14847	1.14586	1.14338	1.14055	1.13774	1.13482	1.13217	1.1297	1.12745	1.12551	1.12395	1.12291	1.12229	1.12241	1.12271	1.12369	1.12515	1.12707	1.12924	1.13204	1.13504	1.1386	1.14223	1.14643	1.15053	1.15472	1.15949	1.16424	1.1689	1.17344	1.17804	1.18287	1.18754	1.1924	1.19704	1.20123	1.20569	1.21005	1.21444	1.21875	1.22287	1.22678	1.23058	1.23461	1.23822
0.946117	0.946169	0.945821	0.945199	0.94503	0.944364	0.943929	0.943362	0.943	0.942562	0.942075	0.942216	0.942384	0.942787	0.943494	0.944461	0.945705	0.947055	0.948736	0.950658	0.952726	0.955179	0.957674	0.960277	0.963253	0.966472	0.970078	0.973582	0.977331	0.980989	0.984783	0.989163	0.993619	0.997734	1.00193	1.00614	1.01047	1.01495	1.01948	1.02411	1.0285	1.03284	1.03749	1.042	1.04656	1.05119	1.05542	1.05968	1.06386	1.06767
0.955251	0.955243	0.954822	0.954125	0.95387	0.953122	0.952596	0.95196	0.951513	0.950998	0.95044	0.950508	0.950613	0.95096	0.951621	0.952556	0.953788	0.955145	0.956859	0.958811	0.960939	0.963457	0.966039	0.968735	0.971817	0.975134	0.978849	0.982468	0.986345	0.990122	0.994034	0.998527	1.00309	1.00731	1.0116	1.0159	1.02031	1.02486	1.02945	1.03413	1.03854	1.04291	1.04758	1.05211	1.05667	1.06129	1.06551	1.06976	1.07392	1.07771
0.960259	0.960222	0.959765	0.959031	0.958728	0.957936	0.95736	0.956685	0.956188	0.955627	0.955024	0.955046	0.955108	0.955417	0.956042	0.956948	0.95816	0.959508	0.961224	0.963178	0.965322	0.967861	0.970474	0.973206	0.976328	0.979683	0.983442	0.987108	0.991038	0.994866	0.998827	1.00337	1.00797	1.01224	1.01657	1.02091	1.02535	1.02993	1.03455	1.03925	1.04367	1.04806	1.05273	1.05726	1.06182	1.06643	1.07065	1.07488	1.07904	1.08283
0.96421	0.964152	0.963669	0.962905	0.962567	0.961741	0.961125	0.960417	0.95988	0.959281	0.958641	0.958623	0.958649	0.958922	0.959516	0.960394	0.961585	0.96292	0.964633	0.966582	0.968733	0.97128	0.973911	0.976664	0.979811	0.98319	0.986976	0.990672	0.994638	0.998501	1.00249	1.00707	1.0117	1.016	1.02035	1.02472	1.02919	1.03378	1.03842	1.04313	1.04756	1.05196	1.05663	1.06117	1.06572	1.07033	1.07454	1.07877	1.08292	1.0867
0.973054	0.972943	0.972394	0.971562	0.971141	0.970236	0.969531	0.968754	0.968132	0.967454	0.966738	0.966642	0.966598	0.966807	0.967344	0.968178	0.969342	0.970669	0.972396	0.974356	0.976546	0.979139	0.981834	0.984658	0.987888	0.991343	0.995216	0.999005	1.00308	1.00704	1.01113	1.01579	1.02051	1.0249	1.02933	1.03377	1.03831	1.04295	1.04765	1.05239	1.05685	1.06127	1.06595	1.0705	1.07506	1.07965	1.08385	1.08806	1.09221	1.09596
0.981392	0.981233	0.980625	0.979729	0.979231	0.978253	0.977464	0.976621	0.975915	0.975162	0.974371	0.974197	0.974082	0.974226	0.974703	0.975488	0.976619	0.97793	0.979661	0.981623	0.98384	0.986465	0.989212	0.992094	0.995391	0.998909	1.00285	1.00672	1.01088	1.01492	1.0191	1.02384	1.02863	1.0331	1.03759	1.04209	1.04669	1.05138	1.05612	1.0609	1.06537	1.06982	1.07451	1.07906	1.08362	1.0882	1.09239	1.09659	1.10072	1.10446
0.98928	0.989078	0.988417	0.987463	0.986892	0.985845	0.984977	0.98407	0.983284	0.982456	0.981592	0.981341	0.981155	0.981231	0.981647	0.98238	0.983473	0.984761	0.986488	0.988445	0.990679	0.993327	0.996114	0.99904	1.00239	1.00596	1.00996	1.0139	1.01813	1.02225	1.02649	1.0313	1.03616	1.04068	1.04523	1.04979	1.05444	1.05917	1.06395	1.06875	1.07324	1.07771	1.0824	1.08696	1.09151	1.09608	1.10027	1.10444	1.10857	1.11229
0.995867	0.995631	0.994926	0.993926	0.993295	0.99219	0.991257	0.990294	0.98944	0.988547	0.98762	0.9873	0.987052	0.987067	0.987427	0.98811	0.989164	0.990426	0.992143	0.994086	0.996327	0.998985	1.0018	1.00475	1.00814	1.01174	1.01579	1.01976	1.02405	1.02822	1.03252	1.03738	1.04228	1.04685	1.05144	1.05603	1.06072	1.06548	1.07029	1.07511	1.07961	1.08409	1.08878	1.09335	1.0979	1.10245	1.10663	1.11079	1.11491	1.11863
1.00235	1.00209	1.00134	1.00029	0.999605	0.998444	0.997445	0.996428	0.995505	0.994548	0.993557	0.993168	0.992854	0.992808	0.993109	0.99374	0.994752	0.995984	0.997686	0.999612	1.00185	1.00452	1.00735	1.01033	1.01375	1.01738	1.02146	1.02548	1.02982	1.03403	1.03837	1.04327	1.04821	1.05283	1.05746	1.06209	1.06681	1.0716	1.07643	1.08127	1.08577	1.09026	1.09496	1.09953	1.10407	1.10862	1.11279	1.11694	1.12105	1.12475
1.00948	1.00918	1.00839	1.0073	1.00654	1.00532	1.00425	1.00317	1.00217	1.00114	1.00008	0.999614	0.999228	0.999112	0.999346	0.999917	1.00088	1.00208	1.00376	1.00566	1.0079	1.01057	1.01342	1.01642	1.01987	1.02353	1.02765	1.03171	1.0361	1.04036	1.04474	1.04969	1.05467	1.05934	1.064	1.06867	1.07343	1.07824	1.0831	1.08795	1.09246	1.09697	1.10166	1.10623	1.11078	1.11531	1.11947	1.1236	1.12771	1.1314
1.01648	1.01614	1.01531	1.01417	1.01335	1.01207	1.01093	1.00979	1.00872	1.00762	1.00648	1.00594	1.00548	1.00529	1.00545	1.00596	1.00687	1.00803	1.00969	1.01157	1.0138	1.01646	1.01932	1.02234	1.02582	1.0295	1.03364	1.03773	1.04217	1.04648	1.0509	1.05589	1.0609	1.06561	1.07031	1.075	1.0798	1.08463	1.08952	1.09438	1.09889	1.10341	1.10811	1.11268	1.11722	1.12173	1.12589	1.13	1.1341	1.13779
1.02314	1.02278	1.02191	1.02072	1.01985	1.01851	1.0173	1.0161	1.01496	1.01379	1.01258	1.01196	1.01142	1.01116	1.01126	1.0117	1.01256	1.01368	1.0153	1.01715	1.01937	1.02203	1.02489	1.02792	1.03142	1.03511	1.03928	1.0434	1.04787	1.05221	1.05667	1.06169	1.06673	1.07147	1.0762	1.08092	1.08575	1.09059	1.0955	1.10038	1.10489	1.10942	1.11411	1.11868	1.12321	1.12772	1.13186	1.13596	1.14006	1.14373
1.02982	1.02942	1.02852	1.02729	1.02635	1.02496	1.02368	1.02243	1.0212	1.01996	1.01869	1.01798	1.01738	1.01704	1.01706	1.01744	1.01824	1.01931	1.0209	1.02272	1.02492	1.02756	1.03043	1.03346	1.03697	1.04068	1.04486	1.049	1.0535	1.05788	1.06236	1.06741	1.07248	1.07725	1.082	1.08674	1.0916	1.09646	1.10138	1.10627	1.11078	1.11532	1.12	1.12457	1.1291	1.13359	1.13773	1.14181	1.1459	1.14957
1.03651	1.03609	1.03515	1.03388	1.03289	1.03143	1.03009	1.02877	1.02748	1.02616	1.02481	1.02403	1.02334	1.02293	1.02288	1.02318	1.02392	1.02494	1.02649	1.02827	1.03045	1.03307	1.03593	1.03897	1.04248	1.04619	1.05039	1.05455	1.05908	1.06348	1.06799	1.07306	1.07815	1.08295	1.08771	1.09248	1.09736	1.10223	1.10718	1.11206	1.11658	1.12112	1.1258	1.13037	1.13489	1.13936	1.14349	1.14756	1.15165	1.1553
1.04326	1.04281	1.04183	1.04052	1.03947	1.03796	1.03654	1.03517	1.0338	1.03241	1.03098	1.03011	1.02935	1.02885	1.02872	1.02895	1.02962	1.03058	1.0321	1.03382	1.03598	1.03858	1.04143	1.04446	1.04797	1.05169	1.05589	1.06006	1.06461	1.06903	1.07356	1.07866	1.08376	1.08858	1.09337	1.09815	1.10305	1.10793	1.11289	1.11778	1.12229	1.12684	1.13152	1.13608	1.1406	1.14505	1.14917	1.15323	1.15731	1.16096
1.05002	1.04955	1.04854	1.04719	1.04608	1.04451	1.04303	1.04159	1.04014	1.03868	1.03718	1.03621	1.03537	1.03479	1.03457	1.03472	1.03532	1.03622	1.03769	1.03937	1.04149	1.04406	1.04689	1.04991	1.05343	1.05714	1.06134	1.06551	1.07008	1.07452	1.07907	1.08417	1.08929	1.09413	1.09893	1.10373	1.10864	1.11354	1.1185	1.1234	1.1279	1.13246	1.13712	1.14168	1.14619	1.15063	1.15474	1.15878	1.16286	1.1665
1.05679	1.05629	1.05525	1.05386	1.05269	1.05107	1.04952	1.04802	1.04649	1.04495	1.04337	1.04231	1.04138	1.04072	1.04041	1.04048	1.041	1.04184	1.04325	1.04487	1.04696	1.04949	1.05231	1.05531	1.05881	1.06251	1.06671	1.07089	1.07547	1.07992	1.08447	1.08959	1.09471	1.09957	1.10438	1.10919	1.11411	1.11901	1.12399	1.12888	1.13338	1.13794	1.14259	1.14715	1.15165	1.15607	1.16017	1.1642	1.16827	1.1719
1.06353	1.06301	1.06194	1.06051	1.05929	1.05761	1.05598	1.05443	1.05281	1.05119	1.04953	1.04839	1.04736	1.04661	1.04622	1.0462	1.04664	1.0474	1.04876	1.05032	1.05236	1.05486	1.05764	1.06062	1.06411	1.0678	1.07198	1.07616	1.08074	1.0852	1.08976	1.09488	1.1	1.10487	1.10968	1.1145	1.11944	1.12434	1.12932	1.13421	1.1387	1.14326	1.1479	1.15245	1.15694	1.16135	1.16544	1.16945	1.17351	1.17715
1.07022	1.06968	1.06858	1.06712	1.06584	1.0641	1.06241	1.06079	1.05909	1.0574	1.05565	1.05441	1.0533	1.05245	1.05197	1.05185	1.05221	1.0529	1.0542	1.05569	1.05768	1.06013	1.06289	1.06583	1.0693	1.07297	1.07714	1.0813	1.08589	1.09034	1.0949	1.10002	1.10514	1.11002	1.11483	1.11965	1.12459	1.12949	1.13448	1.13936	1.14384	1.1484	1.15303	1.15757	1.16205	1.16644	1.17052	1.17452	1.17858	1.1822
1.07684	1.07628	1.07515	1.07365	1.07231	1.07053	1.06877	1.06708	1.0653	1.06353	1.0617	1.06036	1.05916	1.05822	1.05764	1.05743	1.0577	1.05831	1.05954	1.06096	1.0629	1.0653	1.06801	1.07092	1.07437	1.078	1.08215	1.08629	1.09088	1.09533	1.09988	1.10499	1.11011	1.11498	1.11979	1.12461	1.12956	1.13445	1.13944	1.14431	1.14878	1.15333	1.15795	1.16249	1.16696	1.17133	1.1754	1.17938	1.18343	1.18706
1.08298	1.08239	1.08123	1.07969	1.0783	1.07646	1.07463	1.0729	1.07105	1.06921	1.06732	1.06591	1.06463	1.06363	1.06298	1.06271	1.06294	1.0635	1.0647	1.0661	1.06802	1.07041	1.07313	1.07605	1.0795	1.08315	1.08732	1.09149	1.0961	1.10058	1.10516	1.1103	1.11544	1.12035	1.12518	1.13002	1.135	1.13991	1.14491	1.14979	1.15426	1.15883	1.16344	1.16798	1.17244	1.1768	1.18086	1.18482	1.18888	1.19249
1.08684	1.08624	1.08506	1.0835	1.08207	1.0802	1.07834	1.07656	1.07467	1.07279	1.07085	1.06939	1.06806	1.067	1.0663	1.06599	1.06616	1.06669	1.06785	1.06921	1.07111	1.07348	1.07618	1.07908	1.08253	1.08617	1.09033	1.09449	1.09911	1.1036	1.10818	1.11332	1.11846	1.12337	1.12821	1.13305	1.13803	1.14294	1.14795	1.15283	1.15729	1.16186	1.16646	1.171	1.17546	1.17981	1.18386	1.18782	1.19187	1.19548
1.09373	1.09311	1.0919	1.09031	1.08882	1.0869	1.08496	1.08312	1.08114	1.07917	1.07715	1.07558	1.07416	1.073	1.0722	1.07178	1.07186	1.0723	1.07339	1.07467	1.07651	1.07882	1.08147	1.08434	1.08775	1.09136	1.09549	1.09963	1.10424	1.10871	1.11328	1.11842	1.12354	1.12845	1.13328	1.13812	1.1431	1.14801	1.15302	1.15788	1.16233	1.16689	1.17148	1.17601	1.18046	1.18479	1.18883	1.19277	1.19681	1.20042
1.10041	1.09977	1.09854	1.09691	1.09538	1.0934	1.09139	1.08948	1.08742	1.08537	1.08326	1.08159	1.08007	1.07881	1.0779	1.07738	1.07736	1.07771	1.07872	1.07992	1.0817	1.08394	1.08654	1.08936	1.09274	1.0963	1.1004	1.10451	1.1091	1.11356	1.11812	1.12324	1.12834	1.13325	1.13806	1.1429	1.14787	1.15277	1.15777	1.16263	1.16705	1.17161	1.17618	1.1807	1.18514	1.18945	1.19348	1.1974	1.20145	1.20505
1.10686	1.10622	1.10497	1.10331	1.10171	1.09968	1.09761	1.09564	1.0935	1.09136	1.08916	1.08739	1.08577	1.08441	1.0834	1.08277	1.08265	1.08291	1.08384	1.08496	1.08666	1.08883	1.09138	1.09415	1.09748	1.101	1.10506	1.10914	1.11371	1.11815	1.12268	1.12777	1.13286	1.13775	1.14255	1.14737	1.15234	1.15722	1.16222	1.16706	1.17147	1.17602	1.18057	1.18508	1.1895	1.1938	1.19781	1.20172	1.20576	1.20937
1.11226	1.1116	1.11033	1.10865	1.10701	1.10494	1.1028	1.10078	1.09857	1.09636	1.0941	1.09224	1.09053	1.08909	1.08798	1.08727	1.08707	1.08725	1.0881	1.08915	1.09079	1.09291	1.09541	1.09813	1.10142	1.1049	1.10893	1.11298	1.11752	1.12194	1.12645	1.13153	1.13659	1.14147	1.14626	1.15107	1.15604	1.1609	1.16589	1.17072	1.17511	1.17966	1.18419	1.18869	1.1931	1.19738	1.20138	1.20529	1.20932	1.21292
1.11868	1.11801	1.11672	1.11501	1.11332	1.1112	1.109	1.10691	1.10461	1.10232	1.09997	1.098	1.09619	1.09463	1.09342	1.09259	1.09228	1.09236	1.09312	1.09407	1.09563	1.09766	1.10009	1.10275	1.10598	1.10941	1.11338	1.11738	1.12189	1.12627	1.13075	1.13579	1.14082	1.14568	1.15044	1.15523	1.16018	1.16503	1.17001	1.17481	1.17917	1.18372	1.18823	1.19271	1.19711	1.20137	1.20536	1.20925	1.21328	1.21688
1.12481	1.12414	1.12283	1.1211	1.11936	1.11719	1.11492	1.11277	1.11039	1.10802	1.10557	1.1035	1.10159	1.09992	1.0986	1.09766	1.09724	1.09721	1.09787	1.09872	1.1002	1.10214	1.1045	1.10709	1.11026	1.11362	1.11753	1.12149	1.12595	1.1303	1.13474	1.13974	1.14473	1.14956	1.15429	1.15906	1.16399	1.16882	1.17378	1.17856	1.1829	1.18743	1.19192	1.19639	1.20077	1.20501	1.20899	1.21286	1.2169	1.2205
1.13048	1.1298	1.12848	1.12672	1.12494	1.12272	1.1204	1.11819	1.11573	1.11328	1.11075	1.10858	1.10657	1.1048	1.10337	1.10232	1.10179	1.10166	1.10223	1.10299	1.10438	1.10624	1.10853	1.11104	1.11415	1.11745	1.12131	1.1252	1.12962	1.13393	1.13833	1.14329	1.14825	1.15305	1.15775	1.16249	1.1674	1.1722	1.17715	1.1819	1.18622	1.19074	1.19521	1.19966	1.20403	1.20825	1.21222	1.21607	1.22011	1.22371
1.13626	1.13557	1.13424	1.13246	1.13064	1.12838	1.12599	1.12372	1.12118	1.11865	1.11603	1.11375	1.11164	1.10977	1.10822	1.10705	1.10641	1.10617	1.10664	1.10729	1.10858	1.11035	1.11255	1.11499	1.11802	1.12125	1.12504	1.12887	1.13324	1.1375	1.14184	1.14676	1.15167	1.15643	1.1611	1.1658	1.17069	1.17546	1.18039	1.18512	1.1894	1.19391	1.19835	1.20279	1.20715	1.21134	1.2153	1.21914	1.22318	1.22678
1.14167	1.14099	1.13965	1.13785	1.13598	1.13368	1.13124	1.12891	1.12629	1.12368	1.12099	1.1186	1.11639	1.11441	1.11275	1.11147	1.11072	1.11037	1.11073	1.11128	1.11248	1.11416	1.11627	1.11863	1.12159	1.12475	1.12846	1.13223	1.13654	1.14075	1.14504	1.14991	1.15476	1.15949	1.16412	1.16879	1.17365	1.17839	1.18329	1.188	1.19225	1.19674	1.20116	1.20558	1.20993	1.21411	1.21805	1.22188	1.22591	1.22952
1.14684	1.14615	1.1448	1.14299	1.14108	1.13874	1.13624	1.13386	1.13116	1.12848	1.1257	1.12322	1.12091	1.11883	1.11706	1.11567	1.1148	1.11434	1.1146	1.11504	1.11615	1.11773	1.11976	1.12203	1.12491	1.128	1.13164	1.13534	1.13959	1.14375	1.14799	1.1528	1.1576	1.16229	1.16687	1.17151	1.17635	1.18106	1.18593	1.1906	1.19483	1.1993	1.2037	1.2081	1.21243	1.21659	1.22052	1.22434	1.22837	1.23198
1.15242	1.15174	1.15039	1.14856	1.14661	1.14423	1.14167	1.13922	1.13644	1.13367	1.13081	1.12821	1.12579	1.12359	1.12169	1.12017	1.11917	1.11858	1.11872	1.11904	1.12002	1.12149	1.12341	1.12558	1.12836	1.13136	1.1349	1.13852	1.1427	1.14678	1.15095	1.15569	1.16042	1.16506	1.16959	1.17417	1.17898	1.18364	1.18849	1.19312	1.19731	1.20176	1.20613	1.21051	1.21483	1.21896	1.22288	1.22668	1.23072	1.23433
1.157	1.15632	1.15497	1.15312	1.15114	1.14873	1.14612	1.14362	1.14077	1.13793	1.13499	1.1323	1.12979	1.12749	1.12549	1.12386	1.12275	1.12206	1.1221	1.12231	1.1232	1.12458	1.12641	1.12849	1.1312	1.13411	1.13758	1.14113	1.14524	1.14926	1.15337	1.15806	1.16274	1.16733	1.17182	1.17636	1.18113	1.18577	1.19058	1.19519	1.19934	1.20378	1.20812	1.21249	1.21679	1.22091	1.22481	1.22861	1.23264	1.23626
1.1622	1.16152	1.16018	1.15832	1.1563	1.15385	1.15118	1.14862	1.1457	1.14278	1.13974	1.13694	1.13431	1.13189	1.12977	1.128	1.12676	1.12593	1.12584	1.12592	1.12669	1.12794	1.12965	1.13162	1.13422	1.13703	1.14039	1.14384	1.14787	1.15181	1.15584	1.16045	1.16505	1.16958	1.174	1.17849	1.18322	1.1878	1.19258	1.19714	1.20126	1.20568	1.20998	1.21433	1.21861	1.22271	1.2266	1.23038	1.23441	1.23804
0.945706	0.945774	0.945442	0.944834	0.944672	0.944014	0.943581	0.94301	0.942642	0.942194	0.941696	0.941817	0.941964	0.942342	0.943019	0.943951	0.945156	0.946461	0.948094	0.949968	0.951984	0.954383	0.956822	0.959368	0.962286	0.965451	0.969	0.972448	0.976141	0.979746	0.983489	0.987819	0.992227	0.996299	1.00046	1.00463	1.00892	1.01338	1.01788	1.02249	1.02685	1.03118	1.03582	1.04032	1.04487	1.04949	1.05372	1.05799	1.06217	1.06599
0.947386	0.947448	0.947109	0.946491	0.946315	0.945642	0.945192	0.944606	0.944217	0.94375	0.943232	0.94333	0.943455	0.94381	0.944465	0.945375	0.94656	0.947848	0.949466	0.951325	0.95333	0.955719	0.958151	0.960691	0.963606	0.966767	0.970313	0.97376	0.977454	0.981061	0.984805	0.989136	0.993544	0.997618	1.00178	1.00595	1.01025	1.0147	1.01921	1.02382	1.02818	1.0325	1.03714	1.04164	1.04619	1.05081	1.05503	1.05929	1.06347	1.06729
0.956852	0.956852	0.956437	0.955741	0.955475	0.954717	0.954173	0.953516	0.953039	0.952494	0.9519	0.951924	0.951983	0.952282	0.952889	0.953766	0.954939	0.956235	0.957888	0.959778	0.961846	0.964304	0.966826	0.969465	0.972489	0.975753	0.979413	0.982979	0.986806	0.990538	0.994404	0.998853	1.00337	1.00756	1.01181	1.01608	1.02046	1.02498	1.02955	1.03421	1.0386	1.04296	1.04762	1.05213	1.05668	1.06129	1.06551	1.06975	1.07392	1.07771
0.965751	0.965696	0.965213	0.964446	0.964097	0.963259	0.962626	0.961901	0.961339	0.960716	0.960049	0.959997	0.95999	0.960228	0.960783	0.961622	0.962773	0.964068	0.965742	0.967651	0.969765	0.972275	0.974872	0.97759	0.980705	0.984053	0.987808	0.991476	0.995416	0.999254	1.00322	1.00777	1.01238	1.01666	1.021	1.02535	1.0298	1.03438	1.03901	1.04371	1.04813	1.05252	1.05718	1.06171	1.06626	1.07086	1.07507	1.07929	1.08345	1.08722
0.973884	0.97378	0.973238	0.972408	0.971983	0.971074	0.970359	0.969569	0.968929	0.968232	0.967494	0.967369	0.967296	0.967473	0.967974	0.968769	0.969893	0.971177	0.972861	0.974778	0.976924	0.979473	0.982125	0.984906	0.988094	0.991508	0.99534	0.999089	1.00312	1.00705	1.0111	1.01573	1.02042	1.02478	1.02918	1.03359	1.03811	1.04274	1.04742	1.05215	1.05659	1.061	1.06567	1.07021	1.07476	1.07935	1.08355	1.08775	1.0919	1.09566
0.979791	0.979655	0.979072	0.978199	0.97772	0.976759	0.975985	0.975147	0.974446	0.973694	0.972902	0.972719	0.972592	0.972719	0.973174	0.97393	0.975025	0.976292	0.977973	0.979885	0.982045	0.98461	0.987292	0.990107	0.993335	0.996788	1.00066	1.00446	1.00855	1.01253	1.01664	1.02132	1.02605	1.03046	1.0349	1.03936	1.04391	1.04857	1.05328	1.05802	1.06247	1.0669	1.07158	1.07612	1.08067	1.08525	1.08944	1.09363	1.09777	1.10152
0.986756	0.986582	0.985952	0.985028	0.984484	0.983462	0.982618	0.981724	0.980952	0.980134	0.979277	0.979025	0.978836	0.978903	0.979303	0.980013	0.981073	0.98232	0.983997	0.985903	0.988077	0.990661	0.993377	0.996231	0.999508	1.003	1.00693	1.01078	1.01494	1.01898	1.02315	1.02789	1.03268	1.03714	1.04163	1.04613	1.05074	1.05543	1.06017	1.06494	1.0694	1.07385	1.07852	1.08307	1.08762	1.09218	1.09637	1.10055	1.10468	1.10842
0.994369	0.994154	0.993474	0.992494	0.991881	0.990793	0.989873	0.988916	0.988066	0.987174	0.986245	0.985916	0.985656	0.985656	0.985993	0.986649	0.987668	0.988889	0.990558	0.992453	0.994639	0.99724	0.999989	1.00288	1.00621	1.00975	1.01373	1.01764	1.02186	1.02597	1.0302	1.035	1.03984	1.04436	1.04891	1.05345	1.0581	1.06283	1.0676	1.0724	1.07687	1.08133	1.08602	1.09057	1.09511	1.09967	1.10385	1.10801	1.11213	1.11585
1.00032	1.00008	0.999362	0.998342	0.997675	0.996535	0.995554	0.994547	0.993634	0.992684	0.991696	0.991303	0.990983	0.990926	0.991209	0.991816	0.992797	0.99399	0.995644	0.997524	0.999711	1.00232	1.00508	1.008	1.01135	1.01492	1.01893	1.02287	1.02714	1.03129	1.03556	1.0404	1.04528	1.04985	1.05442	1.059	1.06368	1.06843	1.07323	1.07804	1.08252	1.08699	1.09167	1.09623	1.10077	1.10531	1.10949	1.11363	1.11775	1.12147
1.0064	1.00613	1.00537	1.00431	1.00359	1.0024	1.00135	1.0003	0.999318	0.998307	0.997257	0.996797	0.996416	0.996298	0.996524	0.997079	0.998018	0.99918	1.00082	1.00268	1.00486	1.00747	1.01025	1.01318	1.01656	1.02015	1.02419	1.02817	1.03248	1.03667	1.04098	1.04586	1.05077	1.05538	1.05998	1.06459	1.06931	1.07407	1.0789	1.08372	1.0882	1.09269	1.09737	1.10193	1.10647	1.111	1.11516	1.1193	1.12341	1.12711
1.01351	1.0132	1.0124	1.01129	1.01051	1.00926	1.00814	1.00702	1.00597	1.00488	1.00376	1.00322	1.00277	1.00258	1.00274	1.00323	1.00412	1.00524	1.00686	1.00869	1.01087	1.01348	1.01627	1.01923	1.02263	1.02625	1.03032	1.03434	1.0387	1.04293	1.04729	1.05221	1.05716	1.0618	1.06644	1.07109	1.07584	1.08063	1.08548	1.09031	1.0948	1.0993	1.10398	1.10854	1.11308	1.11759	1.12175	1.12587	1.12997	1.13367
1.0208	1.02046	1.01962	1.01846	1.01761	1.0163	1.01511	1.01393	1.01279	1.01163	1.01044	1.00981	1.00928	1.00902	1.0091	1.00952	1.01036	1.01144	1.01302	1.01483	1.017	1.0196	1.0224	1.02537	1.0288	1.03243	1.03653	1.04058	1.04499	1.04927	1.05366	1.05862	1.0636	1.06829	1.07296	1.07764	1.08242	1.08723	1.09211	1.09695	1.10145	1.10596	1.11063	1.11519	1.11972	1.12422	1.12837	1.13247	1.13657	1.14026
1.02779	1.02742	1.02654	1.02533	1.02442	1.02305	1.02179	1.02054	1.01933	1.0181	1.01683	1.01612	1.01551	1.01517	1.01518	1.01553	1.01631	1.01734	1.01889	1.02066	1.02282	1.02541	1.02821	1.03119	1.03463	1.03828	1.0424	1.04648	1.05091	1.05523	1.05965	1.06464	1.06965	1.07437	1.07907	1.08378	1.08859	1.09342	1.09831	1.10317	1.10766	1.11218	1.11685	1.12141	1.12594	1.13042	1.13456	1.13865	1.14274	1.14642
1.03469	1.03429	1.03337	1.03213	1.03115	1.02972	1.02839	1.02709	1.0258	1.02449	1.02314	1.02235	1.02166	1.02124	1.02117	1.02146	1.02217	1.02315	1.02466	1.0264	1.02853	1.0311	1.0339	1.03688	1.04033	1.04399	1.04812	1.05222	1.05669	1.06103	1.06548	1.07049	1.07553	1.08028	1.085	1.08973	1.09456	1.0994	1.10432	1.10918	1.11367	1.1182	1.12287	1.12743	1.13194	1.13641	1.14054	1.14461	1.1487	1.15237
1.04165	1.04122	1.04027	1.03898	1.03795	1.03645	1.03505	1.03369	1.03232	1.03093	1.02951	1.02863	1.02786	1.02736	1.02721	1.02741	1.02806	1.02898	1.03045	1.03214	1.03425	1.03679	1.03959	1.04256	1.04602	1.04968	1.05382	1.05793	1.06242	1.06678	1.07126	1.07629	1.08135	1.08612	1.09086	1.09561	1.10046	1.10532	1.11024	1.11511	1.1196	1.12414	1.1288	1.13335	1.13786	1.14232	1.14644	1.15049	1.15458	1.15823
1.04864	1.04819	1.0472	1.04587	1.04477	1.04322	1.04175	1.04032	1.03887	1.03741	1.03591	1.03494	1.03408	1.03349	1.03325	1.03338	1.03395	1.03481	1.03624	1.03787	1.03995	1.04246	1.04524	1.0482	1.05166	1.05531	1.05946	1.06358	1.06809	1.07247	1.07696	1.08201	1.08708	1.09187	1.09663	1.10139	1.10626	1.11113	1.11607	1.12093	1.12542	1.12996	1.13461	1.13916	1.14367	1.1481	1.15221	1.15625	1.16033	1.16398
1.05563	1.05516	1.05413	1.05276	1.05161	1.05	1.04845	1.04696	1.04543	1.04389	1.0423	1.04124	1.04029	1.03961	1.03929	1.03933	1.03982	1.04062	1.04199	1.04357	1.0456	1.04809	1.05084	1.05379	1.05724	1.06088	1.06502	1.06914	1.07366	1.07806	1.08256	1.08762	1.09269	1.09751	1.10227	1.10704	1.11193	1.1168	1.12175	1.12662	1.1311	1.13564	1.14028	1.14483	1.14932	1.15374	1.15784	1.16187	1.16594	1.16959
1.0626	1.0621	1.06105	1.05963	1.05842	1.05676	1.05514	1.05358	1.05197	1.05034	1.04868	1.04752	1.04648	1.04571	1.04529	1.04524	1.04565	1.04637	1.04768	1.0492	1.05119	1.05363	1.05636	1.05928	1.06272	1.06635	1.07047	1.07459	1.07912	1.08352	1.08803	1.09309	1.09817	1.10299	1.10776	1.11254	1.11744	1.12231	1.12727	1.13213	1.1366	1.14115	1.14578	1.15032	1.1548	1.15921	1.16329	1.16731	1.17137	1.17501
1.06951	1.06899	1.06791	1.06646	1.06519	1.06347	1.06178	1.06015	1.05845	1.05675	1.055	1.05374	1.05261	1.05174	1.05123	1.05108	1.05141	1.05205	1.0533	1.05475	1.05669	1.05908	1.06178	1.06467	1.06808	1.07169	1.0758	1.0799	1.08443	1.08883	1.09334	1.09841	1.10348	1.10831	1.11308	1.11786	1.12277	1.12764	1.1326	1.13746	1.14191	1.14646	1.15107	1.15561	1.16008	1.16447	1.16854	1.17254	1.1766	1.18024
1.07634	1.0758	1.07469	1.07321	1.07188	1.0701	1.06834	1.06665	1.06487	1.06308	1.06125	1.05989	1.05866	1.0577	1.05708	1.05684	1.05707	1.05763	1.05881	1.06019	1.06207	1.06441	1.06707	1.06992	1.0733	1.07688	1.08097	1.08505	1.08958	1.09397	1.09847	1.10353	1.10859	1.11342	1.11819	1.12297	1.12789	1.13275	1.13771	1.14256	1.147	1.15154	1.15614	1.16067	1.16514	1.1695	1.17357	1.17755	1.18161	1.18524
1.08238	1.08181	1.08067	1.07914	1.07776	1.07593	1.07411	1.07237	1.07052	1.06867	1.06677	1.06534	1.06405	1.06302	1.06234	1.06204	1.06222	1.06275	1.0639	1.06525	1.06712	1.06945	1.07211	1.07497	1.07837	1.08196	1.08607	1.09018	1.09474	1.09917	1.10369	1.10878	1.11387	1.11873	1.12352	1.12833	1.13327	1.13815	1.14313	1.14799	1.15243	1.15698	1.16158	1.16611	1.17057	1.17492	1.17898	1.18295	1.187	1.19062
1.08908	1.0885	1.08733	1.08577	1.08433	1.08244	1.08055	1.07875	1.07681	1.07489	1.0729	1.07137	1.06999	1.06886	1.06809	1.06769	1.06778	1.06822	1.0693	1.07058	1.0724	1.07468	1.0773	1.08012	1.08349	1.08706	1.09114	1.09523	1.09978	1.1042	1.10872	1.11381	1.11889	1.12375	1.12853	1.13334	1.13828	1.14315	1.14813	1.15298	1.15741	1.16196	1.16655	1.17107	1.17551	1.17985	1.1839	1.18785	1.1919	1.19552
1.09561	1.09501	1.09381	1.09222	1.09072	1.08879	1.08683	1.08496	1.08295	1.08094	1.07887	1.07724	1.07576	1.07454	1.07366	1.07317	1.07317	1.07353	1.07453	1.07574	1.07749	1.07971	1.08228	1.08507	1.08841	1.09193	1.09599	1.10006	1.10459	1.109	1.11351	1.11858	1.12365	1.1285	1.13328	1.13808	1.14302	1.14789	1.15286	1.1577	1.16212	1.16666	1.17123	1.17574	1.18018	1.1845	1.18853	1.19247	1.19651	1.20013
1.10195	1.10133	1.10011	1.09849	1.09694	1.09495	1.09293	1.091	1.0889	1.08681	1.08466	1.08294	1.08136	1.08004	1.07907	1.07847	1.07838	1.07865	1.07958	1.0807	1.08239	1.08455	1.08707	1.08981	1.0931	1.09659	1.10061	1.10465	1.10917	1.11356	1.11805	1.1231	1.12815	1.133	1.13776	1.14255	1.14749	1.15234	1.15732	1.16214	1.16654	1.17108	1.17563	1.18013	1.18455	1.18886	1.19288	1.1968	1.20084	1.20446
1.1076	1.10697	1.10573	1.10408	1.10249	1.10046	1.09837	1.09639	1.09422	1.09206	1.08983	1.08802	1.08635	1.08494	1.08388	1.08319	1.08301	1.0832	1.08406	1.08511	1.08673	1.08883	1.09131	1.094	1.09725	1.10071	1.10469	1.1087	1.1132	1.11757	1.12204	1.12708	1.1321	1.13694	1.14169	1.14647	1.1514	1.15624	1.16121	1.16602	1.1704	1.17494	1.17947	1.18396	1.18838	1.19266	1.19667	1.20058	1.20462	1.20823
1.11337	1.11273	1.11147	1.1098	1.10816	1.10608	1.10393	1.10189	1.09965	1.09741	1.09511	1.0932	1.09145	1.08994	1.08878	1.08799	1.08772	1.08782	1.0886	1.08957	1.09112	1.09316	1.09557	1.09821	1.10142	1.10483	1.10877	1.11275	1.11722	1.12157	1.12601	1.13102	1.13602	1.14084	1.14557	1.15034	1.15526	1.16009	1.16505	1.16984	1.1742	1.17873	1.18324	1.18772	1.19213	1.1964	1.20039	1.20429	1.20833	1.21194
1.11946	1.11881	1.11754	1.11584	1.11415	1.11203	1.10981	1.10771	1.10539	1.10307	1.10068	1.09867	1.09681	1.09521	1.09393	1.09304	1.09266	1.09266	1.09335	1.09422	1.0957	1.09765	1.1	1.10258	1.10573	1.10908	1.11297	1.1169	1.12133	1.12565	1.13006	1.13503	1.14	1.1448	1.14951	1.15425	1.15916	1.16396	1.16891	1.17368	1.17802	1.18254	1.18703	1.1915	1.19589	1.20014	1.20412	1.20801	1.21205	1.21565
1.12532	1.12466	1.12338	1.12165	1.11992	1.11775	1.11547	1.11331	1.1109	1.10851	1.10603	1.10392	1.10197	1.10026	1.09888	1.09787	1.09739	1.09729	1.09788	1.09866	1.10005	1.10192	1.1042	1.10671	1.1098	1.11309	1.11692	1.1208	1.12519	1.12947	1.13384	1.13878	1.1437	1.14848	1.15316	1.15787	1.16277	1.16755	1.17248	1.17723	1.18154	1.18605	1.19052	1.19497	1.19935	1.20358	1.20755	1.21142	1.21546	1.21907
1.13092	1.13026	1.12896	1.12721	1.12543	1.12322	1.12089	1.11866	1.11618	1.11371	1.11115	1.10894	1.10689	1.10507	1.10359	1.10248	1.10188	1.10168	1.10218	1.10286	1.10417	1.10596	1.10816	1.11059	1.11362	1.11685	1.12062	1.12444	1.12878	1.13302	1.13735	1.14225	1.14713	1.15188	1.15652	1.16121	1.16609	1.17084	1.17575	1.18048	1.18476	1.18926	1.19371	1.19815	1.20252	1.20672	1.21068	1.21454	1.21858	1.22219
1.13672	1.13605	1.13474	1.13297	1.13115	1.12889	1.1265	1.12421	1.12165	1.11909	1.11645	1.11413	1.11197	1.11005	1.10844	1.10721	1.1065	1.10619	1.10658	1.10715	1.10836	1.11005	1.11216	1.11451	1.11746	1.12062	1.12432	1.12807	1.13236	1.13655	1.14082	1.14567	1.1505	1.15521	1.15981	1.16447	1.16932	1.17404	1.17893	1.18363	1.18788	1.19237	1.19679	1.20121	1.20556	1.20975	1.2137	1.21754	1.22158	1.22519
1.14171	1.14104	1.13973	1.13794	1.13608	1.13378	1.13134	1.129	1.12636	1.12374	1.12101	1.1186	1.11635	1.11433	1.11262	1.11129	1.11047	1.11006	1.11036	1.11083	1.11196	1.11356	1.1156	1.11787	1.12076	1.12384	1.12748	1.13117	1.13541	1.13955	1.14377	1.14858	1.15336	1.15804	1.16261	1.16723	1.17205	1.17675	1.18162	1.18629	1.19052	1.19499	1.19939	1.2038	1.20813	1.2123	1.21624	1.22007	1.22411	1.22772
1.14746	1.14679	1.14547	1.14367	1.14176	1.13943	1.13692	1.13451	1.13179	1.12908	1.12627	1.12374	1.12138	1.11924	1.1174	1.11594	1.11499	1.11445	1.11462	1.11497	1.11598	1.11748	1.11941	1.12158	1.12437	1.12736	1.13091	1.13452	1.13868	1.14275	1.14691	1.15164	1.15637	1.16099	1.16551	1.17008	1.17487	1.17953	1.18437	1.189	1.19319	1.19764	1.20202	1.2064	1.21072	1.21487	1.21879	1.22261	1.22665	1.23027
1.15232	1.15165	1.15032	1.14851	1.14656	1.14419	1.14163	1.13917	1.13638	1.13359	1.1307	1.12807	1.12562	1.12337	1.12143	1.11985	1.1188	1.11814	1.11821	1.11846	1.11937	1.12076	1.1226	1.12469	1.12739	1.13031	1.13377	1.13731	1.14141	1.14542	1.14952	1.1542	1.15886	1.16344	1.16792	1.17245	1.17721	1.18184	1.18664	1.19124	1.1954	1.19984	1.20419	1.20855	1.21286	1.21699	1.2209	1.22471	1.22874	1.23236
1.15733	1.15667	1.15534	1.15352	1.15153	1.14912	1.14651	1.14399	1.14112	1.13826	1.13528	1.13255	1.12999	1.12763	1.12557	1.12387	1.12269	1.12191	1.12186	1.12199	1.12279	1.12407	1.12581	1.12779	1.1304	1.13322	1.1366	1.14005	1.14407	1.14801	1.15204	1.15665	1.16124	1.16577	1.17019	1.17467	1.17939	1.18398	1.18875	1.19332	1.19744	1.20186	1.20617	1.21052	1.21481	1.21892	1.22281	1.22661	1.23065	1.23427
1.1621	1.16144	1.16011	1.15827	1.15626	1.15381	1.15115	1.14858	1.14563	1.14269	1.13964	1.13679	1.13413	1.13167	1.12949	1.12767	1.12636	1.12546	1.12529	1.1253	1.12598	1.12715	1.12878	1.13066	1.13317	1.1359	1.13918	1.14254	1.14649	1.15035	1.1543	1.15884	1.16336	1.16783	1.17219	1.17662	1.18131	1.18585	1.19059	1.19512	1.1992	1.2036	1.20788	1.21221	1.21649	1.22057	1.22446	1.22824	1.23228	1.23591
1.16693	1.16628	1.16496	1.16311	1.16106	1.15858	1.15586	1.15323	1.15022	1.1472	1.14405	1.1411	1.13833	1.13574	1.13344	1.13148	1.13004	1.12901	1.12871	1.12858	1.12913	1.13017	1.13168	1.13344	1.13584	1.13846	1.14163	1.14489	1.14874	1.15252	1.15638	1.16084	1.16528	1.16968	1.17398	1.17835	1.18298	1.18748	1.19217	1.19666	1.2007	1.20507	1.20933	1.21363	1.21789	1.22195	1.22582	1.22959	1.23363	1.23728
1.17097	1.17033	1.16901	1.16716	1.16508	1.16257	1.1598	1.15713	1.15404	1.15096	1.14774	1.14469	1.14183	1.13915	1.13674	1.13467	1.13312	1.13197	1.13156	1.13132	1.13177	1.13271	1.13412	1.13578	1.13808	1.14061	1.14369	1.14687	1.15064	1.15435	1.15814	1.16252	1.1669	1.17124	1.17548	1.17981	1.1844	1.18885	1.19352	1.19796	1.20197	1.20633	1.21055	1.21484	1.21908	1.22312	1.22698	1.23075	1.23479	1.23843
0.949704	0.949761	0.949414	0.948786	0.948591	0.9479	0.947425	0.946816	0.946397	0.945901	0.945352	0.945413	0.945502	0.945821	0.946438	0.947311	0.94846	0.949714	0.951303	0.953131	0.955111	0.957475	0.959887	0.962408	0.965307	0.968452	0.971984	0.975418	0.979104	0.982703	0.986439	0.990762	0.995162	0.999232	1.00338	1.00755	1.01185	1.0163	1.0208	1.0254	1.02976	1.03408	1.03871	1.0432	1.04775	1.05236	1.05658	1.06084	1.06502	1.06884
0.958504	0.958504	0.958088	0.957388	0.95711	0.95634	0.955778	0.955102	0.954601	0.95403	0.95341	0.9534	0.953426	0.95369	0.95426	0.955099	0.956233	0.957492	0.959108	0.960962	0.962995	0.965419	0.96791	0.970518	0.973514	0.97675	0.980383	0.983925	0.98773	0.991441	0.995286	0.999715	1.00421	1.00838	1.01262	1.01687	1.02124	1.02576	1.03032	1.03496	1.03935	1.0437	1.04834	1.05285	1.0574	1.062	1.06621	1.07045	1.07462	1.07842
0.963952	0.96392	0.963465	0.962724	0.962395	0.961577	0.96096	0.960241	0.959686	0.959065	0.958397	0.958336	0.958317	0.958538	0.95907	0.959878	0.96099	0.96224	0.96386	0.965715	0.967767	0.970214	0.97274	0.975386	0.978427	0.981705	0.985386	0.988979	0.992842	0.996609	1.00051	1.00499	1.00954	1.01376	1.01804	1.02233	1.02674	1.03129	1.03588	1.04054	1.04494	1.04931	1.05395	1.05847	1.06302	1.06761	1.07182	1.07604	1.0802	1.08399
0.971395	0.97132	0.970811	0.970011	0.969613	0.968729	0.968038	0.96726	0.966633	0.965945	0.965212	0.965084	0.965004	0.965169	0.965652	0.96642	0.967507	0.968747	0.970376	0.972239	0.97432	0.976801	0.979379	0.982082	0.985189	0.988528	0.992279	0.995946	0.999895	1.00374	1.00772	1.01228	1.01689	1.02118	1.02553	1.02988	1.03435	1.03893	1.04357	1.04827	1.05268	1.05707	1.06173	1.06625	1.07079	1.07538	1.07958	1.08379	1.08794	1.09171
0.978789	0.978672	0.97811	0.977255	0.976789	0.975839	0.975074	0.974237	0.973536	0.97278	0.971981	0.971783	0.971641	0.971747	0.972176	0.9729	0.973958	0.975182	0.976814	0.978678	0.980783	0.983292	0.985914	0.988667	0.991833	0.995226	0.99904	1.00277	1.0068	1.01072	1.01477	1.0194	1.02408	1.02844	1.03284	1.03724	1.04177	1.04639	1.05107	1.05579	1.06022	1.06463	1.06929	1.07382	1.07837	1.08294	1.08713	1.09133	1.09547	1.09923
0.982861	0.982723	0.982136	0.981253	0.980749	0.979765	0.978958	0.978088	0.977343	0.976547	0.975707	0.975466	0.975283	0.97535	0.975742	0.976433	0.977464	0.97867	0.980292	0.982145	0.984251	0.986763	0.989397	0.992165	0.995351	0.998762	1.0026	1.00636	1.01042	1.01437	1.01844	1.0231	1.0278	1.03219	1.03661	1.04104	1.04558	1.05022	1.05492	1.05965	1.06408	1.0685	1.07316	1.07769	1.08224	1.0868	1.09099	1.09518	1.09932	1.10307
0.989639	0.989465	0.988832	0.9879	0.987334	0.986291	0.985416	0.98449	0.983676	0.982815	0.981911	0.981602	0.981357	0.981365	0.981702	0.982346	0.983342	0.984526	0.986142	0.987987	0.990104	0.992633	0.995298	0.998102	1.00133	1.00478	1.00867	1.01248	1.0166	1.02061	1.02474	1.02945	1.03421	1.03865	1.04311	1.04759	1.05217	1.05685	1.06157	1.06632	1.07077	1.0752	1.07987	1.0844	1.08895	1.0935	1.09768	1.10185	1.10598	1.10972
0.99754	0.997325	0.99664	0.99565	0.995013	0.993901	0.992946	0.991955	0.991059	0.990122	0.989143	0.988754	0.988434	0.988371	0.988643	0.98923	0.990182	0.991337	0.992943	0.994776	0.996904	0.999448	1.00215	1.00499	1.00827	1.01176	1.0157	1.01957	1.02376	1.02783	1.03203	1.0368	1.04161	1.04611	1.05063	1.05515	1.05979	1.06449	1.06925	1.07403	1.07849	1.08294	1.08761	1.09215	1.09669	1.10123	1.1054	1.10955	1.11368	1.1174
1.00502	1.00477	1.00404	1.003	1.00229	1.00112	1.00009	0.999031	0.998057	0.997046	0.995994	0.995524	0.995131	0.994997	0.995201	0.995728	0.996633	0.997755	0.999345	1.00116	1.00329	1.00584	1.00856	1.01143	1.01475	1.01828	1.02226	1.02617	1.03042	1.03455	1.0388	1.04362	1.04848	1.05303	1.05759	1.06216	1.06684	1.07157	1.07636	1.08116	1.08562	1.09009	1.09476	1.0993	1.10384	1.10836	1.11253	1.11667	1.12078	1.1245
1.01216	1.01188	1.0111	1.01001	1.00924	1.008	1.0069	1.00579	1.00473	1.00365	1.00253	1.00198	1.00151	1.00131	1.00144	1.00191	1.00276	1.00385	1.00541	1.0072	1.00933	1.01188	1.01462	1.01751	1.02086	1.02441	1.02842	1.03238	1.03668	1.04085	1.04515	1.05001	1.05491	1.0595	1.0641	1.0687	1.07341	1.07817	1.08299	1.0878	1.09227	1.09675	1.10142	1.10597	1.1105	1.11501	1.11916	1.12329	1.1274	1.1311
1.01899	1.01867	1.01785	1.01672	1.01589	1.01459	1.01342	1.01225	1.01112	1.00997	1.00877	1.00815	1.00761	1.00733	1.0074	1.0078	1.0086	1.00964	1.01119	1.01295	1.01506	1.01761	1.02036	1.02326	1.02663	1.0302	1.03424	1.03823	1.04256	1.04678	1.05111	1.05601	1.06094	1.06557	1.0702	1.07483	1.07957	1.08435	1.08919	1.09401	1.09849	1.10298	1.10764	1.11219	1.11672	1.12122	1.12536	1.12947	1.13357	1.13727
1.02565	1.02531	1.02445	1.02327	1.02239	1.02103	1.01979	1.01856	1.01736	1.01614	1.01487	1.01417	1.01355	1.0132	1.0132	1.01354	1.01428	1.01528	1.01679	1.01852	1.02062	1.02316	1.02591	1.02882	1.0322	1.03579	1.03985	1.04386	1.04823	1.05248	1.05684	1.06177	1.06673	1.07139	1.07605	1.0807	1.08548	1.09027	1.09513	1.09996	1.10443	1.10894	1.1136	1.11815	1.12266	1.12715	1.13129	1.13538	1.13948	1.14316
1.03278	1.0324	1.03151	1.03029	1.02934	1.02792	1.02661	1.02532	1.02404	1.02274	1.02139	1.0206	1.01991	1.01948	1.01939	1.01966	1.02034	1.02129	1.02276	1.02445	1.02653	1.02905	1.0318	1.03472	1.03811	1.04171	1.04578	1.04981	1.05422	1.0585	1.06289	1.06785	1.07283	1.07753	1.0822	1.08688	1.09168	1.09649	1.10137	1.10621	1.11068	1.11519	1.11985	1.1244	1.12891	1.13338	1.13751	1.14158	1.14568	1.14935
1.03998	1.03957	1.03864	1.03737	1.03636	1.03488	1.0335	1.03214	1.03078	1.0294	1.02798	1.02709	1.02632	1.0258	1.02563	1.02582	1.02643	1.02732	1.02875	1.0304	1.03246	1.03495	1.03769	1.04061	1.044	1.04761	1.05169	1.05574	1.06017	1.06447	1.06889	1.07387	1.07887	1.0836	1.08829	1.093	1.09782	1.10264	1.10754	1.11238	1.11685	1.12137	1.12601	1.13056	1.13507	1.13952	1.14364	1.1477	1.15178	1.15545
1.04721	1.04678	1.04581	1.0445	1.04342	1.04189	1.04043	1.039	1.03756	1.0361	1.0346	1.03362	1.03275	1.03215	1.03189	1.032	1.03254	1.03336	1.03475	1.03634	1.03836	1.04083	1.04356	1.04646	1.04986	1.05346	1.05754	1.0616	1.06605	1.07038	1.07481	1.07981	1.08482	1.08957	1.09428	1.099	1.10384	1.10868	1.11359	1.11843	1.1229	1.12742	1.13206	1.1366	1.1411	1.14554	1.14964	1.15369	1.15777	1.16143
1.05445	1.05399	1.05299	1.05164	1.0505	1.0489	1.04737	1.04588	1.04435	1.04281	1.04122	1.04015	1.03919	1.03849	1.03815	1.03816	1.03862	1.03938	1.04071	1.04224	1.04423	1.04666	1.04936	1.05225	1.05564	1.05923	1.06331	1.06737	1.07184	1.07618	1.08062	1.08563	1.09066	1.09542	1.10014	1.10488	1.10973	1.11457	1.11949	1.12433	1.12879	1.13332	1.13795	1.14249	1.14698	1.1514	1.15549	1.15952	1.1636	1.16725
1.06167	1.06119	1.06015	1.05876	1.05755	1.0559	1.05429	1.05273	1.05112	1.04949	1.04782	1.04665	1.04559	1.0448	1.04436	1.04428	1.04466	1.04534	1.04661	1.04808	1.05002	1.05241	1.05508	1.05795	1.06132	1.06489	1.06897	1.07302	1.07749	1.08184	1.08629	1.09131	1.09634	1.10111	1.10584	1.11058	1.11545	1.12029	1.12522	1.13006	1.13451	1.13904	1.14365	1.14818	1.15266	1.15706	1.16115	1.16516	1.16923	1.17288
1.06883	1.06832	1.06726	1.06582	1.06456	1.06285	1.06116	1.05954	1.05784	1.05613	1.05437	1.05309	1.05194	1.05105	1.05051	1.05033	1.05062	1.05122	1.05242	1.05382	1.05571	1.05805	1.06069	1.06352	1.06687	1.07042	1.07448	1.07852	1.08299	1.08734	1.09179	1.09681	1.10183	1.10661	1.11134	1.11609	1.12096	1.1258	1.13073	1.13557	1.14	1.14453	1.14913	1.15366	1.15813	1.16251	1.16658	1.17058	1.17465	1.17829
1.07589	1.07537	1.07427	1.0728	1.07148	1.06971	1.06795	1.06626	1.06447	1.06268	1.06083	1.05945	1.0582	1.05721	1.05657	1.05629	1.05648	1.05699	1.05812	1.05945	1.06127	1.06356	1.06615	1.06895	1.07227	1.07579	1.07982	1.08385	1.08831	1.09265	1.09709	1.1021	1.10711	1.1119	1.11662	1.12136	1.12624	1.13108	1.13601	1.14083	1.14526	1.14978	1.15437	1.15889	1.16334	1.16771	1.17177	1.17575	1.17981	1.18345
1.08182	1.08127	1.08014	1.07863	1.07725	1.07543	1.07362	1.07187	1.07002	1.06816	1.06625	1.0648	1.06349	1.06244	1.06173	1.0614	1.06154	1.06202	1.06312	1.06442	1.06624	1.06852	1.07112	1.07393	1.07727	1.0808	1.08485	1.08891	1.09341	1.09778	1.10225	1.10729	1.11233	1.11715	1.1219	1.12666	1.13157	1.13642	1.14137	1.14621	1.15063	1.15517	1.15975	1.16427	1.16872	1.17307	1.17712	1.18109	1.18515	1.18878
1.08873	1.08816	1.087	1.08546	1.08402	1.08215	1.08026	1.07845	1.07651	1.07457	1.07257	1.07102	1.06961	1.06846	1.06765	1.06722	1.06727	1.06766	1.06869	1.06992	1.07168	1.0739	1.07646	1.07923	1.08254	1.08604	1.09007	1.0941	1.09859	1.10296	1.10742	1.11245	1.11748	1.1223	1.12704	1.13181	1.13672	1.14156	1.14651	1.15134	1.15575	1.16028	1.16485	1.16936	1.1738	1.17813	1.18217	1.18612	1.19018	1.1938
1.09544	1.09485	1.09367	1.09209	1.09061	1.08868	1.08672	1.08484	1.08282	1.0808	1.07871	1.07706	1.07555	1.0743	1.07339	1.07285	1.07281	1.07311	1.07406	1.07521	1.07691	1.07907	1.08158	1.0843	1.08758	1.09104	1.09504	1.09905	1.10352	1.10787	1.11232	1.11734	1.12236	1.12717	1.1319	1.13666	1.14157	1.1464	1.15135	1.15616	1.16055	1.16509	1.16964	1.17414	1.17857	1.18288	1.18691	1.19085	1.1949	1.19852
1.10194	1.10134	1.10013	1.09852	1.09698	1.095	1.09297	1.09103	1.08893	1.08682	1.08465	1.0829	1.08129	1.07994	1.07892	1.07828	1.07814	1.07836	1.07923	1.08029	1.08192	1.08402	1.08647	1.08914	1.09238	1.0958	1.09976	1.10374	1.10819	1.11252	1.11695	1.12195	1.12694	1.13174	1.13647	1.14121	1.14612	1.15094	1.15588	1.16068	1.16505	1.16958	1.17411	1.1786	1.18302	1.18731	1.19133	1.19525	1.1993	1.20292
1.10821	1.10759	1.10637	1.10473	1.10314	1.1011	1.09901	1.09701	1.09482	1.09264	1.09038	1.08853	1.08682	1.08537	1.08425	1.08351	1.08326	1.08339	1.08417	1.08515	1.08671	1.08873	1.09113	1.09375	1.09693	1.10031	1.10423	1.10817	1.11259	1.1169	1.12131	1.12628	1.13125	1.13604	1.14074	1.14547	1.15037	1.15517	1.16011	1.16489	1.16924	1.17376	1.17827	1.18275	1.18716	1.19143	1.19544	1.19935	1.20339	1.20701
1.11424	1.11361	1.11237	1.1107	1.10906	1.10698	1.10482	1.10276	1.1005	1.09823	1.09589	1.09394	1.09214	1.09058	1.08936	1.08851	1.08817	1.0882	1.0889	1.08979	1.09127	1.09322	1.09556	1.09812	1.10125	1.10458	1.10844	1.11234	1.11674	1.12102	1.12539	1.13034	1.13528	1.14004	1.14472	1.14944	1.15432	1.15911	1.16403	1.16879	1.17312	1.17764	1.18213	1.1866	1.19099	1.19525	1.19924	1.20313	1.20718	1.2108
1.12002	1.11939	1.11813	1.11644	1.11476	1.11263	1.11041	1.10829	1.10595	1.1036	1.10119	1.09913	1.09724	1.09558	1.09426	1.0933	1.09286	1.09279	1.0934	1.0942	1.09561	1.09748	1.09975	1.10225	1.10532	1.1086	1.11241	1.11627	1.12062	1.12487	1.12921	1.13413	1.13903	1.14377	1.14843	1.15312	1.15799	1.16276	1.16767	1.17241	1.17672	1.18122	1.1857	1.19015	1.19453	1.19877	1.20275	1.20663	1.21067	1.21429
1.12568	1.12504	1.12377	1.12206	1.12033	1.11816	1.11588	1.1137	1.11128	1.10886	1.10636	1.10421	1.10221	1.10046	1.09903	1.09796	1.09742	1.09725	1.09777	1.09848	1.0998	1.10159	1.10379	1.10622	1.10923	1.11245	1.11621	1.12001	1.12433	1.12854	1.13284	1.13771	1.14258	1.1473	1.15192	1.15659	1.16144	1.16619	1.17108	1.1758	1.18008	1.18458	1.18903	1.19347	1.19784	1.20206	1.20602	1.20989	1.21393	1.21755
1.13146	1.13081	1.12953	1.1278	1.12602	1.1238	1.12146	1.11922	1.11672	1.11422	1.11163	1.10938	1.10728	1.10542	1.10388	1.1027	1.10204	1.10176	1.10218	1.10279	1.10401	1.10572	1.10784	1.11019	1.11313	1.11628	1.11997	1.12371	1.12798	1.13214	1.13639	1.14122	1.14604	1.15073	1.15532	1.15995	1.16478	1.1695	1.17437	1.17907	1.18332	1.1878	1.19223	1.19665	1.20101	1.20521	1.20916	1.21302	1.21706	1.22068
1.13703	1.13638	1.13509	1.13334	1.13152	1.12926	1.12686	1.12456	1.12198	1.1194	1.11673	1.11437	1.11217	1.1102	1.10854	1.10725	1.10648	1.10609	1.1064	1.1069	1.10803	1.10964	1.11168	1.11394	1.11681	1.11988	1.1235	1.12718	1.13139	1.1355	1.1397	1.14448	1.14925	1.1539	1.15845	1.16305	1.16785	1.17254	1.17739	1.18205	1.18628	1.19075	1.19515	1.19955	1.2039	1.20807	1.21202	1.21586	1.2199	1.22352
1.14207	1.14142	1.14012	1.13835	1.13649	1.1342	1.13174	1.12939	1.12674	1.12408	1.12134	1.11888	1.11659	1.11452	1.11275	1.11135	1.11047	1.10998	1.1102	1.1106	1.11164	1.11316	1.11511	1.1173	1.12009	1.1231	1.12665	1.13026	1.13442	1.13848	1.14263	1.14736	1.15208	1.15669	1.1612	1.16577	1.17055	1.1752	1.18003	1.18467	1.18886	1.19332	1.19769	1.20208	1.20641	1.21057	1.2145	1.21833	1.22237	1.226
1.14767	1.14702	1.14572	1.14393	1.14203	1.1397	1.13718	1.13477	1.13203	1.12929	1.12645	1.12388	1.12148	1.11929	1.1174	1.11587	1.11486	1.11424	1.11434	1.11461	1.11554	1.11695	1.11879	1.12088	1.12358	1.12649	1.12995	1.13348	1.13756	1.14155	1.14563	1.1503	1.15495	1.15951	1.16397	1.16849	1.17323	1.17785	1.18265	1.18724	1.1914	1.19584	1.20019	1.20456	1.20887	1.21301	1.21692	1.22074	1.22478	1.22841
1.1523	1.15166	1.15035	1.14855	1.14662	1.14425	1.14168	1.13921	1.13641	1.1336	1.13068	1.12802	1.12553	1.12324	1.12125	1.11961	1.11849	1.11777	1.11776	1.11793	1.11876	1.12008	1.12184	1.12384	1.12646	1.12929	1.13268	1.13614	1.14016	1.14409	1.14812	1.15272	1.15732	1.16183	1.16625	1.17073	1.17545	1.18003	1.1848	1.18937	1.1935	1.19791	1.20224	1.20659	1.21089	1.21501	1.21891	1.22272	1.22676	1.23039
1.15774	1.1571	1.1558	1.15399	1.15201	1.1496	1.14698	1.14445	1.14156	1.13866	1.13565	1.13287	1.13026	1.12785	1.12572	1.12394	1.12268	1.12182	1.12167	1.1217	1.12241	1.12359	1.12522	1.12711	1.12961	1.13234	1.13561	1.13897	1.1429	1.14675	1.15069	1.15521	1.15972	1.16417	1.16853	1.17295	1.17761	1.18215	1.18688	1.1914	1.19549	1.19988	1.20417	1.2085	1.21278	1.21688	1.22077	1.22456	1.2286	1.23224
1.1618	1.16116	1.15986	1.15804	1.15603	1.15359	1.15093	1.14835	1.14539	1.14244	1.13936	1.13649	1.13379	1.13129	1.12907	1.12719	1.12582	1.12486	1.12462	1.12455	1.12516	1.12625	1.1278	1.1296	1.13203	1.13468	1.13788	1.14117	1.14503	1.14882	1.1527	1.15717	1.16162	1.16603	1.17034	1.17472	1.17935	1.18385	1.18856	1.19305	1.19711	1.20148	1.20575	1.21006	1.21433	1.21841	1.22229	1.22607	1.23011	1.23376
1.1672	1.16658	1.16528	1.16345	1.16141	1.15894	1.15621	1.15356	1.15052	1.14747	1.14429	1.14129	1.13847	1.13582	1.13345	1.13141	1.12989	1.12876	1.12836	1.12813	1.12858	1.12952	1.13092	1.13257	1.13486	1.13738	1.14044	1.1436	1.14735	1.15103	1.1548	1.15916	1.16351	1.16783	1.17205	1.17636	1.18093	1.18537	1.19002	1.19446	1.19847	1.20281	1.20704	1.21132	1.21557	1.21962	1.22348	1.22726	1.2313	1.23495
1.17085	1.17023	1.16894	1.16711	1.16504	1.16254	1.15977	1.15708	1.15398	1.15087	1.14763	1.14454	1.14164	1.13891	1.13644	1.1343	1.13268	1.13145	1.13095	1.13063	1.13099	1.13183	1.13314	1.13471	1.13691	1.13935	1.14233	1.14542	1.1491	1.15271	1.15642	1.16072	1.16501	1.16929	1.17346	1.17772	1.18226	1.18667	1.19129	1.1957	1.19967	1.204	1.2082	1.21247	1.2167	1.22074	1.22459	1.22835	1.2324	1.23605
1.17531	1.1747	1.17342	1.17158	1.16948	1.16695	1.16414	1.16139	1.15821	1.15502	1.15169	1.14849	1.14548	1.14262	1.14002	1.13775	1.13598	1.1346	1.13396	1.13349	1.13371	1.13441	1.13558	1.13701	1.13909	1.1414	1.14426	1.14723	1.15079	1.15431	1.15791	1.16211	1.16631	1.1705	1.1746	1.17879	1.18327	1.18762	1.19219	1.19654	1.20047	1.20477	1.20893	1.21318	1.21739	1.2214	1.22524	1.22899	1.23304	1.23671
0.948665	0.948742	0.948417	0.947807	0.947626	0.946947	0.946481	0.945873	0.945453	0.944953	0.944396	0.944441	0.944513	0.94481	0.945399	0.946238	0.947346	0.948555	0.950091	0.951868	0.95379	0.956094	0.958441	0.960898	0.96373	0.966812	0.970277	0.973646	0.977265	0.980802	0.984476	0.98874	0.993083	0.997101	1.00121	1.00533	1.00958	1.014	1.01847	1.02305	1.02738	1.03169	1.0363	1.04078	1.04532	1.04993	1.05415	1.05841	1.06259	1.06641
0.955691	0.955723	0.955344	0.954678	0.95443	0.953689	0.953153	0.952491	0.952005	0.951444	0.950829	0.950816	0.950836	0.951087	0.951636	0.952445	0.953539	0.954748	0.956303	0.958096	0.960057	0.962405	0.964812	0.967334	0.97024	0.973391	0.976933	0.980383	0.984094	0.987717	0.991475	0.995819	1.00024	1.00433	1.0085	1.01269	1.01701	1.02147	1.02599	1.03059	1.03495	1.03928	1.0439	1.04839	1.05293	1.05754	1.06175	1.06599	1.07016	1.07397
0.963374	0.96336	0.962922	0.962195	0.961875	0.961065	0.960453	0.959732	0.959172	0.958544	0.957865	0.957786	0.957748	0.957945	0.958448	0.959222	0.960296	0.961502	0.963073	0.964881	0.96688	0.969272	0.971741	0.97433	0.977313	0.980535	0.984157	0.987693	0.991499	0.995212	0.999058	1.00349	1.00799	1.01216	1.0164	1.02066	1.02503	1.02955	1.03411	1.03875	1.04313	1.04748	1.05212	1.05662	1.06116	1.06575	1.06995	1.07418	1.07835	1.08214
0.966307	0.966278	0.965823	0.965076	0.96473	0.963895	0.963253	0.962506	0.961915	0.961257	0.960548	0.960436	0.960368	0.960535	0.96101	0.961757	0.96281	0.964	0.965562	0.967359	0.969356	0.971748	0.974222	0.976818	0.979812	0.983044	0.986679	0.99023	0.994055	0.997787	1.00165	1.0061	1.01061	1.0148	1.01906	1.02333	1.02772	1.03224	1.03681	1.04146	1.04584	1.0502	1.05483	1.05934	1.06388	1.06846	1.07266	1.07688	1.08104	1.08483
0.973576	0.973505	0.972997	0.972194	0.971781	0.970881	0.970166	0.969363	0.9687	0.967976	0.967203	0.967025	0.966897	0.967008	0.967434	0.968142	0.969169	0.970347	0.971917	0.973719	0.975743	0.978167	0.98069	0.98334	0.986397	0.989687	0.993389	0.99701	1.00092	1.00473	1.00866	1.01318	1.01776	1.02202	1.02634	1.03066	1.03511	1.03967	1.04429	1.04897	1.05336	1.05774	1.06238	1.06689	1.07143	1.07601	1.0802	1.08441	1.08856	1.09233
0.981926	0.981807	0.98124	0.980374	0.979883	0.97891	0.978111	0.977241	0.976495	0.975694	0.974847	0.974591	0.974392	0.974438	0.974804	0.975463	0.976456	0.977619	0.979193	0.980998	0.983049	0.985506	0.98808	0.990788	0.993912	0.997264	1.00104	1.00474	1.00873	1.01263	1.01665	1.02124	1.0259	1.03023	1.03461	1.039	1.04351	1.04812	1.05278	1.05749	1.0619	1.0663	1.07095	1.07547	1.08001	1.08457	1.08876	1.09294	1.09709	1.10085
0.989804	0.989641	0.98902	0.988096	0.987533	0.986491	0.985613	0.984679	0.983853	0.982978	0.982058	0.981725	0.981454	0.981433	0.981738	0.982345	0.9833	0.98444	0.98601	0.987808	0.989877	0.992356	0.99497	0.997723	1.0009	1.0043	1.00814	1.0119	1.01597	1.01994	1.02403	1.02869	1.0334	1.03781	1.04224	1.04668	1.05124	1.05589	1.06059	1.06532	1.06975	1.07417	1.07882	1.08335	1.08789	1.09244	1.09661	1.10078	1.10492	1.10866
0.99722	0.997019	0.996349	0.995372	0.994742	0.993635	0.992682	0.991687	0.990784	0.989837	0.988846	0.988436	0.988096	0.988007	0.988249	0.988801	0.989714	0.990826	0.992386	0.994171	0.996248	0.99874	1.00138	1.00417	1.00739	1.01084	1.01472	1.01853	1.02267	1.02669	1.03084	1.03556	1.04033	1.04478	1.04926	1.05375	1.05836	1.06303	1.06777	1.07252	1.07696	1.0814	1.08605	1.09059	1.09512	1.09965	1.10382	1.10798	1.1121	1.11583
1.00303	1.0028	1.00209	1.00108	1.00039	0.999236	0.998224	0.997179	0.996215	0.99521	0.994161	0.993687	0.993288	0.993142	0.993329	0.993833	0.994707	0.99579	0.997333	0.999101	1.00118	1.00367	1.00633	1.00914	1.01238	1.01585	1.01976	1.02361	1.02778	1.03185	1.03603	1.04079	1.04559	1.05009	1.0546	1.05912	1.06375	1.06845	1.07321	1.07797	1.08241	1.08687	1.09152	1.09605	1.10058	1.1051	1.10927	1.11341	1.11753	1.12125
1.00918	1.00892	1.00818	1.00712	1.00638	1.00517	1.0041	1.003	1.00197	1.0009	0.999791	0.999249	0.998786	0.998579	0.998707	0.999157	0.999987	1.00104	1.00256	1.00431	1.00638	1.00887	1.01154	1.01437	1.01764	1.02113	1.02507	1.02895	1.03317	1.03727	1.04149	1.04629	1.05112	1.05565	1.06019	1.06474	1.06941	1.07412	1.07891	1.08368	1.08813	1.09259	1.09724	1.10178	1.10631	1.11082	1.11497	1.1191	1.12322	1.12693
1.0163	1.01601	1.01522	1.01412	1.01331	1.01204	1.0109	1.00974	1.00863	1.00749	1.00631	1.00568	1.00515	1.00487	1.00492	1.00531	1.00609	1.0071	1.0086	1.01032	1.01238	1.01487	1.01756	1.0204	1.02369	1.0272	1.03117	1.03509	1.03935	1.0435	1.04776	1.0526	1.05747	1.06204	1.06661	1.0712	1.0759	1.08064	1.08544	1.09023	1.09468	1.09916	1.10381	1.10835	1.11287	1.11736	1.12151	1.12562	1.12973	1.13344
1.02343	1.0231	1.02228	1.02113	1.02026	1.01893	1.01771	1.01649	1.0153	1.01409	1.01283	1.01213	1.01151	1.01115	1.01114	1.01146	1.01217	1.01314	1.01461	1.0163	1.01835	1.02083	1.02352	1.02637	1.02969	1.03322	1.03721	1.04115	1.04546	1.04964	1.05394	1.05881	1.06371	1.06832	1.07293	1.07754	1.08227	1.08703	1.09186	1.09666	1.10111	1.1056	1.11024	1.11478	1.1193	1.12378	1.12792	1.13201	1.13612	1.13981
1.03024	1.02988	1.02902	1.02782	1.0269	1.02551	1.02422	1.02294	1.02168	1.02039	1.01906	1.01827	1.01758	1.01715	1.01706	1.01731	1.01797	1.01888	1.02032	1.02197	1.024	1.02647	1.02916	1.03202	1.03535	1.03888	1.04289	1.04686	1.05119	1.05541	1.05974	1.06464	1.06956	1.0742	1.07883	1.08347	1.08822	1.093	1.09785	1.10266	1.10711	1.1116	1.11624	1.12078	1.12529	1.12976	1.13389	1.13797	1.14207	1.14575
1.0371	1.03672	1.03582	1.03458	1.03359	1.03215	1.03079	1.02945	1.02811	1.02675	1.02534	1.02447	1.02369	1.02318	1.02301	1.02319	1.02378	1.02465	1.02604	1.02765	1.02966	1.03211	1.03479	1.03765	1.04099	1.04453	1.04855	1.05253	1.0569	1.06114	1.06549	1.07041	1.07536	1.08003	1.08467	1.08933	1.09411	1.0989	1.10376	1.10858	1.11303	1.11753	1.12216	1.1267	1.1312	1.13565	1.13977	1.14384	1.14793	1.15161
1.04401	1.0436	1.04266	1.04138	1.04034	1.03883	1.0374	1.036	1.03458	1.03314	1.03166	1.0307	1.02984	1.02925	1.02899	1.02909	1.02962	1.03042	1.03177	1.03334	1.03532	1.03774	1.04041	1.04326	1.0466	1.05014	1.05417	1.05816	1.06255	1.06681	1.07118	1.07612	1.08108	1.08577	1.09044	1.09511	1.09991	1.10471	1.10959	1.1144	1.11885	1.12336	1.12799	1.13252	1.13701	1.14145	1.14556	1.14961	1.1537	1.15737
1.05093	1.0505	1.04953	1.04821	1.0471	1.04554	1.04404	1.04257	1.04107	1.03956	1.03799	1.03694	1.036	1.03532	1.03498	1.03499	1.03545	1.03619	1.03749	1.039	1.04094	1.04334	1.04599	1.04882	1.05216	1.05569	1.05972	1.06372	1.06812	1.0724	1.07678	1.08174	1.08671	1.09142	1.09609	1.10078	1.1056	1.1104	1.11529	1.12011	1.12455	1.12906	1.13368	1.13821	1.1427	1.14712	1.15122	1.15525	1.15933	1.163
1.05784	1.05739	1.05639	1.05502	1.05386	1.05224	1.05067	1.04914	1.04756	1.04596	1.04432	1.04317	1.04214	1.04137	1.04094	1.04087	1.04124	1.04191	1.04316	1.04461	1.04652	1.04887	1.0515	1.05431	1.05764	1.06116	1.06518	1.06918	1.07359	1.07788	1.08227	1.08723	1.09221	1.09693	1.10161	1.10631	1.11114	1.11595	1.12085	1.12566	1.1301	1.13461	1.13922	1.14374	1.14822	1.15263	1.15671	1.16073	1.16481	1.16847
1.06472	1.06424	1.06321	1.06181	1.06058	1.05891	1.05726	1.05567	1.05401	1.05233	1.0506	1.04936	1.04824	1.04737	1.04685	1.04669	1.04698	1.04758	1.04876	1.05015	1.05201	1.05432	1.05692	1.0597	1.06301	1.06651	1.07052	1.07451	1.07892	1.08322	1.08761	1.09258	1.09755	1.10229	1.10697	1.11168	1.11651	1.12132	1.12623	1.13104	1.13546	1.13998	1.14457	1.14909	1.15356	1.15794	1.16202	1.16602	1.1701	1.17375
1.06817	1.06768	1.06664	1.06522	1.06397	1.06226	1.06058	1.05896	1.05725	1.05553	1.05376	1.05247	1.0513	1.05039	1.04982	1.04961	1.04985	1.05041	1.05156	1.05291	1.05475	1.05703	1.05961	1.06239	1.06568	1.06917	1.07317	1.07715	1.08157	1.08586	1.09025	1.09522	1.10019	1.10492	1.10961	1.11432	1.11916	1.12396	1.12887	1.13368	1.13809	1.14261	1.1472	1.15171	1.15617	1.16055	1.16462	1.16862	1.17269	1.17634
1.07822	1.0777	1.07662	1.07515	1.07381	1.07202	1.07024	1.06852	1.06669	1.06485	1.06295	1.06151	1.0602	1.05914	1.05842	1.05807	1.05818	1.05861	1.05966	1.0609	1.06265	1.06486	1.06737	1.07009	1.07334	1.07679	1.08075	1.08471	1.08911	1.09339	1.09777	1.10272	1.10768	1.11242	1.1171	1.1218	1.12664	1.13144	1.13635	1.14114	1.14554	1.15005	1.15461	1.15912	1.16356	1.16791	1.17197	1.17594	1.18001	1.18365
1.0774	1.07688	1.07579	1.07431	1.07298	1.0712	1.06942	1.06772	1.0659	1.06408	1.06221	1.0608	1.05951	1.05849	1.0578	1.05748	1.05763	1.05811	1.0592	1.06048	1.06227	1.06452	1.06708	1.06984	1.07313	1.07662	1.08062	1.08461	1.08905	1.09336	1.09778	1.10277	1.10776	1.11252	1.11722	1.12195	1.12682	1.13163	1.13655	1.14137	1.14578	1.1503	1.15487	1.15938	1.16384	1.16819	1.17225	1.17622	1.18029	1.18393
1.0813	1.08076	1.07965	1.07816	1.07679	1.07498	1.07316	1.07142	1.06956	1.0677	1.06577	1.06431	1.06297	1.06189	1.06116	1.06079	1.0609	1.06133	1.06238	1.06364	1.0654	1.06762	1.07017	1.07292	1.0762	1.07968	1.08367	1.08766	1.0921	1.09642	1.10084	1.10583	1.11082	1.11559	1.1203	1.12503	1.1299	1.13472	1.13965	1.14445	1.14886	1.15338	1.15795	1.16246	1.1669	1.17125	1.1753	1.17927	1.18333	1.18697
1.08843	1.08788	1.08674	1.08521	1.08378	1.08191	1.08002	1.07821	1.07626	1.07431	1.0723	1.07073	1.06929	1.06811	1.06727	1.0668	1.0668	1.06715	1.06813	1.0693	1.07101	1.07317	1.07567	1.07838	1.08162	1.08507	1.08904	1.09301	1.09744	1.10175	1.10616	1.11114	1.11612	1.12089	1.12559	1.13032	1.13519	1.14001	1.14493	1.14973	1.15412	1.15864	1.16319	1.16769	1.17212	1.17645	1.18049	1.18444	1.1885	1.19213
1.09535	1.09478	1.09361	1.09204	1.09056	1.08863	1.08667	1.08479	1.08276	1.08072	1.07862	1.07694	1.07541	1.07412	1.07317	1.07259	1.0725	1.07276	1.07365	1.07474	1.07638	1.07848	1.08093	1.08359	1.0868	1.09021	1.09414	1.09808	1.1025	1.10679	1.11119	1.11615	1.12111	1.12587	1.13057	1.13528	1.14016	1.14496	1.14988	1.15467	1.15904	1.16355	1.16809	1.17257	1.177	1.18131	1.18533	1.18927	1.19332	1.19695
1.10202	1.10143	1.10024	1.09865	1.09711	1.09513	1.0931	1.09115	1.08903	1.08691	1.08472	1.08294	1.0813	1.07991	1.07885	1.07817	1.07797	1.07813	1.07894	1.07995	1.08151	1.08354	1.08594	1.08854	1.09171	1.09507	1.09896	1.10287	1.10726	1.11154	1.11591	1.12085	1.12579	1.13054	1.13522	1.13992	1.14479	1.14958	1.15449	1.15926	1.16361	1.16812	1.17264	1.17711	1.18153	1.18582	1.18983	1.19375	1.1978	1.20143
1.10843	1.10783	1.10663	1.105	1.10341	1.10138	1.09928	1.09727	1.09506	1.09286	1.09058	1.0887	1.08696	1.08546	1.0843	1.0835	1.08321	1.08327	1.08399	1.08491	1.0864	1.08835	1.09068	1.09323	1.09635	1.09966	1.1035	1.10738	1.11174	1.11599	1.12033	1.12524	1.13015	1.13489	1.13955	1.14423	1.14909	1.15386	1.15877	1.16352	1.16785	1.17235	1.17685	1.18131	1.18571	1.18998	1.19398	1.19789	1.20194	1.20556
1.11458	1.11397	1.11275	1.1111	1.10946	1.10738	1.10521	1.10314	1.10085	1.09857	1.09621	1.09422	1.09238	1.09078	1.08951	1.0886	1.0882	1.08817	1.0888	1.08962	1.09103	1.09291	1.09517	1.09766	1.10072	1.10398	1.10777	1.1116	1.11593	1.12014	1.12445	1.12934	1.13421	1.13893	1.14356	1.14823	1.15307	1.15783	1.16272	1.16745	1.17175	1.17625	1.18072	1.18517	1.18956	1.19381	1.1978	1.20169	1.20574	1.20936
1.12048	1.11987	1.11863	1.11695	1.11526	1.11314	1.11091	1.10878	1.10641	1.10405	1.1016	1.09951	1.09757	1.09587	1.09449	1.09348	1.09297	1.09283	1.09337	1.0941	1.09543	1.09723	1.09942	1.10184	1.10484	1.10804	1.11178	1.11556	1.11984	1.12403	1.1283	1.13315	1.13799	1.14268	1.14728	1.15192	1.15675	1.16148	1.16636	1.17107	1.17535	1.17984	1.18429	1.18873	1.1931	1.19733	1.2013	1.20518	1.20923	1.21286
1.12582	1.1252	1.12395	1.12225	1.12052	1.11836	1.11607	1.11388	1.11144	1.10901	1.10648	1.1043	1.10227	1.10047	1.09899	1.09788	1.09727	1.09704	1.0975	1.09814	1.09939	1.10111	1.10323	1.10559	1.10853	1.11167	1.11536	1.11909	1.12334	1.12748	1.13172	1.13653	1.14133	1.146	1.15057	1.15519	1.16	1.16471	1.16957	1.17426	1.17852	1.18299	1.18743	1.19185	1.19621	1.20042	1.20439	1.20826	1.2123	1.21593
1.13126	1.13063	1.12937	1.12765	1.12587	1.12367	1.12133	1.11908	1.11656	1.11405	1.11145	1.10916	1.10704	1.10514	1.10356	1.10233	1.10162	1.10129	1.10165	1.10219	1.10335	1.10499	1.10704	1.10932	1.11219	1.11528	1.1189	1.12257	1.12677	1.13087	1.13506	1.13983	1.14459	1.14922	1.15377	1.15836	1.16315	1.16783	1.17267	1.17734	1.18157	1.18603	1.19044	1.19485	1.1992	1.20339	1.20734	1.2112	1.21524	1.21887
1.13692	1.13628	1.13501	1.13328	1.13146	1.12921	1.12681	1.1245	1.1219	1.11931	1.11662	1.11423	1.112	1.10999	1.10829	1.10695	1.10612	1.10567	1.10592	1.10635	1.10741	1.10895	1.11091	1.11311	1.1159	1.1189	1.12245	1.12605	1.13019	1.13424	1.13838	1.14309	1.1478	1.15239	1.15689	1.16144	1.16621	1.17086	1.17568	1.18031	1.18451	1.18896	1.19334	1.19773	1.20207	1.20624	1.21018	1.21402	1.21806	1.22169
1.14269	1.14205	1.14078	1.13902	1.13716	1.13487	1.13241	1.13004	1.12735	1.12467	1.12189	1.11938	1.11704	1.11492	1.11309	1.11162	1.11066	1.11008	1.11021	1.11052	1.11147	1.1129	1.11476	1.11685	1.11955	1.12247	1.12592	1.12945	1.13352	1.13749	1.14156	1.14621	1.15086	1.1554	1.15985	1.16436	1.16909	1.1737	1.17849	1.18309	1.18725	1.19168	1.19603	1.20041	1.20472	1.20887	1.2128	1.21663	1.22067	1.2243
1.14779	1.14716	1.14588	1.14411	1.14221	1.13988	1.13736	1.13493	1.13217	1.12942	1.12655	1.12394	1.1215	1.11926	1.11732	1.11573	1.11465	1.11397	1.11398	1.11418	1.11503	1.11635	1.11811	1.12011	1.12273	1.12556	1.12893	1.13238	1.13638	1.1403	1.1443	1.14889	1.15348	1.15797	1.16238	1.16684	1.17154	1.17612	1.18087	1.18544	1.18957	1.19398	1.19831	1.20266	1.20696	1.21109	1.215	1.21882	1.22286	1.2265
1.15261	1.15199	1.1507	1.14892	1.14699	1.14462	1.14205	1.13957	1.13674	1.13391	1.13096	1.12825	1.12571	1.12337	1.12132	1.11961	1.11841	1.11761	1.11752	1.1176	1.11835	1.11957	1.12123	1.12314	1.12566	1.12841	1.1317	1.13507	1.139	1.14285	1.14679	1.15132	1.15584	1.16028	1.16464	1.16906	1.17372	1.17826	1.18299	1.18752	1.19161	1.19601	1.20031	1.20464	1.20893	1.21304	1.21694	1.22074	1.22479	1.22843
1.15737	1.15675	1.15547	1.15367	1.15171	1.1493	1.14668	1.14414	1.14124	1.13833	1.13531	1.13249	1.12985	1.1274	1.12523	1.12341	1.12209	1.12117	1.12096	1.12092	1.12155	1.12266	1.12422	1.12603	1.12846	1.13111	1.13431	1.13759	1.14144	1.14522	1.14909	1.15355	1.158	1.16239	1.16669	1.17106	1.17568	1.18018	1.18488	1.18937	1.19343	1.1978	1.20207	1.20639	1.21066	1.21475	1.21863	1.22243	1.22647	1.23012
1.16231	1.1617	1.16042	1.15862	1.15661	1.15418	1.1515	1.1489	1.14592	1.14293	1.13982	1.13689	1.13414	1.13157	1.12927	1.12731	1.12585	1.12479	1.12445	1.12428	1.12478	1.12576	1.1272	1.12888	1.1312	1.13374	1.13683	1.14001	1.14376	1.14746	1.15124	1.15561	1.15997	1.1643	1.16853	1.17284	1.17742	1.18186	1.18652	1.19096	1.19498	1.19933	1.20357	1.20786	1.21211	1.21618	1.22005	1.22383	1.22788	1.23154
1.16657	1.16597	1.16469	1.16289	1.16085	1.15839	1.15566	1.15301	1.14996	1.1469	1.14371	1.14068	1.13783	1.13516	1.13275	1.13067	1.12909	1.12791	1.12745	1.12716	1.12755	1.12841	1.12974	1.13132	1.13354	1.13598	1.13897	1.14206	1.14573	1.14935	1.15305	1.15734	1.16164	1.1659	1.17007	1.17433	1.17886	1.18326	1.18788	1.19229	1.19627	1.2006	1.2048	1.20908	1.21331	1.21736	1.22122	1.22499	1.22904	1.2327
1.17104	1.17045	1.16918	1.16737	1.16531	1.16281	1.16004	1.15733	1.15421	1.15107	1.14779	1.14465	1.14169	1.1389	1.13636	1.13414	1.13243	1.13111	1.13051	1.13008	1.13033	1.13106	1.13226	1.13371	1.1358	1.13813	1.141	1.14397	1.14755	1.15106	1.15467	1.15887	1.16307	1.16726	1.17136	1.17555	1.18003	1.18437	1.18894	1.1933	1.19724	1.20154	1.20571	1.20996	1.21418	1.2182	1.22205	1.22581	1.22986	1.23353
1.17467	1.17409	1.17283	1.17101	1.16892	1.1664	1.16359	1.16084	1.15765	1.15445	1.1511	1.14788	1.14483	1.14195	1.13931	1.13698	1.13516	1.13372	1.13302	1.13248	1.13262	1.13325	1.13434	1.1357	1.13769	1.13993	1.14271	1.14559	1.14908	1.15253	1.15606	1.16019	1.16432	1.16845	1.17249	1.17662	1.18106	1.18537	1.1899	1.19423	1.19812	1.2024	1.20655	1.21078	1.21498	1.21899	1.22282	1.22658	1.23063	1.23431
1.17918	1.17861	1.17737	1.17556	1.17344	1.17089	1.16803	1.16522	1.16195	1.15866	1.15521	1.15186	1.14869	1.14566	1.14287	1.14039	1.1384	1.13679	1.13592	1.1352	1.13518	1.13563	1.13657	1.13776	1.13959	1.14168	1.1443	1.14704	1.1504	1.15371	1.15711	1.16112	1.16513	1.16916	1.1731	1.17715	1.18151	1.18574	1.19022	1.19448	1.19832	1.20256	1.20666	1.21086	1.21504	1.21902	1.22284	1.22658	1.23064	1.23433
0.948703	0.948792	0.948479	0.947879	0.947701	0.947024	0.946556	0.945942	0.945512	0.945	0.944428	0.944451	0.9445	0.94477	0.945328	0.946132	0.947202	0.948369	0.949861	0.951593	0.953468	0.955724	0.958022	0.960428	0.96321	0.966245	0.969661	0.972982	0.976554	0.980045	0.983676	0.987897	0.992199	0.996181	1.00025	1.00434	1.00857	1.01297	1.01741	1.02197	1.02628	1.03058	1.03518	1.03965	1.04419	1.04879	1.053	1.05726	1.06145	1.06528
0.950317	0.950401	0.950082	0.949473	0.949281	0.948592	0.948107	0.947477	0.947028	0.946496	0.945904	0.945904	0.945931	0.946178	0.946713	0.947494	0.948544	0.949692	0.951168	0.952883	0.954745	0.956989	0.959279	0.961677	0.964454	0.967482	0.970893	0.974211	0.977782	0.981273	0.984903	0.989123	0.993423	0.997406	1.00148	1.00557	1.0098	1.01419	1.01864	1.02319	1.0275	1.0318	1.03639	1.04087	1.0454	1.05	1.05421	1.05847	1.06265	1.06648
0.957241	0.957281	0.956908	0.956244	0.955987	0.955236	0.954682	0.953999	0.953484	0.952892	0.952243	0.952185	0.952161	0.952362	0.952857	0.953609	0.954643	0.955791	0.957285	0.959016	0.960916	0.963203	0.96555	0.968012	0.970861	0.973957	0.977443	0.98084	0.9845	0.988076	0.991788	0.996087	1.00046	1.00452	1.00865	1.01281	1.0171	1.02153	1.02603	1.03061	1.03494	1.03926	1.04387	1.04835	1.05288	1.05748	1.06168	1.06592	1.0701	1.07391
0.966219	0.966203	0.965761	0.965025	0.964683	0.963852	0.963209	0.962457	0.961856	0.961187	0.960464	0.96033	0.960239	0.96038	0.960824	0.961536	0.96255	0.963697	0.965213	0.966964	0.968912	0.971254	0.973676	0.97622	0.979162	0.982343	0.985927	0.989427	0.993202	0.996886	1.0007	1.0051	1.00957	1.01373	1.01795	1.02218	1.02655	1.03104	1.03559	1.04022	1.04458	1.04892	1.05355	1.05804	1.06257	1.06715	1.07135	1.07557	1.07973	1.08353
0.974655	0.974589	0.974085	0.973283	0.972863	0.971957	0.97123	0.970411	0.969728	0.968983	0.968187	0.967978	0.967819	0.967897	0.968285	0.968954	0.96994	0.971077	0.972605	0.974365	0.976347	0.978729	0.981211	0.983821	0.986838	0.99009	0.993754	0.997339	1.00121	1.00499	1.00889	1.01338	1.01793	1.02217	1.02646	1.03076	1.03519	1.03974	1.04434	1.049	1.05338	1.05775	1.06238	1.06688	1.07142	1.07598	1.08017	1.08438	1.08853	1.09231
0.981646	0.981541	0.980989	0.980135	0.97965	0.978683	0.977885	0.97701	0.976257	0.975447	0.974587	0.974311	0.97409	0.97411	0.974447	0.975071	0.976026	0.977146	0.978673	0.98043	0.982431	0.984836	0.987357	0.99001	0.99308	0.99638	1.0001	1.00375	1.00769	1.01153	1.0155	1.02005	1.02466	1.02896	1.0333	1.03765	1.04213	1.04671	1.05135	1.05603	1.06042	1.06481	1.06945	1.07396	1.07849	1.08305	1.08723	1.09142	1.09556	1.09933
0.985712	0.985586	0.985009	0.984127	0.983606	0.982603	0.981765	0.980856	0.980059	0.979208	0.978308	0.977988	0.977726	0.977707	0.978005	0.978596	0.979523	0.980623	0.98214	0.983886	0.985886	0.988293	0.990825	0.993492	0.99658	0.999897	1.00364	1.00731	1.01128	1.01515	1.01915	1.02373	1.02836	1.03268	1.03704	1.04142	1.04591	1.05051	1.05516	1.05986	1.06425	1.06865	1.07329	1.0778	1.08233	1.08688	1.09105	1.09523	1.09938	1.10313
0.992771	0.992608	0.991984	0.991051	0.990466	0.989401	0.988491	0.987524	0.986655	0.985737	0.98477	0.984378	0.98405	0.983969	0.984209	0.98475	0.98564	0.986716	0.988225	0.989961	0.991973	0.994395	0.996957	0.99966	1.00279	1.00615	1.00994	1.01366	1.0177	1.02163	1.02568	1.03032	1.035	1.03938	1.04379	1.04821	1.05275	1.05737	1.06206	1.06678	1.07119	1.0756	1.08024	1.08475	1.08928	1.09382	1.09799	1.10215	1.10629	1.11003
1.00047	1.00027	0.999592	0.998604	0.997949	0.996818	0.99583	0.994799	0.99385	0.992856	0.991815	0.991343	0.990942	0.99079	0.990964	0.991447	0.992291	0.993337	0.994833	0.996555	0.998574	1.00101	1.0036	1.00634	1.00951	1.01291	1.01675	1.02052	1.02462	1.02862	1.03273	1.03742	1.04215	1.04659	1.05104	1.05551	1.0601	1.06476	1.06948	1.07421	1.07863	1.08306	1.0877	1.09222	1.09675	1.10127	1.10543	1.10958	1.1137	1.11744
1.00766	1.00742	1.00671	1.00567	1.00495	1.00375	1.00269	1.0016	1.00058	0.999511	0.998398	0.997848	0.997375	0.997153	0.99726	0.997684	0.998481	0.999491	1.00097	1.00267	1.00469	1.00713	1.00974	1.0125	1.01571	1.01914	1.02301	1.02683	1.03098	1.03502	1.03919	1.04392	1.0487	1.05318	1.05767	1.06218	1.06681	1.07149	1.07624	1.08099	1.08542	1.08986	1.0945	1.09903	1.10355	1.10805	1.11221	1.11634	1.12046	1.12418
1.01435	1.01408	1.01332	1.01224	1.01146	1.01021	1.00908	1.00793	1.00683	1.0057	1.00452	1.00389	1.00335	1.00306	1.0031	1.00346	1.00421	1.00518	1.00664	1.00832	1.01033	1.01276	1.01539	1.01816	1.0214	1.02485	1.02875	1.0326	1.03679	1.04088	1.04508	1.04985	1.05466	1.05919	1.06371	1.06825	1.07291	1.07761	1.08238	1.08715	1.09158	1.09604	1.10067	1.1052	1.10971	1.11421	1.11835	1.12247	1.12658	1.1303
1.02121	1.02091	1.02011	1.01898	1.01814	1.01683	1.01564	1.01443	1.01325	1.01205	1.0108	1.01009	1.00947	1.00911	1.00908	1.00938	1.01007	1.011	1.01243	1.01408	1.01608	1.01851	1.02113	1.02392	1.02718	1.03064	1.03457	1.03845	1.04268	1.04681	1.05104	1.05585	1.06069	1.06525	1.0698	1.07437	1.07906	1.08378	1.08858	1.09335	1.09779	1.10225	1.10689	1.11141	1.11592	1.12041	1.12454	1.12864	1.13275	1.13645
1.02785	1.02752	1.02668	1.02551	1.02461	1.02325	1.02198	1.02072	1.01947	1.01819	1.01687	1.01609	1.01539	1.01496	1.01486	1.01509	1.01572	1.01661	1.018	1.01961	1.0216	1.02401	1.02664	1.02944	1.03271	1.03618	1.04013	1.04403	1.0483	1.05245	1.05672	1.06155	1.06642	1.07101	1.07559	1.08018	1.08489	1.08963	1.09445	1.09923	1.10366	1.10814	1.11277	1.11729	1.1218	1.12627	1.13039	1.13448	1.13858	1.14228
1.0344	1.03405	1.03318	1.03197	1.03101	1.02959	1.02826	1.02693	1.02561	1.02426	1.02287	1.022	1.02124	1.02072	1.02055	1.02071	1.02129	1.02212	1.02348	1.02505	1.02702	1.02942	1.03204	1.03484	1.03811	1.0416	1.04555	1.04947	1.05377	1.05794	1.06224	1.0671	1.07198	1.0766	1.0812	1.08581	1.09055	1.0953	1.10013	1.10492	1.10935	1.11383	1.11846	1.12298	1.12748	1.13193	1.13605	1.14012	1.14422	1.14791
1.04101	1.04063	1.03972	1.03847	1.03746	1.03598	1.03458	1.0332	1.0318	1.03038	1.02891	1.02796	1.02712	1.02653	1.02627	1.02636	1.02687	1.02765	1.02897	1.0305	1.03244	1.03482	1.03743	1.04022	1.0435	1.04699	1.05095	1.05488	1.0592	1.0634	1.06771	1.07259	1.07749	1.08213	1.08675	1.09138	1.09613	1.1009	1.10574	1.11054	1.11496	1.11945	1.12407	1.12859	1.13308	1.13752	1.14163	1.14569	1.14978	1.15346
1.04764	1.04724	1.0463	1.04501	1.04394	1.0424	1.04094	1.03949	1.03802	1.03653	1.03498	1.03395	1.03302	1.03235	1.03201	1.03202	1.03247	1.03319	1.03446	1.03594	1.03785	1.04019	1.04279	1.04558	1.04885	1.05233	1.0563	1.06024	1.06457	1.06879	1.07312	1.07801	1.08293	1.08758	1.09221	1.09686	1.10163	1.1064	1.11126	1.11605	1.12048	1.12497	1.12958	1.1341	1.13858	1.14301	1.1471	1.15115	1.15523	1.15891
1.05428	1.05385	1.05288	1.05155	1.05042	1.04883	1.04729	1.04579	1.04424	1.04267	1.04105	1.03993	1.03891	1.03816	1.03774	1.03767	1.03804	1.03869	1.03991	1.04134	1.04321	1.04553	1.04811	1.05087	1.05414	1.05761	1.06157	1.06551	1.06986	1.07409	1.07843	1.08333	1.08825	1.09293	1.09757	1.10222	1.10701	1.11179	1.11665	1.12145	1.12586	1.13036	1.13496	1.13947	1.14395	1.14836	1.15244	1.15647	1.16056	1.16422
1.06088	1.06043	1.05943	1.05807	1.05688	1.05524	1.05363	1.05207	1.05044	1.04879	1.04709	1.04588	1.04478	1.04393	1.04343	1.04327	1.04356	1.04415	1.04532	1.04669	1.04851	1.05079	1.05334	1.05609	1.05934	1.0628	1.06675	1.07069	1.07504	1.07928	1.08362	1.08853	1.09345	1.09814	1.10278	1.10745	1.11225	1.11702	1.1219	1.12669	1.13109	1.13559	1.14018	1.14469	1.14916	1.15355	1.15762	1.16164	1.16572	1.16938
1.06744	1.06697	1.06594	1.06453	1.06329	1.0616	1.05992	1.0583	1.05659	1.05487	1.05309	1.05178	1.05059	1.04966	1.04906	1.04882	1.04902	1.04954	1.05064	1.05195	1.05373	1.05596	1.05849	1.0612	1.06443	1.06787	1.07181	1.07574	1.08009	1.08433	1.08867	1.09358	1.0985	1.10319	1.10784	1.1125	1.11731	1.12209	1.12697	1.13175	1.13615	1.14065	1.14522	1.14972	1.15418	1.15856	1.16262	1.16662	1.1707	1.17435
1.07391	1.07342	1.07237	1.07093	1.06963	1.06789	1.06615	1.06446	1.06267	1.06087	1.05901	1.05761	1.05633	1.0553	1.05461	1.05428	1.0544	1.05484	1.05587	1.05711	1.05884	1.06102	1.06351	1.06619	1.0694	1.07281	1.07673	1.08064	1.08499	1.08922	1.09356	1.09846	1.10338	1.10807	1.11271	1.11738	1.12219	1.12696	1.13184	1.13662	1.141	1.1455	1.15006	1.15455	1.159	1.16336	1.16741	1.1714	1.17547	1.17912
1.07963	1.07911	1.07803	1.07656	1.07521	1.07341	1.07161	1.06988	1.06802	1.06616	1.06424	1.06276	1.06142	1.06033	1.05957	1.05918	1.05925	1.05964	1.06065	1.06186	1.06357	1.06573	1.06821	1.0709	1.07411	1.07753	1.08146	1.08538	1.08976	1.09401	1.09837	1.1033	1.10823	1.11295	1.1176	1.12229	1.12712	1.1319	1.1368	1.14158	1.14596	1.15047	1.15502	1.15952	1.16396	1.1683	1.17235	1.17632	1.18039	1.18403
1.086	1.08547	1.08436	1.08285	1.08145	1.0796	1.07774	1.07594	1.07401	1.07207	1.07007	1.0685	1.06707	1.06588	1.06503	1.06455	1.06453	1.06485	1.06579	1.06692	1.06858	1.07069	1.07314	1.07579	1.07897	1.08236	1.08626	1.09018	1.09454	1.09879	1.10314	1.10806	1.11298	1.1177	1.12235	1.12703	1.13187	1.13665	1.14154	1.14631	1.15068	1.15519	1.15973	1.16421	1.16865	1.17297	1.17701	1.18097	1.18503	1.18867
1.0904	1.08986	1.08873	1.0872	1.08576	1.08388	1.08197	1.08013	1.07814	1.07615	1.07409	1.07246	1.07097	1.06972	1.06881	1.06826	1.06818	1.06845	1.06934	1.07043	1.07205	1.07414	1.07655	1.07918	1.08235	1.08572	1.08961	1.09351	1.09787	1.10212	1.10646	1.11138	1.1163	1.12101	1.12567	1.13035	1.13518	1.13996	1.14485	1.14962	1.15398	1.15848	1.16302	1.1675	1.17192	1.17624	1.18027	1.18421	1.18827	1.19191
1.09694	1.09638	1.09522	1.09366	1.09217	1.09024	1.08826	1.08635	1.08428	1.08221	1.08007	1.07833	1.07674	1.0754	1.07438	1.07373	1.07356	1.07374	1.07455	1.07556	1.07711	1.07913	1.0815	1.08407	1.0872	1.09054	1.09439	1.09826	1.1026	1.10683	1.11116	1.11606	1.12096	1.12567	1.13031	1.13498	1.13982	1.14458	1.14947	1.15422	1.15856	1.16306	1.16758	1.17205	1.17646	1.18076	1.18478	1.18871	1.19277	1.1964
1.10286	1.10229	1.10112	1.09953	1.09799	1.09601	1.09397	1.092	1.08986	1.08771	1.08549	1.08366	1.08198	1.08054	1.07943	1.07868	1.07842	1.07851	1.07925	1.08018	1.08167	1.08363	1.08594	1.08847	1.09156	1.09485	1.09867	1.10251	1.10683	1.11104	1.11535	1.12023	1.1251	1.1298	1.13443	1.13909	1.14392	1.14867	1.15355	1.15829	1.16262	1.16711	1.17161	1.17607	1.18047	1.18475	1.18875	1.19267	1.19673	1.20036
1.10876	1.10818	1.10699	1.10537	1.10378	1.10175	1.09965	1.09763	1.0954	1.09318	1.09088	1.08896	1.08718	1.08564	1.08443	1.08359	1.08323	1.08323	1.08389	1.08474	1.08616	1.08805	1.0903	1.09278	1.09582	1.09907	1.10284	1.10664	1.11094	1.11512	1.11941	1.12426	1.12911	1.1338	1.1384	1.14305	1.14787	1.1526	1.15748	1.1622	1.1665	1.17099	1.17547	1.17992	1.18431	1.18857	1.19256	1.19647	1.20052	1.20416
1.11503	1.11444	1.11324	1.11159	1.10995	1.10788	1.10571	1.10362	1.10131	1.099	1.09661	1.09459	1.09271	1.09106	1.08974	1.08878	1.08831	1.08821	1.08878	1.08953	1.09087	1.09267	1.09486	1.09727	1.10025	1.10344	1.10716	1.11091	1.11517	1.11932	1.12356	1.12838	1.1332	1.13786	1.14244	1.14706	1.15187	1.15658	1.16144	1.16614	1.17042	1.1749	1.17936	1.18379	1.18817	1.19241	1.19639	1.20028	1.20433	1.20797
1.12084	1.12024	1.11902	1.11735	1.11566	1.11354	1.11131	1.10916	1.10678	1.10439	1.10192	1.09979	1.09781	1.09607	1.09464	1.09357	1.093	1.09279	1.09327	1.09392	1.09518	1.0969	1.09902	1.10136	1.10428	1.10741	1.11107	1.11478	1.11899	1.12311	1.12731	1.1321	1.13687	1.14151	1.14606	1.15066	1.15545	1.16014	1.16498	1.16966	1.17391	1.17838	1.18282	1.18724	1.1916	1.19582	1.19979	1.20367	1.20772	1.21135
1.12659	1.12598	1.12475	1.12306	1.12133	1.11916	1.11687	1.11466	1.1122	1.10973	1.10717	1.10494	1.10286	1.10101	1.09947	1.09829	1.09761	1.0973	1.09767	1.09823	1.0994	1.10103	1.10307	1.10534	1.10819	1.11125	1.11485	1.1185	1.12267	1.12674	1.1309	1.13564	1.14037	1.14497	1.14949	1.15406	1.15883	1.1635	1.16832	1.17297	1.1772	1.18165	1.18606	1.19047	1.19482	1.19902	1.20298	1.20685	1.21089	1.21453
1.13233	1.13172	1.13048	1.12877	1.127	1.12478	1.12243	1.12016	1.11762	1.11507	1.11242	1.11008	1.1079	1.10594	1.10428	1.10298	1.10218	1.10176	1.10203	1.10248	1.10355	1.10509	1.10704	1.10922	1.112	1.11499	1.11851	1.12209	1.1262	1.13022	1.13433	1.13902	1.1437	1.14827	1.15275	1.15728	1.16202	1.16666	1.17146	1.17608	1.18028	1.18472	1.1891	1.19349	1.19783	1.20201	1.20595	1.20981	1.21385	1.21749
1.13651	1.13589	1.13464	1.13292	1.13111	1.12887	1.12647	1.12416	1.12155	1.11895	1.11624	1.11382	1.11157	1.10953	1.10779	1.10641	1.10553	1.10503	1.10522	1.1056	1.1066	1.10808	1.10997	1.1121	1.11482	1.11776	1.12124	1.12478	1.12885	1.13284	1.13691	1.14157	1.14622	1.15076	1.15521	1.15972	1.16445	1.16907	1.17385	1.17846	1.18263	1.18706	1.19143	1.19581	1.20014	1.20431	1.20824	1.21208	1.21613	1.21977
1.14187	1.14126	1.14	1.13826	1.13641	1.13413	1.13167	1.1293	1.12662	1.12393	1.12114	1.11862	1.11626	1.11411	1.11226	1.11076	1.10976	1.10914	1.10923	1.10949	1.11039	1.11176	1.11356	1.1156	1.11824	1.1211	1.12449	1.12796	1.13197	1.13589	1.13991	1.1445	1.1491	1.15359	1.158	1.16247	1.16717	1.17175	1.17651	1.18108	1.18522	1.18964	1.19398	1.19834	1.20265	1.2068	1.21072	1.21455	1.2186	1.22224
1.14754	1.14693	1.14567	1.14392	1.14203	1.13971	1.13719	1.13475	1.13198	1.12921	1.12632	1.12368	1.12121	1.11894	1.11695	1.11531	1.11418	1.11343	1.11338	1.11351	1.11429	1.11554	1.11723	1.11915	1.12169	1.12445	1.12775	1.13112	1.13505	1.13889	1.14283	1.14736	1.15187	1.15631	1.16066	1.16508	1.16974	1.17427	1.179	1.18353	1.18763	1.19203	1.19634	1.20068	1.20497	1.20909	1.213	1.21682	1.22086	1.22451
1.15326	1.15265	1.1514	1.14963	1.1477	1.14533	1.14275	1.14025	1.13739	1.13453	1.13154	1.12878	1.12618	1.12378	1.12165	1.11986	1.11858	1.11768	1.11749	1.11747	1.11811	1.11922	1.12078	1.12258	1.125	1.12764	1.13083	1.13409	1.13792	1.14168	1.14552	1.14996	1.15439	1.15876	1.16305	1.1674	1.17201	1.17649	1.18117	1.18566	1.18972	1.19409	1.19836	1.20267	1.20695	1.21105	1.21494	1.21874	1.22279	1.22644
1.15736	1.15676	1.1555	1.15373	1.15177	1.14937	1.14675	1.1442	1.14128	1.13835	1.13529	1.13244	1.12976	1.12726	1.12504	1.12315	1.12176	1.12076	1.12047	1.12036	1.1209	1.12193	1.1234	1.12511	1.12745	1.13002	1.13313	1.13632	1.14009	1.14378	1.14757	1.15195	1.15633	1.16065	1.16489	1.1692	1.17378	1.17823	1.18288	1.18734	1.19137	1.19572	1.19997	1.20427	1.20853	1.21261	1.21649	1.22028	1.22433	1.22799
1.16247	1.16188	1.16062	1.15884	1.15684	1.15441	1.15173	1.14912	1.14611	1.1431	1.13995	1.13698	1.13418	1.13155	1.12919	1.12715	1.12562	1.12447	1.12404	1.12377	1.12418	1.12506	1.12639	1.12798	1.13019	1.13263	1.13562	1.1387	1.14236	1.14596	1.14965	1.15393	1.15821	1.16246	1.16663	1.17087	1.17539	1.17979	1.1844	1.1888	1.19278	1.19711	1.20132	1.20559	1.20983	1.21389	1.21776	1.22154	1.22559	1.22926
1.16628	1.1657	1.16445	1.16266	1.16063	1.15818	1.15545	1.1528	1.14973	1.14665	1.14344	1.14037	1.13749	1.13477	1.13231	1.13017	1.12853	1.12728	1.12674	1.12637	1.12668	1.12746	1.1287	1.13019	1.13232	1.13468	1.13758	1.14058	1.14417	1.1477	1.15132	1.15554	1.15976	1.16396	1.16807	1.17227	1.17675	1.18111	1.18569	1.19006	1.19401	1.19831	1.2025	1.20676	1.21098	1.21502	1.21888	1.22265	1.2267	1.23037
1.17092	1.17036	1.16912	1.16733	1.16527	1.16278	1.16001	1.15729	1.15414	1.15098	1.14767	1.14449	1.14149	1.13864	1.13604	1.13375	1.13196	1.13056	1.12987	1.12934	1.1295	1.13013	1.13123	1.13257	1.13456	1.13679	1.13956	1.14243	1.14591	1.14933	1.15284	1.15696	1.16107	1.16518	1.16921	1.17333	1.17776	1.18205	1.18658	1.1909	1.19479	1.19907	1.20322	1.20744	1.21165	1.21567	1.2195	1.22327	1.22732	1.231
1.17457	1.17401	1.17278	1.17098	1.1689	1.16639	1.16357	1.16081	1.15761	1.15438	1.151	1.14773	1.14463	1.14169	1.13898	1.13658	1.13468	1.13315	1.13235	1.13171	1.13175	1.13227	1.13326	1.1345	1.13639	1.13852	1.14119	1.14397	1.14735	1.1507	1.15413	1.15817	1.1622	1.16625	1.17022	1.17429	1.17866	1.18291	1.1874	1.19168	1.19554	1.19979	1.20391	1.20811	1.21231	1.21631	1.22013	1.22388	1.22794	1.23163
1.17848	1.17794	1.17672	1.17493	1.17283	1.17029	1.16743	1.16461	1.16133	1.15804	1.15457	1.15119	1.14799	1.14493	1.1421	1.13956	1.13751	1.13585	1.1349	1.13412	1.13402	1.13439	1.13524	1.13635	1.1381	1.14011	1.14265	1.14531	1.14858	1.15181	1.15514	1.15907	1.16301	1.16698	1.17086	1.17485	1.17917	1.18336	1.18779	1.19202	1.19583	1.20005	1.20414	1.20832	1.21249	1.21647	1.22028	1.22402	1.22808	1.23178
1.18253	1.18201	1.18081	1.17903	1.1769	1.17433	1.17143	1.16856	1.1652	1.16182	1.15826	1.15476	1.15143	1.14824	1.14525	1.14256	1.14035	1.13851	1.13739	1.13643	1.13616	1.13636	1.13704	1.13798	1.13957	1.14142	1.1438	1.1463	1.14943	1.15253	1.15572	1.15953	1.16334	1.1672	1.17098	1.17488	1.17912	1.18323	1.1876	1.19176	1.19551	1.1997	1.20374	1.20788	1.21203	1.21599	1.21978	1.22352	1.22758	1.2313
0.949983	0.950082	0.949778	0.949182	0.948997	0.948313	0.94783	0.947197	0.94674	0.946199	0.945594	0.945574	0.94558	0.945802	0.946308	0.947054	0.948064	0.949169	0.950598	0.952266	0.954077	0.956268	0.958503	0.960846	0.963567	0.966542	0.969898	0.973161	0.976678	0.980118	0.983698	0.98787	0.992124	0.996064	1.0001	1.00415	1.00835	1.01272	1.01714	1.02167	1.02596	1.03024	1.03482	1.03928	1.04381	1.04841	1.05262	1.05687	1.06106	1.06489
0.959139	0.959178	0.958802	0.958131	0.957859	0.957093	0.956519	0.955816	0.955274	0.954656	0.953978	0.953885	0.953827	0.953992	0.95445	0.955163	0.95616	0.957271	0.958731	0.960427	0.962296	0.964552	0.966872	0.969307	0.972132	0.975204	0.978667	0.982044	0.985686	0.989246	0.992941	0.997224	1.00158	1.00563	1.00975	1.0139	1.01818	1.0226	1.02709	1.03167	1.03599	1.0403	1.0449	1.04938	1.0539	1.05849	1.06269	1.06693	1.0711	1.07492
0.966255	0.966251	0.965822	0.965095	0.964757	0.963928	0.963283	0.962524	0.961913	0.961232	0.960493	0.960338	0.960223	0.960337	0.96075	0.961427	0.962402	0.963507	0.964978	0.966684	0.968584	0.970877	0.973249	0.975743	0.978634	0.981767	0.985301	0.988752	0.992479	0.996118	0.999891	1.00425	1.00868	1.01279	1.01698	1.02118	1.02552	1.02999	1.03452	1.03912	1.04346	1.0478	1.05241	1.05689	1.06142	1.066	1.07019	1.07441	1.07858	1.08238
0.969215	0.969197	0.968751	0.968004	0.967639	0.966785	0.96611	0.965326	0.964683	0.963971	0.963202	0.963013	0.962867	0.962951	0.963334	0.963985	0.964938	0.966026	0.967487	0.969182	0.971079	0.97337	0.975748	0.978249	0.98115	0.984293	0.987839	0.991305	0.995051	0.998708	1.0025	1.00687	1.01132	1.01545	1.01965	1.02387	1.02822	1.0327	1.03724	1.04185	1.04619	1.05053	1.05514	1.05962	1.06415	1.06872	1.07291	1.07712	1.08128	1.08508
0.976917	0.976854	0.976352	0.975546	0.97511	0.974187	0.973435	0.97259	0.971871	0.971089	0.970253	0.969993	0.969783	0.969808	0.970138	0.970746	0.97167	0.972746	0.974214	0.975913	0.977839	0.980163	0.982591	0.985148	0.988114	0.991318	0.994934	0.998473	1.0023	1.00604	1.00991	1.01436	1.01887	1.02308	1.02734	1.03162	1.03603	1.04055	1.04513	1.04977	1.05413	1.05849	1.06311	1.0676	1.07213	1.07669	1.08087	1.08507	1.08922	1.093
0.985064	0.984955	0.984396	0.983529	0.983017	0.982023	0.981189	0.980279	0.979478	0.978621	0.977711	0.977373	0.977093	0.977051	0.977322	0.97788	0.978769	0.979826	0.981295	0.982993	0.984942	0.987295	0.989769	0.992379	0.995408	0.998669	1.00235	1.00596	1.00988	1.0137	1.01764	1.02217	1.02675	1.03102	1.03534	1.03968	1.04415	1.04871	1.05334	1.05801	1.06239	1.06677	1.07139	1.07589	1.08041	1.08496	1.08913	1.09331	1.09746	1.10123
0.991507	0.991364	0.990763	0.989849	0.989279	0.988229	0.98733	0.986366	0.985499	0.98458	0.983608	0.983205	0.982864	0.982765	0.982981	0.983493	0.984346	0.98538	0.986841	0.988529	0.990487	0.992852	0.995354	0.997995	1.00106	1.00436	1.00809	1.01174	1.01572	1.01959	1.02358	1.02816	1.03278	1.03711	1.04147	1.04585	1.05036	1.05495	1.05961	1.06429	1.06868	1.07308	1.0777	1.08221	1.08673	1.09126	1.09543	1.0996	1.10373	1.10749
0.997989	0.997813	0.99717	0.996211	0.995582	0.994475	0.993511	0.992493	0.991558	0.990575	0.989541	0.989069	0.988666	0.988506	0.988666	0.989127	0.989941	0.990948	0.992397	0.994071	0.996033	0.998407	1.00093	1.0036	1.0067	1.01003	1.0138	1.0175	1.02152	1.02544	1.02949	1.03411	1.03878	1.04315	1.04755	1.05197	1.05651	1.06113	1.06581	1.07052	1.07491	1.07932	1.08395	1.08846	1.09297	1.0975	1.10166	1.10581	1.10994	1.11368
1.00542	1.00521	1.00452	1.00351	1.00281	1.00164	1.0006	0.999523	0.998509	0.997453	0.996345	0.995794	0.995317	0.995086	0.995179	0.99558	0.996347	0.997321	0.998753	1.00041	1.00237	1.00475	1.0073	1.01	1.01314	1.0165	1.0203	1.02405	1.02813	1.03211	1.0362	1.04088	1.04559	1.05002	1.05446	1.05891	1.0635	1.06814	1.07286	1.07758	1.08198	1.08641	1.09103	1.09555	1.10006	1.10457	1.10872	1.11286	1.11698	1.12071
1.01247	1.01222	1.01149	1.01043	1.00967	1.00844	1.00733	1.00619	1.0051	1.00397	1.00279	1.00216	1.00161	1.00131	1.00134	1.00168	1.00239	1.00333	1.00474	1.00637	1.00833	1.01071	1.01327	1.01599	1.01916	1.02254	1.02638	1.03017	1.03429	1.03831	1.04245	1.04717	1.05192	1.05639	1.06086	1.06536	1.06997	1.07464	1.07938	1.08412	1.08853	1.09297	1.09759	1.10211	1.10662	1.11111	1.11525	1.11937	1.12349	1.12721
1.01914	1.01887	1.0181	1.01699	1.01617	1.01489	1.01371	1.01251	1.01135	1.01015	1.0089	1.00819	1.00757	1.0072	1.00716	1.00744	1.0081	1.00899	1.01038	1.01198	1.01393	1.0163	1.01887	1.0216	1.02479	1.0282	1.03206	1.03587	1.04004	1.0441	1.04827	1.05302	1.0578	1.06231	1.06681	1.07133	1.07598	1.08067	1.08543	1.09018	1.09459	1.09904	1.10366	1.10818	1.11268	1.11716	1.1213	1.1254	1.12952	1.13323
1.02582	1.02551	1.0247	1.02355	1.02268	1.02133	1.02008	1.01883	1.01759	1.01633	1.01501	1.01422	1.01352	1.01308	1.01296	1.01318	1.01379	1.01464	1.01599	1.01756	1.01949	1.02185	1.02443	1.02716	1.03036	1.03378	1.03766	1.0415	1.0457	1.04979	1.054	1.05878	1.06359	1.06812	1.07265	1.0772	1.08187	1.08658	1.09136	1.09612	1.10053	1.10499	1.10961	1.11412	1.11862	1.12309	1.12721	1.13131	1.13541	1.13912
1.03258	1.03224	1.0314	1.03021	1.02927	1.02787	1.02655	1.02524	1.02393	1.02259	1.02119	1.02033	1.01955	1.01903	1.01884	1.01898	1.01953	1.02033	1.02165	1.02318	1.02509	1.02744	1.03001	1.03274	1.03596	1.03938	1.04328	1.04714	1.05137	1.05549	1.05972	1.06452	1.06935	1.07392	1.07847	1.08304	1.08774	1.09246	1.09726	1.10202	1.10643	1.1109	1.11551	1.12003	1.12452	1.12897	1.13309	1.13717	1.14127	1.14496
1.0394	1.03904	1.03816	1.03693	1.03593	1.03447	1.03308	1.03171	1.03032	1.0289	1.02744	1.02648	1.02563	1.02502	1.02476	1.02482	1.0253	1.02605	1.02732	1.02881	1.0307	1.03303	1.03559	1.03832	1.04154	1.04497	1.04887	1.05274	1.057	1.06114	1.06539	1.07022	1.07507	1.07966	1.08423	1.08882	1.09354	1.09827	1.10309	1.10786	1.11226	1.11674	1.12134	1.12585	1.13034	1.13478	1.13888	1.14294	1.14704	1.15073
1.04626	1.04587	1.04495	1.04368	1.04262	1.04111	1.03965	1.03821	1.03674	1.03525	1.03371	1.03266	1.03173	1.03104	1.03069	1.03068	1.03109	1.03177	1.033	1.03444	1.0363	1.03859	1.04114	1.04386	1.04708	1.05051	1.05441	1.05829	1.06257	1.06673	1.071	1.07584	1.08071	1.08532	1.0899	1.09451	1.09924	1.10398	1.10881	1.11358	1.11799	1.12247	1.12706	1.13157	1.13605	1.14047	1.14457	1.14861	1.1527	1.15638
1.05311	1.0527	1.05175	1.05044	1.04933	1.04775	1.04623	1.04473	1.04318	1.04161	1.03998	1.03885	1.03782	1.03705	1.03661	1.03651	1.03685	1.03747	1.03864	1.04003	1.04185	1.04411	1.04664	1.04935	1.05255	1.05597	1.05988	1.06376	1.06805	1.07222	1.0765	1.08136	1.08623	1.09086	1.09545	1.10007	1.10482	1.10957	1.11441	1.11918	1.12357	1.12805	1.13264	1.13714	1.14161	1.14602	1.15011	1.15414	1.15822	1.1619
1.05995	1.05951	1.05853	1.05718	1.05601	1.05438	1.05278	1.05122	1.04959	1.04794	1.04623	1.045	1.04389	1.04302	1.04249	1.04231	1.04257	1.04311	1.04423	1.04556	1.04733	1.04956	1.05206	1.05474	1.05794	1.06134	1.06523	1.06912	1.07341	1.07759	1.08188	1.08674	1.09161	1.09625	1.10085	1.10548	1.11024	1.11499	1.11984	1.1246	1.12899	1.13347	1.13805	1.14255	1.14701	1.1514	1.15547	1.15949	1.16357	1.16724
1.06672	1.06627	1.06526	1.06387	1.06264	1.06095	1.05928	1.05766	1.05594	1.05422	1.05243	1.0511	1.0499	1.04894	1.04832	1.04804	1.04821	1.04869	1.04974	1.051	1.05273	1.05491	1.05737	1.06003	1.0632	1.06659	1.07046	1.07433	1.07863	1.08281	1.0871	1.09196	1.09683	1.10148	1.10608	1.11071	1.11548	1.12023	1.12508	1.12984	1.13421	1.1387	1.14326	1.14775	1.1522	1.15657	1.16064	1.16464	1.16871	1.17238
1.07341	1.07294	1.0719	1.07048	1.06919	1.06745	1.06571	1.06402	1.06222	1.06042	1.05854	1.05712	1.05582	1.05477	1.05405	1.05368	1.05376	1.05416	1.05514	1.05633	1.058	1.06013	1.06256	1.06518	1.06833	1.07168	1.07554	1.07939	1.08368	1.08786	1.09214	1.09699	1.10186	1.10651	1.1111	1.11573	1.12051	1.12525	1.1301	1.13485	1.13921	1.1437	1.14824	1.15273	1.15717	1.16152	1.16558	1.16956	1.17364	1.17729
1.07902	1.07853	1.07746	1.076	1.07466	1.07288	1.07108	1.06934	1.06748	1.06561	1.06368	1.06219	1.06083	1.05971	1.05893	1.0585	1.05853	1.05888	1.05984	1.061	1.06266	1.06477	1.06719	1.06982	1.07297	1.07634	1.0802	1.08407	1.08839	1.09259	1.09689	1.10177	1.10665	1.11132	1.11594	1.12059	1.12538	1.13014	1.135	1.13976	1.14412	1.14861	1.15315	1.15764	1.16207	1.16642	1.17046	1.17443	1.1785	1.18215
1.08559	1.08507	1.08398	1.08249	1.08109	1.07925	1.07739	1.07559	1.07365	1.0717	1.06968	1.0681	1.06664	1.06543	1.06455	1.06403	1.06397	1.06424	1.06513	1.06621	1.06781	1.06987	1.07226	1.07485	1.07797	1.0813	1.08515	1.089	1.0933	1.0975	1.10179	1.10666	1.11153	1.11621	1.12082	1.12546	1.13026	1.13501	1.13988	1.14462	1.14897	1.15346	1.15799	1.16246	1.16689	1.17121	1.17524	1.1792	1.18327	1.18692
1.09198	1.09145	1.09033	1.08881	1.08736	1.08547	1.08354	1.08167	1.07965	1.07763	1.07553	1.07384	1.0723	1.07099	1.07001	1.06939	1.06924	1.06943	1.07024	1.07125	1.07279	1.07479	1.07713	1.07968	1.08277	1.08607	1.08988	1.0937	1.098	1.10218	1.10646	1.11131	1.11617	1.12084	1.12544	1.13008	1.13488	1.13962	1.14448	1.14921	1.15355	1.15803	1.16254	1.16701	1.17142	1.17573	1.17975	1.18369	1.18776	1.1914
1.09818	1.09763	1.09649	1.09494	1.09344	1.0915	1.08951	1.08758	1.08548	1.08338	1.0812	1.07942	1.07777	1.07637	1.07529	1.07457	1.07433	1.07443	1.07517	1.0761	1.07758	1.07951	1.0818	1.0843	1.08735	1.09061	1.09439	1.09818	1.10246	1.10662	1.11088	1.11572	1.12055	1.12521	1.1298	1.13443	1.13922	1.14395	1.14881	1.15353	1.15784	1.16232	1.16682	1.17127	1.17568	1.17996	1.18397	1.1879	1.19196	1.19561
1.10417	1.10362	1.10246	1.10088	1.09933	1.09734	1.09528	1.0933	1.09112	1.08894	1.08668	1.0848	1.08307	1.08157	1.08039	1.07957	1.07923	1.07925	1.0799	1.08075	1.08216	1.08403	1.08626	1.08871	1.09172	1.09493	1.09867	1.10243	1.10668	1.11082	1.11506	1.11987	1.12468	1.12933	1.1339	1.13851	1.1433	1.14801	1.15286	1.15757	1.16186	1.16633	1.17081	1.17526	1.17965	1.18392	1.18791	1.19183	1.19589	1.19953
1.10961	1.10905	1.10787	1.10627	1.10468	1.10264	1.10053	1.09849	1.09624	1.09399	1.09165	1.08969	1.08787	1.08628	1.08501	1.08409	1.08367	1.0836	1.08418	1.08495	1.08629	1.0881	1.09028	1.09267	1.09564	1.09881	1.1025	1.10623	1.11045	1.11457	1.11878	1.12357	1.12836	1.13299	1.13755	1.14214	1.14692	1.15162	1.15646	1.16115	1.16543	1.16989	1.17435	1.17879	1.18317	1.18742	1.19141	1.19531	1.19937	1.20301
1.11557	1.11499	1.1138	1.11217	1.11053	1.10846	1.10628	1.10418	1.10185	1.09952	1.0971	1.09503	1.09311	1.09142	1.09004	1.08902	1.08849	1.08832	1.08881	1.08949	1.09075	1.09248	1.09459	1.09692	1.09983	1.10294	1.10658	1.11026	1.11445	1.11853	1.12271	1.12746	1.13222	1.13682	1.14135	1.14592	1.15069	1.15537	1.16019	1.16486	1.16911	1.17357	1.17801	1.18243	1.1868	1.19103	1.195	1.19889	1.20295	1.20659
1.12128	1.1207	1.11949	1.11784	1.11616	1.11403	1.11179	1.10963	1.10723	1.10482	1.10232	1.10015	1.09813	1.09634	1.09485	1.09373	1.09309	1.09282	1.09322	1.0938	1.09498	1.09663	1.09866	1.10092	1.10377	1.10682	1.11041	1.11404	1.11818	1.12222	1.12636	1.13108	1.13579	1.14037	1.14487	1.14941	1.15416	1.15882	1.16363	1.16827	1.1725	1.17695	1.18136	1.18577	1.19012	1.19434	1.1983	1.20218	1.20623	1.20987
1.12693	1.12634	1.12513	1.12345	1.12173	1.11956	1.11726	1.11504	1.11256	1.11007	1.10748	1.10521	1.10309	1.1012	1.0996	1.09836	1.09762	1.09724	1.09754	1.09802	1.09911	1.10067	1.10263	1.10481	1.10759	1.11057	1.11409	1.11766	1.12175	1.12575	1.12985	1.13452	1.13919	1.14373	1.1482	1.15271	1.15744	1.16207	1.16686	1.17148	1.17568	1.18011	1.1845	1.18889	1.19324	1.19743	1.20138	1.20524	1.2093	1.21294
1.13214	1.13154	1.13032	1.12863	1.12686	1.12465	1.1223	1.12002	1.11747	1.1149	1.11224	1.10987	1.10766	1.10566	1.10397	1.10262	1.10177	1.10129	1.10149	1.10188	1.10288	1.10435	1.10623	1.10834	1.11105	1.11397	1.11743	1.12094	1.12498	1.12893	1.13298	1.1376	1.14223	1.14674	1.15117	1.15566	1.16036	1.16496	1.16973	1.17432	1.17849	1.18292	1.18729	1.19166	1.19599	1.20017	1.2041	1.20796	1.21201	1.21565
1.13783	1.13724	1.13601	1.1343	1.13249	1.13024	1.12782	1.12549	1.12284	1.1202	1.11744	1.11496	1.11265	1.11053	1.10871	1.10724	1.10626	1.10566	1.10575	1.10602	1.10691	1.10828	1.11006	1.11207	1.11469	1.11753	1.1209	1.12433	1.12831	1.1322	1.13618	1.14075	1.14531	1.14978	1.15416	1.1586	1.16327	1.16784	1.17258	1.17714	1.18128	1.18568	1.19002	1.19438	1.19869	1.20285	1.20677	1.21061	1.21466	1.21831
1.14292	1.14233	1.14109	1.13937	1.13752	1.13523	1.13276	1.13037	1.12765	1.12493	1.12209	1.11951	1.11709	1.11487	1.11294	1.11135	1.11026	1.10955	1.10953	1.10968	1.11048	1.11174	1.11343	1.11536	1.11789	1.12065	1.12394	1.1273	1.13121	1.13504	1.13896	1.14347	1.14797	1.1524	1.15673	1.16113	1.16578	1.17031	1.17502	1.17955	1.18365	1.18804	1.19235	1.19669	1.20099	1.20513	1.20904	1.21287	1.21692	1.22057
1.14645	1.14585	1.14461	1.14287	1.141	1.13868	1.13617	1.13374	1.13098	1.1282	1.12532	1.12267	1.12018	1.1179	1.11589	1.11423	1.11307	1.11229	1.1122	1.11229	1.11302	1.11423	1.11587	1.11774	1.12023	1.12294	1.12618	1.1295	1.13338	1.13718	1.14107	1.14554	1.15002	1.15441	1.15873	1.16311	1.16773	1.17224	1.17694	1.18145	1.18554	1.18992	1.19422	1.19855	1.20284	1.20696	1.21086	1.21468	1.21873	1.22238
1.15202	1.15144	1.1502	1.14845	1.14653	1.14418	1.14161	1.13911	1.13626	1.1334	1.13041	1.12764	1.12504	1.12262	1.12048	1.11867	1.11737	1.11644	1.11621	1.11616	1.11676	1.11783	1.11935	1.1211	1.12347	1.12607	1.1292	1.13242	1.1362	1.13991	1.14371	1.14811	1.1525	1.15683	1.16107	1.16539	1.16997	1.17443	1.17909	1.18356	1.1876	1.19195	1.19622	1.20052	1.20479	1.20889	1.21278	1.21659	1.22064	1.2243
1.15764	1.15706	1.15583	1.15407	1.15211	1.14972	1.14709	1.14453	1.14158	1.13863	1.13554	1.13264	1.12991	1.12735	1.12506	1.1231	1.12163	1.12054	1.12016	1.11995	1.1204	1.12132	1.12269	1.1243	1.12654	1.129	1.13201	1.13511	1.13877	1.14238	1.14608	1.15037	1.15466	1.15891	1.16308	1.16733	1.17185	1.17625	1.18086	1.18527	1.18926	1.19359	1.19781	1.20209	1.20634	1.21041	1.21429	1.21808	1.22213	1.2258
1.16216	1.1616	1.16037	1.1586	1.15661	1.15419	1.15151	1.14889	1.14587	1.14284	1.13967	1.13666	1.13383	1.13116	1.12875	1.12666	1.12506	1.12384	1.12333	1.12299	1.12332	1.12412	1.12537	1.12686	1.12899	1.13135	1.13425	1.13725	1.14082	1.14435	1.14796	1.15217	1.15638	1.16056	1.16467	1.16886	1.17333	1.17768	1.18225	1.18662	1.19057	1.19488	1.19907	1.20332	1.20756	1.21161	1.21547	1.21925	1.2233	1.22698
1.16647	1.16591	1.16469	1.16292	1.1609	1.15845	1.15572	1.15304	1.14995	1.14685	1.1436	1.14048	1.13755	1.13477	1.13223	1.13002	1.12829	1.12694	1.1263	1.12583	1.12603	1.1267	1.12783	1.12921	1.13122	1.13347	1.13626	1.13915	1.14264	1.14607	1.14959	1.15372	1.15784	1.16196	1.16599	1.17012	1.17454	1.17884	1.18337	1.1877	1.19161	1.19588	1.20004	1.20428	1.20849	1.21252	1.21637	1.22014	1.2242	1.22788
1.16995	1.1694	1.16819	1.16641	1.16437	1.16189	1.15912	1.15641	1.15326	1.1501	1.14678	1.14359	1.14057	1.1377	1.13507	1.13275	1.13093	1.12948	1.12874	1.12817	1.12827	1.12884	1.12988	1.13117	1.1331	1.13527	1.13797	1.14079	1.1442	1.14756	1.15102	1.15508	1.15914	1.1632	1.16719	1.17127	1.17566	1.17992	1.18441	1.18871	1.19258	1.19684	1.20098	1.20519	1.20939	1.21341	1.21724	1.22101	1.22506	1.22875
1.17479	1.17427	1.17307	1.1713	1.16923	1.16672	1.16389	1.16111	1.15788	1.15462	1.1512	1.14786	1.1447	1.14169	1.13889	1.1364	1.13439	1.13275	1.13182	1.13106	1.13098	1.13136	1.13222	1.13332	1.13507	1.13708	1.13961	1.14226	1.14552	1.14874	1.15206	1.15598	1.15991	1.16386	1.16773	1.17171	1.17602	1.1802	1.18463	1.18885	1.19266	1.19688	1.20097	1.20515	1.20932	1.21331	1.21713	1.22088	1.22494	1.22865
1.17779	1.17727	1.17607	1.1743	1.17221	1.16968	1.16683	1.16401	1.16072	1.15741	1.15393	1.15052	1.14729	1.14419	1.14132	1.13873	1.13662	1.13489	1.13387	1.13302	1.13284	1.13314	1.13391	1.13493	1.1366	1.13852	1.14098	1.14355	1.14674	1.1499	1.15315	1.15701	1.16087	1.16477	1.1686	1.17254	1.17681	1.18095	1.18535	1.18954	1.19332	1.19752	1.20158	1.20575	1.20991	1.21388	1.21769	1.22143	1.2255	1.22921
1.18173	1.18124	1.18007	1.1783	1.17619	1.17363	1.17073	1.16786	1.16449	1.1611	1.15753	1.154	1.15064	1.14741	1.14439	1.14164	1.13937	1.13747	1.13628	1.13525	1.1349	1.13502	1.13562	1.13647	1.13797	1.13974	1.14203	1.14445	1.1475	1.15052	1.15363	1.15736	1.1611	1.16489	1.16861	1.17245	1.17664	1.18071	1.18504	1.18917	1.19289	1.19705	1.20107	1.2052	1.20935	1.21329	1.21708	1.22082	1.22489	1.22861
0.952154	0.952248	0.951938	0.951332	0.951129	0.950429	0.949923	0.949267	0.948782	0.948213	0.947579	0.947523	0.947495	0.947682	0.948151	0.94886	0.949835	0.950907	0.952306	0.953943	0.955729	0.957895	0.960109	0.962432	0.965135	0.968094	0.971434	0.974683	0.97819	0.981621	0.985191	0.989354	0.993598	0.997533	1.00156	1.00561	1.0098	1.01416	1.01858	1.02311	1.02739	1.03167	1.03625	1.0407	1.04522	1.04981	1.05402	1.05827	1.06245	1.06629
0.95326	0.953354	0.953041	0.952431	0.95222	0.951511	0.950993	0.950326	0.949825	0.94924	0.94859	0.948514	0.948466	0.948632	0.949078	0.949765	0.950718	0.951769	0.953148	0.954765	0.956532	0.958681	0.960878	0.963186	0.965876	0.96882	0.972147	0.975384	0.978881	0.982303	0.985863	0.990017	0.994252	0.99818	1.0022	1.00624	1.01043	1.01479	1.0192	1.02372	1.028	1.03227	1.03685	1.0413	1.04582	1.0504	1.05461	1.05885	1.06304	1.06688
0.960775	0.960821	0.960451	0.95978	0.959498	0.958722	0.95813	0.957405	0.956833	0.956183	0.955471	0.955332	0.955228	0.955344	0.955748	0.956403	0.957339	0.95839	0.959788	0.961422	0.96323	0.965426	0.967686	0.970064	0.972831	0.975849	0.979257	0.982581	0.986175	0.989688	0.993337	0.997577	1.00189	1.0059	1.00999	1.0141	1.01836	1.02276	1.02722	1.03178	1.03608	1.04038	1.04496	1.04942	1.05395	1.05852	1.06272	1.06695	1.07112	1.07494
0.969577	0.969569	0.969133	0.968392	0.968028	0.967173	0.966493	0.9657	0.965043	0.964317	0.96353	0.963316	0.963145	0.963199	0.96355	0.964164	0.965078	0.966125	0.967542	0.969192	0.971044	0.973289	0.975619	0.978073	0.980928	0.984026	0.987526	0.990947	0.99465	0.998266	1.00202	1.00635	1.01076	1.01486	1.01902	1.02321	1.02754	1.032	1.03652	1.04111	1.04544	1.04976	1.05436	1.05884	1.06336	1.06792	1.07211	1.07632	1.08049	1.08429
0.975378	0.975337	0.97486	0.974077	0.973659	0.972753	0.972015	0.971175	0.97046	0.969679	0.96884	0.96857	0.968348	0.968355	0.968662	0.96924	0.970127	0.97116	0.972576	0.974225	0.976092	0.978356	0.980719	0.983208	0.986106	0.989245	0.992791	0.996262	1.00002	1.00369	1.0075	1.01189	1.01634	1.02049	1.0247	1.02893	1.0333	1.03778	1.04233	1.04694	1.05128	1.05563	1.06022	1.06471	1.06923	1.07378	1.07796	1.08216	1.08632	1.09011
0.982412	0.982332	0.981807	0.980971	0.980488	0.97952	0.978711	0.977814	0.977029	0.976183	0.975279	0.974942	0.974658	0.974607	0.974862	0.975395	0.976251	0.977267	0.978683	0.98033	0.982216	0.984503	0.986905	0.989439	0.992389	0.995576	0.999179	1.00271	1.00654	1.01028	1.01415	1.0186	1.02311	1.02732	1.03158	1.03587	1.04028	1.0448	1.04939	1.05403	1.05838	1.06274	1.06734	1.07183	1.07635	1.08089	1.08507	1.08925	1.0934	1.09718
0.990251	0.990128	0.989549	0.988655	0.9881	0.987064	0.986176	0.985216	0.984351	0.98343	0.982454	0.98204	0.981685	0.981567	0.98176	0.982242	0.98306	0.984052	0.985465	0.987105	0.989008	0.991317	0.993757	0.996336	0.999341	1.00258	1.00624	1.00983	1.01374	1.01755	1.02149	1.02601	1.03058	1.03485	1.03917	1.0435	1.04797	1.05253	1.05715	1.06182	1.06618	1.07056	1.07517	1.07967	1.08418	1.08871	1.09288	1.09705	1.10119	1.10495
0.996797	0.996641	0.996019	0.995079	0.994465	0.993372	0.992418	0.991403	0.99047	0.989485	0.988446	0.987963	0.987545	0.987367	0.987503	0.987935	0.988714	0.989679	0.99108	0.992707	0.994615	0.996934	0.999398	1.00201	1.00505	1.00832	1.01202	1.01566	1.01962	1.02348	1.02746	1.03203	1.03664	1.04097	1.04532	1.0497	1.0542	1.05879	1.06344	1.06812	1.07249	1.07689	1.0815	1.086	1.09051	1.09503	1.09919	1.10334	1.10748	1.11123
1.00233	1.00215	1.0015	1.00052	0.999854	0.998714	0.997703	0.996642	0.995649	0.994609	0.993514	0.99297	0.992497	0.992263	0.992348	0.992733	0.993474	0.994411	0.995797	0.997407	0.999313	1.00163	1.00411	1.00674	1.0098	1.01309	1.01682	1.02049	1.02449	1.02839	1.03241	1.03701	1.04166	1.04602	1.0504	1.0548	1.05933	1.06394	1.06862	1.07331	1.07769	1.08209	1.0867	1.0912	1.09571	1.10022	1.10437	1.10851	1.11264	1.11639
1.00926	1.00905	1.00835	1.00732	1.0066	1.0054	1.00432	1.0032	1.00213	1.00102	0.999856	0.999235	0.998691	0.99839	0.998409	0.998735	0.999428	1.00033	1.0017	1.00329	1.00519	1.00751	1.01001	1.01265	1.01575	1.01907	1.02283	1.02654	1.03059	1.03453	1.0386	1.04324	1.04793	1.05233	1.05675	1.06119	1.06576	1.07039	1.07509	1.07979	1.08418	1.0886	1.09321	1.09771	1.10221	1.10671	1.11085	1.11498	1.1191	1.12284
1.01663	1.01638	1.01564	1.01456	1.01377	1.01251	1.01135	1.01017	1.00902	1.00784	1.0066	1.00589	1.00527	1.00489	1.00484	1.0051	1.00574	1.0066	1.00794	1.0095	1.0114	1.01372	1.01622	1.01889	1.02201	1.02535	1.02914	1.03289	1.03699	1.04098	1.04509	1.04977	1.05449	1.05894	1.06339	1.06787	1.07247	1.07712	1.08185	1.08657	1.09096	1.09539	1.1	1.1045	1.109	1.11348	1.11762	1.12173	1.12585	1.12957
1.02368	1.02339	1.02261	1.02149	1.02063	1.01931	1.01808	1.01684	1.01562	1.01436	1.01304	1.01226	1.01156	1.01111	1.01098	1.01117	1.01175	1.01257	1.01388	1.01541	1.01729	1.0196	1.02211	1.02479	1.02793	1.03128	1.0351	1.03887	1.04301	1.04704	1.05118	1.0559	1.06065	1.06513	1.06962	1.07412	1.07875	1.08342	1.08817	1.0929	1.09729	1.10174	1.10634	1.11084	1.11534	1.1198	1.12393	1.12802	1.13213	1.13585
1.03066	1.03035	1.02953	1.02836	1.02745	1.02606	1.02477	1.02346	1.02216	1.02083	1.01944	1.01857	1.01779	1.01726	1.01705	1.01717	1.01769	1.01846	1.01973	1.02122	1.02309	1.02538	1.02789	1.03057	1.03372	1.03709	1.04092	1.04472	1.04889	1.05295	1.05712	1.06187	1.06664	1.07116	1.07566	1.08019	1.08485	1.08954	1.09431	1.09904	1.10343	1.10788	1.11248	1.11699	1.12147	1.12592	1.13004	1.13412	1.13823	1.14193
1.03772	1.03738	1.03652	1.03531	1.03433	1.03289	1.03152	1.03015	1.02877	1.02736	1.02589	1.02494	1.02408	1.02346	1.02318	1.02322	1.02367	1.02438	1.02562	1.02706	1.0289	1.03118	1.03368	1.03636	1.03951	1.04289	1.04673	1.05054	1.05474	1.05882	1.06302	1.06779	1.07259	1.07713	1.08165	1.0862	1.09088	1.09558	1.10037	1.10511	1.1095	1.11396	1.11855	1.12305	1.12753	1.13197	1.13607	1.14014	1.14424	1.14793
1.04482	1.04445	1.04356	1.04231	1.04127	1.03977	1.03832	1.03689	1.03543	1.03394	1.03239	1.03134	1.03039	1.02969	1.02932	1.02929	1.02967	1.03032	1.0315	1.0329	1.03471	1.03695	1.03944	1.04211	1.04527	1.04864	1.05249	1.05631	1.06052	1.06463	1.06884	1.07363	1.07844	1.08301	1.08755	1.09211	1.09682	1.10152	1.10633	1.11107	1.11545	1.11992	1.1245	1.129	1.13347	1.13789	1.14199	1.14604	1.15013	1.15382
1.05193	1.05154	1.05061	1.04931	1.04821	1.04665	1.04514	1.04364	1.04209	1.04052	1.03889	1.03775	1.03671	1.03592	1.03546	1.03534	1.03564	1.03622	1.03736	1.0387	1.04047	1.04268	1.04515	1.0478	1.05095	1.05431	1.05816	1.06199	1.06621	1.07033	1.07456	1.07936	1.08418	1.08877	1.09332	1.09789	1.10261	1.10733	1.11214	1.11688	1.12126	1.12573	1.1303	1.1348	1.13926	1.14366	1.14775	1.15178	1.15587	1.15955
1.05901	1.05859	1.05763	1.0563	1.05514	1.05352	1.05193	1.05036	1.04873	1.04708	1.04537	1.04413	1.043	1.04212	1.04156	1.04135	1.04157	1.04208	1.04315	1.04443	1.04616	1.04833	1.05077	1.0534	1.05654	1.05988	1.06372	1.06754	1.07178	1.07591	1.08014	1.08495	1.08977	1.09437	1.09893	1.10351	1.10824	1.11296	1.11778	1.12252	1.12689	1.13136	1.13592	1.1404	1.14486	1.14924	1.15332	1.15733	1.16142	1.16509
1.06603	1.06559	1.0646	1.06323	1.062	1.06033	1.05867	1.05704	1.05532	1.05359	1.05179	1.05045	1.04923	1.04824	1.04759	1.04728	1.04742	1.04785	1.04886	1.05007	1.05174	1.05387	1.05628	1.05888	1.06199	1.06532	1.06914	1.07295	1.07718	1.08131	1.08555	1.09035	1.09518	1.09978	1.10434	1.10892	1.11366	1.11838	1.1232	1.12794	1.13229	1.13677	1.14131	1.14579	1.15024	1.15461	1.15867	1.16267	1.16675	1.17042
1.07295	1.07249	1.07147	1.07007	1.06879	1.06705	1.06532	1.06362	1.06182	1.06	1.05812	1.05668	1.05536	1.05428	1.05353	1.05312	1.05316	1.05351	1.05444	1.05558	1.0572	1.05927	1.06164	1.0642	1.06729	1.07059	1.07438	1.07818	1.08241	1.08653	1.09076	1.09556	1.10037	1.10497	1.10953	1.11411	1.11886	1.12357	1.12839	1.13312	1.13746	1.14193	1.14646	1.15094	1.15537	1.15972	1.16377	1.16775	1.17183	1.1755
1.07846	1.07798	1.07693	1.07548	1.07415	1.07238	1.07058	1.06884	1.06698	1.0651	1.06316	1.06165	1.06027	1.05913	1.05832	1.05785	1.05785	1.05815	1.05906	1.06017	1.06177	1.06383	1.0662	1.06877	1.07186	1.07517	1.07898	1.08279	1.08705	1.09119	1.09545	1.10027	1.1051	1.10973	1.11431	1.11891	1.12368	1.1284	1.13324	1.13797	1.14231	1.14679	1.15132	1.15579	1.16022	1.16456	1.1686	1.17257	1.17664	1.1803
1.08523	1.08473	1.08365	1.08218	1.08079	1.07896	1.07709	1.07529	1.07334	1.07138	1.06935	1.06774	1.06626	1.06503	1.06411	1.06355	1.06345	1.06368	1.06451	1.06555	1.06709	1.06909	1.07142	1.07394	1.07701	1.08029	1.08407	1.08786	1.09211	1.09625	1.10049	1.1053	1.11012	1.11475	1.11932	1.12392	1.12869	1.13341	1.13824	1.14297	1.14729	1.15177	1.15628	1.16074	1.16516	1.16948	1.17351	1.17747	1.18154	1.18519
1.09181	1.09129	1.09019	1.08868	1.08724	1.08535	1.08342	1.08155	1.07952	1.07748	1.07537	1.07366	1.07208	1.07074	1.06973	1.06907	1.06887	1.06901	1.06977	1.07072	1.0722	1.07415	1.07642	1.0789	1.08193	1.08517	1.08892	1.09269	1.09692	1.10104	1.10527	1.11007	1.11487	1.11949	1.12405	1.12865	1.13341	1.13812	1.14295	1.14766	1.15197	1.15644	1.16094	1.16539	1.1698	1.1741	1.17812	1.18206	1.18613	1.18978
1.09817	1.09764	1.09652	1.09498	1.09349	1.09155	1.08955	1.08762	1.0855	1.08339	1.08119	1.07938	1.0777	1.07627	1.07515	1.07438	1.07409	1.07414	1.07482	1.07569	1.0771	1.07898	1.0812	1.08363	1.08662	1.08981	1.09353	1.09726	1.10147	1.10557	1.10978	1.11456	1.11934	1.12395	1.1285	1.13308	1.13784	1.14253	1.14736	1.15206	1.15635	1.16081	1.16529	1.16973	1.17413	1.17841	1.18242	1.18634	1.19041	1.19406
1.1043	1.10376	1.10262	1.10105	1.09951	1.09752	1.09546	1.09347	1.09128	1.08908	1.08679	1.08488	1.08312	1.08158	1.08036	1.07949	1.0791	1.07905	1.07965	1.08044	1.08178	1.08358	1.08575	1.08812	1.09106	1.09421	1.09788	1.10158	1.10576	1.10984	1.11402	1.11877	1.12353	1.12812	1.13265	1.13722	1.14197	1.14665	1.15146	1.15614	1.16041	1.16487	1.16933	1.17376	1.17815	1.18241	1.1864	1.19032	1.19438	1.19803
1.1102	1.10965	1.10849	1.1069	1.10531	1.10327	1.10115	1.0991	1.09683	1.09455	1.09219	1.09018	1.08831	1.08668	1.08535	1.08438	1.08389	1.08375	1.08426	1.08496	1.08623	1.08796	1.09006	1.09238	1.09527	1.09836	1.10198	1.10564	1.10979	1.11384	1.11799	1.12271	1.12744	1.13201	1.13652	1.14107	1.14581	1.15047	1.15527	1.15993	1.16418	1.16863	1.17307	1.17749	1.18186	1.1861	1.19009	1.19399	1.19805	1.2017
1.1161	1.11554	1.11437	1.11275	1.11111	1.10903	1.10685	1.10473	1.10238	1.10003	1.09758	1.09547	1.09351	1.09177	1.09034	1.08926	1.08866	1.08842	1.08884	1.08944	1.09063	1.09228	1.09431	1.09656	1.09939	1.10243	1.10599	1.1096	1.11371	1.11772	1.12183	1.12652	1.13121	1.13576	1.14024	1.14476	1.14948	1.15412	1.15892	1.16355	1.16778	1.17222	1.17663	1.18104	1.1854	1.18962	1.19359	1.19748	1.20154	1.20519
1.12203	1.12146	1.12028	1.11864	1.11695	1.11483	1.11258	1.1104	1.10797	1.10553	1.103	1.10078	1.09872	1.09687	1.09533	1.09413	1.09342	1.09307	1.09339	1.09389	1.09499	1.09655	1.0985	1.10067	1.10343	1.1064	1.10991	1.11345	1.11751	1.12148	1.12555	1.13019	1.13484	1.13936	1.1438	1.14829	1.153	1.15761	1.16238	1.167	1.17119	1.17562	1.18001	1.1844	1.18875	1.19295	1.19691	1.20078	1.20484	1.20849
1.12402	1.12345	1.12225	1.1206	1.1189	1.11676	1.11449	1.11229	1.10984	1.10738	1.10482	1.10258	1.10049	1.09861	1.09705	1.09583	1.0951	1.09473	1.09504	1.09552	1.09661	1.09816	1.10011	1.10228	1.10504	1.10801	1.11151	1.11506	1.11912	1.1231	1.12717	1.13182	1.13647	1.14099	1.14544	1.14994	1.15465	1.15926	1.16404	1.16865	1.17284	1.17727	1.18166	1.18605	1.1904	1.19459	1.19855	1.20242	1.20647	1.21012
1.13258	1.13201	1.13081	1.12913	1.12736	1.12516	1.12279	1.1205	1.11792	1.11534	1.11264	1.11023	1.10798	1.10593	1.10417	1.10276	1.10184	1.10128	1.10141	1.10172	1.10263	1.10402	1.10582	1.10784	1.11046	1.1133	1.11667	1.1201	1.12406	1.12793	1.1319	1.13646	1.14101	1.14546	1.14984	1.15427	1.15893	1.16348	1.16821	1.17277	1.17692	1.18132	1.18566	1.19002	1.19434	1.19851	1.20244	1.20629	1.21035	1.214
1.13791	1.13734	1.13613	1.13443	1.13262	1.13038	1.12796	1.12561	1.12295	1.12029	1.11751	1.11499	1.11264	1.11048	1.10861	1.10708	1.10604	1.10537	1.10539	1.10558	1.1064	1.10768	1.10939	1.11132	1.11386	1.11662	1.11991	1.12326	1.12716	1.13098	1.13489	1.13939	1.14388	1.14829	1.15262	1.15701	1.16164	1.16616	1.17087	1.17539	1.1795	1.18389	1.18821	1.19255	1.19686	1.201	1.20492	1.20876	1.21281	1.21647
1.14271	1.14214	1.14092	1.13921	1.13737	1.13509	1.13262	1.13022	1.12749	1.12475	1.1219	1.11928	1.11683	1.11458	1.1126	1.11096	1.10981	1.10904	1.10895	1.10904	1.10976	1.11096	1.11257	1.11442	1.11688	1.11956	1.12278	1.12606	1.1299	1.13366	1.13752	1.14196	1.1464	1.15077	1.15505	1.1594	1.164	1.16849	1.17317	1.17767	1.18175	1.18612	1.19041	1.19474	1.19903	1.20316	1.20706	1.21089	1.21495	1.21861
1.14852	1.14795	1.14674	1.14502	1.14313	1.14081	1.13828	1.13581	1.13299	1.13016	1.1272	1.12446	1.12189	1.1195	1.11738	1.11559	1.11429	1.11337	1.11314	1.11308	1.11367	1.11472	1.11621	1.11793	1.12027	1.12284	1.12594	1.12912	1.13286	1.13653	1.14029	1.14465	1.149	1.1533	1.15752	1.16181	1.16636	1.1708	1.17543	1.17988	1.18392	1.18826	1.19252	1.19682	1.20109	1.2052	1.20909	1.2129	1.21696	1.22062
1.15166	1.1511	1.14988	1.14814	1.14623	1.14389	1.14132	1.13882	1.13595	1.13308	1.13007	1.12727	1.12464	1.12219	1.12001	1.11815	1.11679	1.1158	1.11551	1.1154	1.11593	1.11693	1.11836	1.12004	1.12233	1.12486	1.12792	1.13106	1.13477	1.13841	1.14214	1.14647	1.1508	1.15507	1.15926	1.16353	1.16807	1.17249	1.17712	1.18155	1.18557	1.1899	1.19415	1.19844	1.2027	1.20679	1.21068	1.21448	1.21854	1.22221
1.15618	1.15562	1.1544	1.15266	1.15072	1.14834	1.14572	1.14317	1.14023	1.13728	1.1342	1.1313	1.12857	1.12601	1.12372	1.12174	1.12026	1.11916	1.11875	1.11852	1.11893	1.11982	1.12116	1.12273	1.12493	1.12736	1.13033	1.13338	1.13701	1.14058	1.14424	1.14849	1.15275	1.15697	1.16111	1.16533	1.16982	1.1742	1.17879	1.18319	1.18717	1.19148	1.1957	1.19997	1.20422	1.20829	1.21216	1.21596	1.22001	1.22369
1.16167	1.16112	1.15992	1.15817	1.15619	1.15378	1.1511	1.14847	1.14545	1.1424	1.13921	1.13618	1.13331	1.13061	1.12816	1.12602	1.12436	1.12308	1.12251	1.1221	1.12235	1.12308	1.12425	1.12567	1.12771	1.13	1.13282	1.13574	1.13924	1.14269	1.14623	1.15037	1.15452	1.15864	1.16269	1.16683	1.17126	1.17557	1.1801	1.18444	1.18836	1.19265	1.19682	1.20106	1.20529	1.20933	1.21318	1.21697	1.22103	1.22471
1.16653	1.166	1.16481	1.16306	1.16105	1.1586	1.15587	1.15318	1.15007	1.14694	1.14365	1.14049	1.1375	1.13466	1.13206	1.12976	1.12795	1.12651	1.12577	1.1252	1.12529	1.12586	1.12687	1.12814	1.13004	1.13219	1.13487	1.13765	1.14103	1.14436	1.14778	1.15181	1.15585	1.15988	1.16384	1.16789	1.17226	1.1765	1.18098	1.18526	1.18913	1.19338	1.19751	1.20173	1.20593	1.20995	1.21379	1.21756	1.22162	1.22532
1.17006	1.16954	1.16835	1.1666	1.16456	1.16209	1.15932	1.15659	1.15341	1.15022	1.14687	1.14362	1.14055	1.13761	1.13491	1.13251	1.13059	1.12904	1.12819	1.12751	1.1275	1.12796	1.12888	1.13005	1.13185	1.13391	1.1365	1.13919	1.14249	1.14575	1.1491	1.15306	1.15702	1.161	1.1649	1.1689	1.17322	1.17743	1.18187	1.18611	1.18995	1.19418	1.19828	1.20248	1.20666	1.21067	1.21449	1.21826	1.22232	1.22602
1.17376	1.17325	1.17207	1.17032	1.16826	1.16577	1.16295	1.16017	1.15694	1.15367	1.15025	1.1469	1.14373	1.14069	1.13787	1.13535	1.1333	1.13162	1.13064	1.12984	1.1297	1.13003	1.13083	1.13187	1.13356	1.13551	1.13798	1.14057	1.14377	1.14693	1.15019	1.15405	1.15793	1.16183	1.16566	1.1696	1.17387	1.17802	1.18242	1.18662	1.19041	1.19461	1.19868	1.20285	1.20703	1.21101	1.21482	1.21858	1.22264	1.22636
1.17813	1.17765	1.1765	1.17476	1.17267	1.17015	1.16729	1.16444	1.16112	1.15777	1.15423	1.15075	1.14744	1.14425	1.14127	1.13856	1.13633	1.13446	1.13329	1.13229	1.13196	1.13209	1.1327	1.13355	1.13505	1.13682	1.13912	1.14153	1.14456	1.14757	1.15068	1.1544	1.15813	1.16191	1.16563	1.16946	1.17364	1.1777	1.18202	1.18615	1.18987	1.19403	1.19805	1.20219	1.20634	1.21029	1.21409	1.21783	1.2219	1.22563
1.18068	1.18021	1.17905	1.17731	1.17521	1.17267	1.16978	1.1669	1.16354	1.16014	1.15656	1.15301	1.14964	1.14639	1.14334	1.14056	1.13825	1.1363	1.13506	1.13398	1.13357	1.13363	1.13417	1.13496	1.13639	1.13809	1.14033	1.14268	1.14566	1.14862	1.15167	1.15534	1.15902	1.16276	1.16644	1.17024	1.17439	1.17842	1.18272	1.18682	1.19052	1.19467	1.19867	1.20279	1.20692	1.21087	1.21465	1.21839	1.22247	1.2262
0.953516	0.953619	0.953318	0.952715	0.952504	0.951796	0.951274	0.950599	0.950086	0.949487	0.94882	0.948721	0.948649	0.948787	0.949202	0.949854	0.950769	0.951779	0.953115	0.954689	0.956411	0.958514	0.960665	0.962926	0.965569	0.968469	0.97175	0.974942	0.978395	0.981776	0.985296	0.989411	0.993608	0.997503	1.00149	1.0055	1.00967	1.014	1.0184	1.0229	1.02716	1.03142	1.03598	1.04043	1.04494	1.04952	1.05372	1.05797	1.06215	1.066
0.959676	0.959742	0.959394	0.958743	0.958475	0.957711	0.957128	0.956405	0.955832	0.955179	0.95446	0.954307	0.954187	0.954281	0.954658	0.95528	0.956178	0.957184	0.958531	0.960114	0.961865	0.964001	0.966199	0.968512	0.971213	0.974168	0.977512	0.98077	0.984297	0.987749	0.991337	0.995518	0.999776	1.00373	1.00777	1.01184	1.01606	1.02043	1.02486	1.02938	1.03366	1.03795	1.04252	1.04697	1.05148	1.05605	1.06025	1.06448	1.06866	1.07249
0.966646	0.96667	0.966271	0.965565	0.965232	0.964406	0.963753	0.962975	0.962336	0.961621	0.960842	0.960627	0.960452	0.960496	0.960829	0.961416	0.962293	0.963292	0.964651	0.966244	0.968025	0.970197	0.972446	0.974816	0.977583	0.980598	0.98401	0.987342	0.990952	0.994482	0.998146	1.0024	1.00673	1.01075	1.01485	1.01898	1.02325	1.02766	1.03214	1.03669	1.04099	1.04529	1.04987	1.05433	1.05885	1.06341	1.06759	1.07181	1.07598	1.0798
0.975106	0.97508	0.974618	0.973846	0.973434	0.972534	0.971797	0.970952	0.97023	0.969439	0.968587	0.968297	0.968054	0.968035	0.968313	0.968856	0.969705	0.970695	0.972065	0.973667	0.975484	0.977697	0.980006	0.982442	0.985286	0.988372	0.991865	0.995283	0.998991	1.00261	1.00637	1.01071	1.01512	1.01923	1.0234	1.02759	1.03193	1.03639	1.04091	1.0455	1.04982	1.05415	1.05874	1.06321	1.06772	1.07227	1.07645	1.08065	1.08481	1.08861
0.980102	0.980049	0.979554	0.978747	0.978289	0.977345	0.976558	0.975672	0.974898	0.97406	0.97316	0.972819	0.972529	0.972466	0.972703	0.97321	0.974032	0.975004	0.976369	0.977964	0.979788	0.982011	0.984341	0.986802	0.989676	0.992792	0.996318	0.999773	1.00353	1.00719	1.01098	1.01536	1.01981	1.02396	1.02816	1.03239	1.03675	1.04124	1.04578	1.05039	1.05472	1.05906	1.06364	1.06812	1.07263	1.07717	1.08135	1.08554	1.08969	1.09348
0.985054	0.984975	0.984448	0.983605	0.983103	0.982116	0.981278	0.980352	0.979527	0.97864	0.977693	0.9773	0.976963	0.976855	0.977049	0.977519	0.978312	0.979265	0.980622	0.982208	0.984037	0.986268	0.988617	0.991101	0.994003	0.997144	1.0007	1.00419	1.00799	1.01169	1.01552	1.01994	1.02442	1.0286	1.03284	1.03709	1.04149	1.04599	1.05056	1.05518	1.05951	1.06387	1.06845	1.07293	1.07744	1.08198	1.08614	1.09032	1.09447	1.09825
0.9932	0.993077	0.992495	0.991592	0.991015	0.989957	0.989037	0.988044	0.987136	0.986172	0.985149	0.984676	0.984265	0.984086	0.984215	0.984631	0.985383	0.986311	0.987662	0.98924	0.991085	0.993338	0.995727	0.998255	1.00121	1.0044	1.00802	1.01158	1.01545	1.01922	1.02313	1.02761	1.03215	1.0364	1.04069	1.045	1.04945	1.05399	1.0586	1.06325	1.06759	1.07197	1.07656	1.08104	1.08555	1.09007	1.09423	1.09839	1.10253	1.1063
1.00062	1.00046	0.999831	0.998876	0.998231	0.997109	0.996114	0.99506	0.994074	0.993037	0.991943	0.991392	0.990909	0.990662	0.990727	0.991086	0.991794	0.992692	0.99403	0.995593	0.997444	0.999708	1.00212	1.00468	1.00768	1.01091	1.01457	1.01818	1.02211	1.02595	1.0299	1.03444	1.03903	1.04334	1.04767	1.05203	1.05652	1.06109	1.06573	1.0704	1.07475	1.07914	1.08374	1.08822	1.09273	1.09723	1.10138	1.10553	1.10967	1.11342
1.00734	1.00715	1.00648	1.00548	1.00477	1.00359	1.00253	1.00142	1.00036	0.999256	0.998095	0.99747	0.99692	0.996607	0.996608	0.996911	0.997573	0.998438	0.999758	1.0013	1.00315	1.00542	1.00785	1.01043	1.01346	1.01672	1.02041	1.02406	1.02804	1.03192	1.03592	1.0405	1.04513	1.04948	1.05385	1.05824	1.06276	1.06736	1.07203	1.07671	1.08107	1.08547	1.09006	1.09456	1.09906	1.10355	1.10769	1.11182	1.11595	1.11969
1.01429	1.01406	1.01335	1.0123	1.01153	1.01029	1.00916	1.00799	1.00685	1.00568	1.00445	1.00374	1.00312	1.00274	1.00267	1.00291	1.00352	1.00435	1.00565	1.00716	1.00901	1.01127	1.01372	1.01632	1.01937	1.02265	1.02638	1.03005	1.03408	1.038	1.04205	1.04667	1.05133	1.05572	1.06012	1.06455	1.06911	1.07372	1.07842	1.08311	1.08748	1.09189	1.09648	1.10098	1.10547	1.10995	1.11408	1.1182	1.12232	1.12605
1.02141	1.02116	1.0204	1.01931	1.01847	1.01717	1.01597	1.01474	1.01353	1.01228	1.01097	1.01018	1.00948	1.00902	1.00889	1.00906	1.00961	1.0104	1.01166	1.01315	1.01498	1.01724	1.01969	1.0223	1.02538	1.02867	1.03243	1.03613	1.0402	1.04416	1.04824	1.0529	1.0576	1.06202	1.06646	1.07091	1.0755	1.08014	1.08486	1.08956	1.09393	1.09835	1.10294	1.10744	1.11193	1.11639	1.12052	1.12462	1.12873	1.13245
1.02805	1.02776	1.02697	1.02583	1.02494	1.02358	1.02231	1.02102	1.01974	1.01842	1.01704	1.01617	1.0154	1.01487	1.01465	1.01476	1.01526	1.01599	1.01723	1.01868	1.0205	1.02274	1.02519	1.02781	1.0309	1.0342	1.03797	1.0417	1.0458	1.04979	1.0539	1.05859	1.06331	1.06777	1.07222	1.0767	1.08132	1.08597	1.09071	1.09542	1.09979	1.10422	1.1088	1.1133	1.11778	1.12223	1.12635	1.13043	1.13454	1.13826
1.03476	1.03444	1.03361	1.03243	1.03149	1.03007	1.02873	1.02738	1.02602	1.02463	1.02318	1.02223	1.02138	1.02077	1.02048	1.02051	1.02095	1.02163	1.02283	1.02424	1.02604	1.02826	1.03071	1.03333	1.03642	1.03974	1.04351	1.04726	1.05139	1.05541	1.05954	1.06425	1.06899	1.07348	1.07795	1.08245	1.08709	1.09176	1.09651	1.10123	1.1056	1.11004	1.11461	1.11911	1.12358	1.12802	1.13213	1.1362	1.1403	1.14401
1.04152	1.04118	1.04031	1.03909	1.03808	1.03662	1.0352	1.03379	1.03236	1.03089	1.02936	1.02833	1.02739	1.0267	1.02634	1.0263	1.02666	1.02729	1.02845	1.02981	1.03158	1.03378	1.03622	1.03883	1.04193	1.04524	1.04903	1.05279	1.05693	1.06097	1.06513	1.06986	1.07461	1.07912	1.08362	1.08813	1.09279	1.09747	1.10223	1.10695	1.11132	1.11577	1.12034	1.12483	1.1293	1.13372	1.13781	1.14187	1.14597	1.14967
1.0483	1.04793	1.04703	1.04577	1.04471	1.04318	1.0417	1.04023	1.03871	1.03717	1.03556	1.03444	1.03342	1.03265	1.0322	1.03208	1.03237	1.03294	1.03405	1.03536	1.03709	1.03927	1.04169	1.04429	1.04738	1.05069	1.05448	1.05824	1.06241	1.06646	1.07063	1.07537	1.08014	1.08467	1.08918	1.09371	1.09839	1.10307	1.10785	1.11257	1.11693	1.12138	1.12594	1.13042	1.13489	1.13929	1.14338	1.14742	1.15151	1.15521
1.05507	1.05468	1.05375	1.05245	1.05132	1.04974	1.04819	1.04666	1.04506	1.04344	1.04176	1.04054	1.03944	1.03858	1.03804	1.03783	1.03805	1.03855	1.0396	1.04086	1.04256	1.04469	1.04709	1.04967	1.05276	1.05606	1.05984	1.0636	1.06778	1.07185	1.07602	1.08078	1.08555	1.09009	1.09461	1.09915	1.10384	1.10853	1.11331	1.11803	1.12238	1.12684	1.13139	1.13587	1.14033	1.14471	1.14879	1.15281	1.15691	1.16059
1.06179	1.06138	1.06043	1.05909	1.05791	1.05627	1.05465	1.05305	1.05137	1.04968	1.04791	1.0466	1.04541	1.04446	1.04383	1.04354	1.04368	1.0441	1.0451	1.0463	1.04794	1.05004	1.05241	1.05497	1.05803	1.06132	1.06508	1.06885	1.07302	1.0771	1.08128	1.08603	1.09081	1.09536	1.09988	1.10443	1.10913	1.11381	1.11861	1.12332	1.12767	1.13212	1.13666	1.14114	1.14558	1.14995	1.15402	1.15803	1.16211	1.16579
1.06845	1.06802	1.06703	1.06566	1.06442	1.06273	1.06104	1.05938	1.05762	1.05585	1.054	1.0526	1.05131	1.05027	1.04954	1.04916	1.04921	1.04957	1.05049	1.05163	1.05323	1.05527	1.05761	1.06014	1.06318	1.06644	1.07019	1.07394	1.07812	1.08219	1.08637	1.09112	1.09589	1.10045	1.10497	1.10951	1.11422	1.11891	1.1237	1.12841	1.13274	1.1372	1.14172	1.14619	1.15063	1.15498	1.15903	1.16303	1.16711	1.17079
1.07391	1.07345	1.07244	1.07103	1.06975	1.06801	1.06626	1.06456	1.06274	1.0609	1.05899	1.05752	1.05617	1.05506	1.05427	1.05383	1.05383	1.05414	1.05503	1.05613	1.05771	1.05973	1.06206	1.06458	1.06763	1.07089	1.07465	1.07841	1.0826	1.08669	1.09089	1.09566	1.10044	1.10502	1.10955	1.11411	1.11884	1.12353	1.12834	1.13305	1.13738	1.14184	1.14636	1.15083	1.15526	1.1596	1.16364	1.16763	1.1717	1.17537
1.07794	1.07747	1.07644	1.07501	1.07369	1.07192	1.07013	1.06839	1.06652	1.06463	1.06268	1.06115	1.05975	1.05858	1.05774	1.05724	1.05719	1.05746	1.05832	1.05938	1.06093	1.06293	1.06524	1.06775	1.07079	1.07404	1.07779	1.08154	1.08574	1.08983	1.09403	1.0988	1.10358	1.10817	1.1127	1.11727	1.122	1.12669	1.1315	1.13621	1.14053	1.14499	1.14951	1.15397	1.1584	1.16273	1.16677	1.17074	1.17482	1.17848
1.08493	1.08445	1.08339	1.08193	1.08055	1.07872	1.07686	1.07505	1.07309	1.07112	1.06908	1.06745	1.06594	1.06468	1.06373	1.06313	1.06299	1.06316	1.06394	1.06493	1.06642	1.06836	1.07062	1.07309	1.0761	1.07931	1.08303	1.08677	1.09095	1.09504	1.09922	1.10398	1.10876	1.11334	1.11786	1.12243	1.12716	1.13185	1.13666	1.14135	1.14566	1.15012	1.15462	1.15907	1.16348	1.16779	1.17182	1.17578	1.17985	1.18351
1.09171	1.09121	1.09013	1.08863	1.0872	1.08531	1.08338	1.0815	1.07946	1.07741	1.07528	1.07354	1.07194	1.07057	1.06951	1.06881	1.06857	1.06865	1.06935	1.07025	1.07168	1.07355	1.07577	1.07819	1.08115	1.08433	1.08801	1.09172	1.09589	1.09996	1.10413	1.10887	1.11362	1.1182	1.12271	1.12727	1.132	1.13667	1.14148	1.14616	1.15045	1.1549	1.15938	1.16383	1.16823	1.17252	1.17653	1.18048	1.18455	1.18821
1.09825	1.09774	1.09663	1.0951	1.09361	1.09168	1.08968	1.08774	1.08561	1.08347	1.08126	1.07941	1.07771	1.07624	1.07508	1.07427	1.07392	1.07391	1.07453	1.07535	1.0767	1.07851	1.08066	1.08303	1.08595	1.08908	1.09272	1.09639	1.10054	1.10458	1.10873	1.11345	1.11818	1.12274	1.12724	1.13178	1.1365	1.14117	1.14596	1.15063	1.1549	1.15935	1.16381	1.16824	1.17263	1.1769	1.1809	1.18483	1.1889	1.19256
1.10453	1.10401	1.10288	1.10132	1.09978	1.0978	1.09573	1.09373	1.09152	1.0893	1.087	1.08505	1.08325	1.08167	1.08041	1.07949	1.07904	1.07894	1.07947	1.08019	1.08147	1.0832	1.0853	1.0876	1.09047	1.09355	1.09715	1.10078	1.10489	1.10891	1.11303	1.11772	1.12242	1.12697	1.13145	1.13597	1.14068	1.14533	1.15011	1.15476	1.15901	1.16345	1.16789	1.17231	1.17669	1.18094	1.18493	1.18885	1.19291	1.19657
1.11055	1.11001	1.10887	1.10729	1.1057	1.10367	1.10154	1.09947	1.09718	1.09489	1.0925	1.09045	1.08855	1.08687	1.0855	1.08447	1.08392	1.08372	1.08416	1.08479	1.08599	1.08765	1.08967	1.09192	1.09473	1.09776	1.1013	1.10489	1.10897	1.11295	1.11704	1.1217	1.12636	1.13089	1.13534	1.13984	1.14454	1.14917	1.15394	1.15857	1.16279	1.16722	1.17164	1.17605	1.18042	1.18465	1.18863	1.19253	1.19659	1.20025
1.11628	1.11574	1.11458	1.11298	1.11134	1.10927	1.10708	1.10495	1.10258	1.10021	1.09774	1.09559	1.0936	1.09181	1.09034	1.0892	1.08855	1.08825	1.0886	1.08914	1.09025	1.09183	1.09379	1.09597	1.09872	1.10169	1.10518	1.10871	1.11275	1.1167	1.12075	1.12538	1.13	1.1345	1.13893	1.1434	1.14809	1.15269	1.15745	1.16206	1.16626	1.17068	1.17508	1.17947	1.18382	1.18804	1.192	1.19589	1.19995	1.20361
1.12215	1.1216	1.12043	1.1188	1.11712	1.115	1.11275	1.11056	1.10811	1.10566	1.1031	1.10085	1.09875	1.09686	1.09527	1.09402	1.09325	1.09284	1.09309	1.09353	1.09455	1.09604	1.09792	1.10002	1.1027	1.1056	1.10903	1.1125	1.11649	1.12039	1.12439	1.12898	1.13356	1.13802	1.14242	1.14686	1.15152	1.1561	1.16084	1.16542	1.16959	1.174	1.17837	1.18275	1.18709	1.19128	1.19524	1.19911	1.20317	1.20683
1.12819	1.12764	1.12647	1.12482	1.12309	1.12092	1.11861	1.11635	1.11382	1.11128	1.10863	1.10626	1.10405	1.10204	1.10033	1.09895	1.09806	1.09753	1.09766	1.09798	1.0989	1.10028	1.10206	1.10407	1.10667	1.10949	1.11284	1.11624	1.12017	1.12401	1.12796	1.13248	1.13701	1.14143	1.14578	1.15019	1.15482	1.15936	1.16408	1.16863	1.17276	1.17715	1.1815	1.18586	1.19018	1.19436	1.19829	1.20215	1.20621	1.20987
1.13371	1.13316	1.13197	1.13031	1.12854	1.12633	1.12395	1.12164	1.11902	1.1164	1.11366	1.11119	1.10888	1.10676	1.10493	1.10343	1.10242	1.10177	1.10179	1.102	1.10281	1.1041	1.10579	1.10771	1.11022	1.11296	1.11623	1.11956	1.12342	1.12721	1.13109	1.13556	1.14003	1.14441	1.14871	1.15308	1.15769	1.16219	1.16688	1.1714	1.1755	1.17988	1.1842	1.18854	1.19285	1.197	1.20092	1.20477	1.20883	1.21249
1.13853	1.13798	1.13679	1.13511	1.1333	1.13106	1.12863	1.12626	1.12358	1.12089	1.11807	1.1155	1.1131	1.11088	1.10895	1.10734	1.10622	1.10547	1.10539	1.1055	1.10622	1.10741	1.10902	1.11086	1.1133	1.11596	1.11916	1.12242	1.12623	1.12996	1.13379	1.1382	1.14262	1.14696	1.15123	1.15556	1.16013	1.16461	1.16927	1.17376	1.17784	1.1822	1.18649	1.19082	1.19511	1.19925	1.20316	1.207	1.21105	1.21472
1.14336	1.14281	1.14162	1.13993	1.13809	1.13581	1.13333	1.1309	1.12815	1.12538	1.12249	1.11982	1.11732	1.115	1.11295	1.11123	1.11	1.10914	1.10896	1.10895	1.10957	1.11067	1.11218	1.11393	1.11628	1.11886	1.12198	1.12517	1.12891	1.13258	1.13635	1.1407	1.14506	1.14935	1.15357	1.15786	1.16241	1.16685	1.17148	1.17594	1.17998	1.18432	1.18859	1.1929	1.19718	1.2013	1.2052	1.20902	1.21308	1.21675
1.14779	1.14725	1.14605	1.14435	1.14247	1.14016	1.13763	1.13516	1.13234	1.1295	1.12653	1.12377	1.12118	1.11877	1.11662	1.11479	1.11345	1.11248	1.1122	1.11209	1.11262	1.11362	1.11504	1.1167	1.11898	1.12148	1.12452	1.12764	1.13131	1.13493	1.13863	1.14293	1.14723	1.15148	1.15565	1.1599	1.16441	1.16882	1.17343	1.17785	1.18186	1.18619	1.19044	1.19473	1.19899	1.20309	1.20698	1.21079	1.21485	1.21853
1.15291	1.15238	1.15118	1.14947	1.14756	1.14521	1.14263	1.14009	1.13719	1.13427	1.13121	1.12834	1.12563	1.12309	1.12081	1.11885	1.11737	1.11626	1.11584	1.11559	1.11599	1.11685	1.11815	1.1197	1.12185	1.12425	1.12718	1.13019	1.13377	1.1373	1.14091	1.14513	1.14934	1.15352	1.15763	1.16182	1.16628	1.17064	1.1752	1.17958	1.18355	1.18785	1.19207	1.19633	1.20058	1.20465	1.20853	1.21233	1.21639	1.22007
1.15716	1.15663	1.15544	1.15372	1.15178	1.1494	1.14677	1.14419	1.14121	1.13822	1.13509	1.13212	1.12932	1.12668	1.12429	1.12221	1.12062	1.11939	1.11886	1.1185	1.11878	1.11954	1.12074	1.12218	1.12424	1.12654	1.12938	1.13231	1.13581	1.13926	1.14281	1.14695	1.1511	1.15522	1.15927	1.16341	1.16783	1.17215	1.17668	1.18102	1.18495	1.18924	1.19342	1.19766	1.2019	1.20595	1.20981	1.21361	1.21767	1.22136
1.16008	1.15955	1.15836	1.15663	1.15467	1.15227	1.1496	1.14699	1.14397	1.14094	1.13776	1.13473	1.13187	1.12917	1.12672	1.12458	1.12292	1.12163	1.12103	1.12061	1.12084	1.12154	1.12268	1.12407	1.12609	1.12835	1.13114	1.13402	1.13749	1.14091	1.14442	1.14853	1.15265	1.15674	1.16077	1.16488	1.16929	1.17358	1.1781	1.18243	1.18634	1.19061	1.19478	1.19902	1.20324	1.20728	1.21114	1.21493	1.21899	1.22268
1.16541	1.1649	1.16373	1.16199	1.16	1.15756	1.15484	1.15215	1.14904	1.14591	1.14262	1.13945	1.13645	1.1336	1.13098	1.12866	1.12682	1.12534	1.12456	1.12396	1.124	1.12452	1.12549	1.1267	1.12855	1.13065	1.13327	1.136	1.13933	1.14261	1.14598	1.14996	1.15395	1.15794	1.16187	1.16588	1.17022	1.17444	1.17889	1.18315	1.187	1.19123	1.19535	1.19956	1.20376	1.20777	1.21161	1.21538	1.21945	1.22315
1.17041	1.16992	1.16876	1.16704	1.16501	1.16254	1.15976	1.15701	1.15381	1.15058	1.14718	1.14386	1.14072	1.13771	1.13492	1.13241	1.13038	1.12871	1.12774	1.12693	1.12678	1.1271	1.12788	1.1289	1.13057	1.13249	1.13494	1.1375	1.14066	1.14379	1.14702	1.15085	1.1547	1.15858	1.16238	1.1663	1.17054	1.17468	1.17906	1.18324	1.18703	1.19122	1.19529	1.19946	1.20363	1.20762	1.21144	1.2152	1.21927	1.22299
1.17335	1.17286	1.17171	1.16998	1.16794	1.16545	1.16264	1.15985	1.1566	1.15332	1.14986	1.14647	1.14326	1.14017	1.1373	1.13471	1.13259	1.13083	1.12977	1.12887	1.12864	1.12887	1.12957	1.13051	1.1321	1.13394	1.13632	1.13881	1.14191	1.14498	1.14814	1.15192	1.15571	1.15954	1.1633	1.16717	1.17138	1.17548	1.17983	1.18399	1.18775	1.19193	1.19597	1.20012	1.20428	1.20826	1.21207	1.21582	1.21989	1.22362
1.17701	1.17655	1.17541	1.17369	1.17162	1.16911	1.16625	1.16341	1.16009	1.15674	1.1532	1.1497	1.14638	1.14318	1.14017	1.13744	1.13518	1.13327	1.13205	1.13101	1.13062	1.13071	1.13126	1.13206	1.1335	1.13521	1.13745	1.13981	1.14278	1.14574	1.14879	1.15245	1.15613	1.15987	1.16354	1.16733	1.17148	1.17551	1.17981	1.18391	1.18761	1.19176	1.19577	1.19989	1.20403	1.20798	1.21178	1.21552	1.2196	1.22333
0.935081	0.935204	0.934942	0.93441	0.934345	0.933778	0.933453	0.93297	0.932712	0.932367	0.93197	0.9322	0.932448	0.932922	0.933689	0.934699	0.935964	0.937309	0.938957	0.940849	0.942852	0.945232	0.947628	0.950124	0.95298	0.956088	0.959567	0.96294	0.966541	0.970059	0.973719	0.977968	0.982302	0.986294	0.990383	0.994491	0.99872	1.00313	1.00759	1.01216	1.01651	1.02081	1.02545	1.02994	1.0345	1.03914	1.04338	1.04767	1.05186	1.0557
0.937293	0.93741	0.937139	0.936595	0.936512	0.935927	0.935578	0.935075	0.934789	0.934418	0.933994	0.934192	0.934409	0.934851	0.935586	0.936565	0.937801	0.93912	0.940745	0.942614	0.9446	0.946962	0.949346	0.95183	0.954678	0.957777	0.961249	0.964616	0.968216	0.971733	0.975391	0.979638	0.98397	0.987962	0.992051	0.996158	1.00039	1.0048	1.00925	1.01383	1.01817	1.02247	1.02711	1.03159	1.03615	1.04079	1.04502	1.04931	1.0535	1.05733
0.939355	0.939466	0.939187	0.938633	0.938532	0.937931	0.937561	0.937038	0.936726	0.93633	0.935879	0.936045	0.936232	0.936644	0.937348	0.938295	0.939502	0.940794	0.942396	0.944241	0.946207	0.948551	0.95092	0.953392	0.956228	0.959316	0.962779	0.966138	0.969734	0.973247	0.976901	0.981144	0.985471	0.989462	0.993548	0.997653	1.00188	1.00629	1.01074	1.01532	1.01966	1.02396	1.02858	1.03307	1.03762	1.04225	1.04648	1.05076	1.05495	1.05879
0.950152	0.950293	0.950034	0.949471	0.949297	0.948622	0.948132	0.947474	0.94698	0.946395	0.945736	0.945635	0.945558	0.945684	0.946079	0.946699	0.947571	0.948526	0.949794	0.951301	0.952942	0.954961	0.957017	0.959181	0.961722	0.964527	0.967705	0.970795	0.974141	0.977421	0.980843	0.984862	0.988969	0.992779	0.996688	1.00063	1.00473	1.00901	1.01335	1.01781	1.02204	1.02627	1.03081	1.03524	1.03975	1.04433	1.04852	1.05278	1.05697	1.06083
0.959473	0.959553	0.959219	0.958579	0.958317	0.957558	0.956975	0.956247	0.955667	0.955003	0.954271	0.954097	0.953956	0.954025	0.954372	0.95496	0.955819	0.956782	0.958084	0.959622	0.961323	0.963409	0.965554	0.967814	0.970463	0.973368	0.976658	0.979865	0.983341	0.986744	0.990285	0.99442	0.998635	1.00255	1.00656	1.01059	1.01478	1.01912	1.02353	1.02803	1.03229	1.03656	1.04112	1.04556	1.05007	1.05464	1.05883	1.06306	1.06724	1.07108
0.964421	0.964472	0.964104	0.963427	0.963119	0.962316	0.961684	0.960916	0.960286	0.959577	0.9588	0.95858	0.958395	0.958425	0.958736	0.959293	0.960132	0.961084	0.962387	0.963925	0.965641	0.967745	0.969919	0.972212	0.974899	0.977839	0.981171	0.984422	0.987949	0.991401	0.994989	0.99917	1.00343	1.00739	1.01143	1.0155	1.01972	1.02409	1.02852	1.03305	1.03732	1.0416	1.04616	1.05061	1.05512	1.05967	1.06386	1.06808	1.07226	1.07608
0.968558	0.968587	0.968191	0.967484	0.967138	0.9663	0.965626	0.964824	0.964152	0.963403	0.962587	0.962324	0.962102	0.962095	0.962372	0.9629	0.963716	0.964655	0.965954	0.967486	0.969209	0.971321	0.973514	0.975828	0.978541	0.981505	0.984865	0.988148	0.991713	0.9952	0.998822	1.00304	1.00732	1.01132	1.01538	1.01948	1.02373	1.02811	1.03257	1.0371	1.04138	1.04567	1.05023	1.05469	1.05919	1.06375	1.06792	1.07214	1.07631	1.08013
0.977334	0.977312	0.976851	0.976076	0.975648	0.974732	0.973971	0.9731	0.972342	0.971514	0.970622	0.970281	0.969988	0.969916	0.970135	0.970618	0.971405	0.972334	0.973644	0.975185	0.976944	0.979099	0.981354	0.983736	0.986529	0.989566	0.99301	0.996382	1.00005	1.00363	1.00735	1.01165	1.01602	1.0201	1.02424	1.02841	1.03272	1.03716	1.04167	1.04624	1.05054	1.05486	1.05943	1.06389	1.0684	1.07294	1.07711	1.0813	1.08546	1.08926
0.98421	0.984149	0.983642	0.982815	0.982324	0.981348	0.980517	0.97959	0.978763	0.977871	0.976916	0.976508	0.976154	0.976024	0.976191	0.97663	0.977385	0.978295	0.979604	0.981142	0.982918	0.985094	0.987385	0.989809	0.992651	0.995734	0.999231	1.00266	1.0064	1.01004	1.01382	1.01818	1.02261	1.02675	1.03094	1.03516	1.03952	1.04399	1.04853	1.05312	1.05743	1.06177	1.06635	1.07081	1.07532	1.07985	1.08401	1.08819	1.09235	1.09613
0.99063	0.990535	0.989985	0.989112	0.988562	0.98753	0.986635	0.985655	0.984762	0.983808	0.982793	0.982319	0.981905	0.981719	0.981833	0.982225	0.982946	0.983834	0.985135	0.986664	0.988449	0.990639	0.992958	0.995414	0.998296	1.00142	1.00496	1.00843	1.01223	1.01593	1.01976	1.02417	1.02864	1.03283	1.03706	1.04132	1.04572	1.05022	1.05479	1.05941	1.06373	1.06808	1.07266	1.07713	1.08163	1.08615	1.09031	1.09447	1.09862	1.1024
0.99817	0.998036	0.997436	0.996509	0.995891	0.994793	0.993821	0.99278	0.991808	0.990782	0.989694	0.989143	0.988658	0.988402	0.988453	0.98879	0.989468	0.990327	0.991618	0.993134	0.994928	0.997131	0.99948	1.00197	1.0049	1.00806	1.01165	1.01518	1.01904	1.0228	1.02669	1.03116	1.03568	1.03993	1.04421	1.04851	1.05296	1.05749	1.06209	1.06673	1.07106	1.07543	1.08001	1.08449	1.08898	1.09349	1.09764	1.10179	1.10593	1.10969
1.00484	1.00467	1.00403	1.00306	1.00238	1.00122	1.00018	0.999085	0.998043	0.99695	0.995796	0.995173	0.994621	0.994301	0.994291	0.994573	0.995207	0.996035	0.997309	0.998806	1.0006	1.00281	1.00518	1.00769	1.01065	1.01384	1.01746	1.02103	1.02494	1.02875	1.03268	1.0372	1.04176	1.04605	1.05037	1.05471	1.05919	1.06374	1.06838	1.07303	1.07737	1.08175	1.08633	1.09081	1.0953	1.09979	1.10394	1.10807	1.11221	1.11596
1.01196	1.01176	1.01107	1.01005	1.00931	1.00809	1.00698	1.00583	1.00471	1.00354	1.00232	1.00161	1.00099	1.0006	1.00052	1.00074	1.00132	1.00211	1.00337	1.00484	1.00663	1.00884	1.01122	1.01375	1.01674	1.01996	1.02361	1.02722	1.03118	1.03503	1.03901	1.04357	1.04817	1.05251	1.05686	1.06123	1.06575	1.07033	1.07499	1.07965	1.084	1.08839	1.09297	1.09745	1.10194	1.10642	1.11055	1.11468	1.1188	1.12254
1.01912	1.01889	1.01816	1.01709	1.01628	1.01501	1.01382	1.0126	1.01141	1.01017	1.00887	1.00808	1.00738	1.00691	1.00676	1.00692	1.00745	1.00819	1.00942	1.01086	1.01264	1.01485	1.01724	1.01979	1.0228	1.02603	1.02972	1.03336	1.03736	1.04125	1.04527	1.04987	1.0545	1.05888	1.06326	1.06767	1.07222	1.07682	1.0815	1.08617	1.09052	1.09493	1.09951	1.10399	1.10847	1.11294	1.11706	1.12117	1.12529	1.12902
1.026	1.02574	1.02498	1.02386	1.02299	1.02166	1.0204	1.01912	1.01785	1.01654	1.01517	1.0143	1.01352	1.01298	1.01276	1.01284	1.01331	1.01401	1.01521	1.01662	1.01838	1.02057	1.02297	1.02552	1.02855	1.0318	1.0355	1.03917	1.0432	1.04713	1.05118	1.05581	1.06047	1.06488	1.06929	1.07372	1.0783	1.08291	1.08762	1.0923	1.09665	1.10107	1.10564	1.11012	1.1146	1.11905	1.12317	1.12726	1.13137	1.13509
1.03294	1.03265	1.03185	1.03069	1.02976	1.02837	1.02704	1.0257	1.02435	1.02296	1.02151	1.02056	1.01971	1.01908	1.01878	1.0188	1.0192	1.01985	1.02101	1.02238	1.02412	1.0263	1.02869	1.03125	1.03428	1.03754	1.04125	1.04494	1.049	1.05296	1.05704	1.06169	1.06638	1.07081	1.07525	1.0797	1.0843	1.08894	1.09366	1.09835	1.1027	1.10712	1.11169	1.11617	1.12064	1.12508	1.12918	1.13325	1.13736	1.14108
1.03994	1.03962	1.03878	1.03758	1.03659	1.03514	1.03374	1.03234	1.03091	1.02944	1.02792	1.02688	1.02594	1.02523	1.02485	1.02479	1.02512	1.02572	1.02683	1.02815	1.02987	1.03202	1.0344	1.03696	1.03999	1.04325	1.04698	1.05068	1.05477	1.05875	1.06285	1.06752	1.07222	1.07669	1.08114	1.08561	1.09023	1.09488	1.09962	1.10431	1.10866	1.11309	1.11764	1.12212	1.12659	1.13101	1.1351	1.13916	1.14327	1.14697
1.04697	1.04662	1.04575	1.0445	1.04345	1.04194	1.04047	1.03901	1.03749	1.03595	1.03435	1.03321	1.03219	1.0314	1.03093	1.03078	1.03105	1.03157	1.03264	1.03391	1.03559	1.03771	1.04008	1.04262	1.04566	1.04891	1.05264	1.05635	1.06045	1.06445	1.06857	1.07326	1.07797	1.08246	1.08692	1.09141	1.09605	1.1007	1.10545	1.11015	1.11449	1.11892	1.12347	1.12795	1.13241	1.13681	1.14089	1.14494	1.14904	1.15273
1.05398	1.05361	1.05271	1.05142	1.05031	1.04874	1.0472	1.04567	1.04407	1.04245	1.04077	1.03954	1.03842	1.03754	1.03698	1.03675	1.03694	1.0374	1.0384	1.03962	1.04126	1.04335	1.04569	1.04822	1.05124	1.05448	1.05821	1.06192	1.06603	1.07005	1.07417	1.07887	1.08359	1.08809	1.09256	1.09706	1.10172	1.10637	1.11113	1.11583	1.12016	1.1246	1.12914	1.13361	1.13806	1.14244	1.14652	1.15055	1.15464	1.15833
1.06096	1.06057	1.05963	1.05831	1.05713	1.05551	1.05389	1.0523	1.05062	1.04892	1.04714	1.04582	1.04461	1.04364	1.04298	1.04266	1.04276	1.04315	1.0441	1.04525	1.04685	1.04889	1.0512	1.0537	1.05671	1.05994	1.06365	1.06735	1.07147	1.07549	1.07962	1.08432	1.08904	1.09355	1.09803	1.10254	1.1072	1.11186	1.11663	1.12132	1.12564	1.13008	1.13461	1.13907	1.14351	1.14788	1.15194	1.15595	1.16004	1.16373
1.06785	1.06744	1.06647	1.06511	1.06388	1.0622	1.06051	1.05885	1.05709	1.05531	1.05345	1.05203	1.05072	1.04965	1.0489	1.04848	1.0485	1.04881	1.04969	1.05077	1.05232	1.05431	1.05658	1.05905	1.06204	1.06524	1.06893	1.07262	1.07674	1.08076	1.08488	1.08958	1.0943	1.09882	1.10329	1.1078	1.11248	1.11713	1.1219	1.12658	1.13089	1.13533	1.13984	1.1443	1.14873	1.15308	1.15713	1.16113	1.16521	1.1689
1.07321	1.07278	1.07178	1.07039	1.06912	1.06739	1.06565	1.06394	1.06211	1.06027	1.05836	1.05687	1.0555	1.05437	1.05355	1.05307	1.05304	1.0533	1.05415	1.0552	1.05673	1.0587	1.06097	1.06344	1.06643	1.06963	1.07333	1.07703	1.08117	1.08521	1.08935	1.09407	1.0988	1.10333	1.10782	1.11235	1.11704	1.1217	1.12648	1.13117	1.13548	1.13992	1.14443	1.14889	1.15331	1.15765	1.16169	1.16567	1.16976	1.17343
1.08	1.07954	1.07852	1.07709	1.07576	1.07397	1.07216	1.07039	1.06848	1.06656	1.06456	1.06297	1.06151	1.06028	1.05936	1.05879	1.05866	1.05885	1.05962	1.0606	1.06207	1.06399	1.06622	1.06865	1.07162	1.07479	1.07847	1.08215	1.08628	1.09031	1.09445	1.09916	1.10389	1.10842	1.11291	1.11743	1.12213	1.12678	1.13156	1.13624	1.14054	1.14498	1.14947	1.15392	1.15833	1.16265	1.16668	1.17065	1.17473	1.1784
1.0866	1.08613	1.08508	1.08362	1.08223	1.08039	1.07851	1.07668	1.07469	1.07268	1.0706	1.06891	1.06735	1.06602	1.06501	1.06433	1.06412	1.06421	1.06492	1.06582	1.06723	1.06909	1.07127	1.07366	1.07659	1.07973	1.08338	1.08704	1.09116	1.09518	1.0993	1.104	1.10871	1.11324	1.11772	1.12223	1.12693	1.13158	1.13636	1.14103	1.1453	1.14974	1.15422	1.15866	1.16306	1.16736	1.17138	1.17534	1.17941	1.18308
1.093	1.09252	1.09144	1.08995	1.08851	1.08662	1.08468	1.08278	1.0807	1.07862	1.07645	1.07466	1.07301	1.07158	1.07047	1.06969	1.06938	1.06939	1.07001	1.07083	1.07218	1.07398	1.07611	1.07845	1.08134	1.08444	1.08805	1.09168	1.09578	1.09978	1.10389	1.10857	1.11326	1.11778	1.12225	1.12675	1.13144	1.13608	1.14086	1.14551	1.14977	1.15421	1.15866	1.16309	1.16748	1.17177	1.17577	1.17971	1.18379	1.18745
1.09886	1.09836	1.09727	1.09575	1.09426	1.09233	1.09032	1.08836	1.08621	1.08405	1.08181	1.07993	1.07818	1.07666	1.07545	1.07458	1.07418	1.0741	1.07465	1.07539	1.07667	1.07841	1.08049	1.08278	1.08563	1.08869	1.09226	1.09586	1.09994	1.10392	1.108	1.11266	1.11733	1.12184	1.12629	1.13079	1.13547	1.1401	1.14487	1.14951	1.15375	1.15818	1.16262	1.16704	1.17142	1.17568	1.17968	1.18361	1.18768	1.19134
1.10487	1.10436	1.10325	1.1017	1.10017	1.09818	1.09611	1.09409	1.09187	1.08963	1.0873	1.08532	1.08348	1.08186	1.08055	1.07957	1.07907	1.0789	1.07937	1.08002	1.08123	1.08289	1.08491	1.08715	1.08994	1.09296	1.09648	1.10004	1.10409	1.10804	1.1121	1.11673	1.12137	1.12586	1.13029	1.13477	1.13945	1.14406	1.14881	1.15343	1.15765	1.16208	1.1665	1.1709	1.17527	1.17952	1.1835	1.18742	1.19148	1.19515
1.11101	1.11049	1.10936	1.10779	1.10621	1.10418	1.10204	1.09996	1.09765	1.09533	1.09291	1.09083	1.08889	1.08716	1.08574	1.08465	1.08404	1.08377	1.08414	1.0847	1.08582	1.0874	1.08935	1.09152	1.09426	1.09721	1.10068	1.10419	1.1082	1.11212	1.11614	1.12073	1.12534	1.12981	1.13421	1.13866	1.14332	1.14791	1.15265	1.15725	1.16145	1.16586	1.17026	1.17465	1.17901	1.18323	1.1872	1.1911	1.19517	1.19883
1.11706	1.11654	1.1154	1.11381	1.11217	1.11009	1.10789	1.10575	1.10336	1.10095	1.09845	1.09625	1.09421	1.09238	1.09084	1.08964	1.08891	1.08853	1.0888	1.08926	1.09029	1.09179	1.09366	1.09575	1.09842	1.1013	1.10471	1.10817	1.11213	1.116	1.11998	1.12453	1.12909	1.13353	1.1379	1.14233	1.14697	1.15153	1.15625	1.16082	1.16499	1.16939	1.17377	1.17815	1.18249	1.18669	1.19065	1.19454	1.1986	1.20227
1.1227	1.12217	1.12102	1.1194	1.11772	1.1156	1.11334	1.11114	1.10867	1.10619	1.1036	1.1013	1.09916	1.09722	1.09557	1.09426	1.09342	1.09293	1.09311	1.09346	1.0944	1.09581	1.0976	1.09962	1.10221	1.10504	1.10838	1.11177	1.11568	1.11951	1.12344	1.12795	1.13247	1.13687	1.14121	1.1456	1.15022	1.15475	1.15946	1.164	1.16814	1.17253	1.17689	1.18125	1.18558	1.18976	1.19371	1.19758	1.20164	1.20531
1.12758	1.12705	1.12589	1.12426	1.12254	1.12038	1.11807	1.11581	1.11327	1.11072	1.10806	1.10568	1.10345	1.10141	1.09967	1.09825	1.09732	1.09674	1.09683	1.09709	1.09795	1.09928	1.101	1.10295	1.10549	1.10825	1.11153	1.11487	1.11874	1.12253	1.12641	1.13088	1.13536	1.13973	1.14404	1.1484	1.153	1.15751	1.1622	1.16672	1.17084	1.17521	1.17954	1.18389	1.18821	1.19238	1.19631	1.20017	1.20423	1.2079
1.13353	1.133	1.13183	1.13018	1.12842	1.12622	1.12384	1.12152	1.11889	1.11625	1.1135	1.11099	1.10865	1.10649	1.10462	1.10307	1.10201	1.1013	1.10126	1.1014	1.10214	1.10335	1.10497	1.10682	1.10926	1.11192	1.11512	1.11838	1.12217	1.12589	1.1297	1.13411	1.13852	1.14284	1.14709	1.15141	1.15598	1.16045	1.1651	1.16959	1.17367	1.17803	1.18233	1.18666	1.19095	1.1951	1.19902	1.20287	1.20693	1.2106
1.13962	1.13909	1.13793	1.13626	1.13446	1.13221	1.12977	1.12737	1.12466	1.12192	1.11906	1.11643	1.11396	1.11167	1.10966	1.10796	1.10675	1.10589	1.10571	1.1057	1.10632	1.10739	1.10889	1.11061	1.11294	1.11549	1.11858	1.12174	1.12544	1.12907	1.13281	1.13713	1.14146	1.14572	1.14991	1.15417	1.15869	1.16311	1.16772	1.17217	1.1762	1.18054	1.1848	1.18911	1.19339	1.19751	1.20141	1.20525	1.20931	1.21299
1.14419	1.14366	1.1425	1.14082	1.13898	1.1367	1.1342	1.13176	1.12897	1.12617	1.12324	1.12051	1.11795	1.11556	1.11344	1.11163	1.11031	1.10934	1.10906	1.10895	1.10946	1.11044	1.11184	1.11348	1.11572	1.1182	1.12121	1.12429	1.12793	1.1315	1.13517	1.13944	1.14371	1.14792	1.15207	1.15629	1.16077	1.16516	1.16975	1.17416	1.17816	1.18248	1.18672	1.19101	1.19527	1.19937	1.20327	1.20709	1.21115	1.21484
1.14816	1.14764	1.14647	1.14478	1.14291	1.1406	1.13806	1.13558	1.13273	1.12986	1.12686	1.12406	1.12141	1.11894	1.11673	1.11483	1.11341	1.11235	1.11198	1.11178	1.11221	1.1131	1.11443	1.11599	1.11816	1.12057	1.12351	1.12653	1.13011	1.13363	1.13725	1.14146	1.14568	1.14986	1.15396	1.15815	1.16261	1.16696	1.17153	1.17591	1.17989	1.18419	1.18841	1.19268	1.19693	1.20102	1.2049	1.20871	1.21278	1.21646
1.15274	1.15222	1.15106	1.14936	1.14746	1.14511	1.14253	1.13999	1.13707	1.13413	1.13105	1.12814	1.12539	1.12281	1.12048	1.11846	1.11692	1.11574	1.11524	1.11492	1.11523	1.11601	1.11723	1.11868	1.12075	1.12307	1.12591	1.12884	1.13233	1.13578	1.13932	1.14346	1.14761	1.15172	1.15577	1.1599	1.16432	1.16863	1.17315	1.1775	1.18144	1.18572	1.18991	1.19416	1.1984	1.20246	1.20633	1.21013	1.2142	1.21789
1.15702	1.15651	1.15534	1.15364	1.1517	1.14933	1.1467	1.14411	1.14112	1.13811	1.13495	1.13194	1.1291	1.12641	1.12397	1.12183	1.12016	1.11886	1.11825	1.11781	1.11801	1.11868	1.11978	1.12113	1.1231	1.12532	1.12806	1.1309	1.13431	1.13768	1.14114	1.14521	1.14928	1.15334	1.15732	1.1614	1.16577	1.17004	1.17453	1.17884	1.18274	1.187	1.19116	1.19539	1.19961	1.20366	1.20751	1.21131	1.21537	1.21907
1.16214	1.16164	1.16049	1.15879	1.15682	1.15442	1.15173	1.14907	1.14599	1.14288	1.13962	1.13648	1.13351	1.13067	1.12807	1.12577	1.12393	1.12246	1.12167	1.12106	1.12109	1.12158	1.12253	1.12371	1.12552	1.12759	1.13018	1.13288	1.13616	1.1394	1.14274	1.14668	1.15063	1.15459	1.15848	1.16247	1.16678	1.17097	1.1754	1.17965	1.18349	1.18772	1.19183	1.19603	1.20023	1.20425	1.20809	1.21187	1.21594	1.21965
[truncated: 5,070 more rows]
[truncated: 78 more columns]

## Sheet: Original
0.646487	0.641994	0.658259	0.662727	0.656712	0.662854	0.674685	0.681113	0.68209	0.683432	0.693863	0.70249	0.702487	0.711325	0.734788	0.749178	0.78008	0.79166	0.811282	0.821764	0.830571	0.850143	0.874792	0.877234	0.900032	0.899938	0.927067	0.949168	0.980962	1.0131	1.04497	1.06202	1.08873	1.1209	1.16732	1.20244	1.23142	1.26315	1.28621	1.31927	1.3597	1.39905	1.43699	1.46017	1.49353	1.54603	1.59315	1.64036	1.67852	1.75552
[truncated: 6,030 more rows]
[truncated: 78 more columns]

[truncated: 2 more sheets: Phi, Theta]
