# Supplementary material for: Analysis of X-ray scattering microstructure data for implementation in numerical simulations of ocular biomechanical behaviour
Source: PLoS One. 2019 Apr 1;14(4):e0214770. doi: 10.1371/journal.pone.0214770 (PMC6443175; doi:10.1371/journal.pone.0214770)
Supplement: S1 File — (ZIP) [file pone.0214770.s001.zip › OriginalData.xlsx]

## Sheet: Anterior
0	0	0	0	0	0	0	0	0	0	0	0	0	0	0	0	0	0	0	0	0	0	0	0	0	0	0	0	0	0	0	0	0	0	0	0	0	0	0	0	0	0	0	0	0	0	0	0	0	0
0	0	0	0	0	0	0	0	0	0	0	0	0	0	0	0	0	0	0	0	0	0	0	0	0	0	0	0	0	0	0	0	0	0	0	0	0	126	127	128	129	130	0	0	0	0	0	0	0	0
0	0	0	0	0	0	0	0	0	0	0	0	0	0	0	0	0	0	0	0	0	0	0	0	0	0	0	0	0	0	0	0	0	0	211	212	213	214	215	216	217	218	219	0	0	0	0	0	0	0
0	0	0	0	0	0	0	0	0	0	0	0	0	0	0	0	0	0	0	0	0	0	0	0	0	0	0	0	0	0	0	0	0	298	299	300	301	302	303	304	305	306	307	0	0	0	0	0	0	0
0	0	0	0	0	0	0	0	0	0	0	0	0	0	0	0	0	0	0	0	0	0	0	0	0	0	379	380	381	382	383	384	385	386	387	388	389	390	391	392	393	394	395	396	0	0	0	0	0	0
0	0	0	0	0	0	0	0	0	0	0	0	0	0	0	0	0	0	0	0	0	0	0	0	465	466	467	468	469	470	471	472	473	474	475	476	477	478	479	480	481	482	483	484	0	0	0	0	0	0
0	0	0	0	0	0	0	0	0	0	0	0	0	0	0	0	0	0	0	0	0	0	0	0	553	554	555	556	557	558	559	560	561	562	563	564	565	566	567	568	569	570	571	571	0	0	0	0	0	0
0	0	0	0	0	0	0	0	0	0	0	0	0	0	0	0	0	0	0	0	0	0	0	0	641	642	643	644	645	646	647	648	649	650	651	652	653	654	655	656	657	658	659	660	661	0	0	0	0	0
0	0	0	0	0	0	0	0	0	0	0	0	0	0	0	0	0	0	0	0	0	0	0	0	0	731	731	732	733	734	735	736	737	738	739	740	741	742	743	744	745	746	747	748	749	0	0	0	0	0
0	0	0	0	0	0	0	0	0	0	0	0	0	0	0	0	0	0	0	0	0	0	0	0	0	818	819	820	821	822	823	824	825	826	827	828	829	830	831	832	833	834	835	836	837	0	0	0	0	0
0	0	0	0	0	0	0	0	0	0	0	0	0	0	0	0	0	0	0	0	0	0	0	0	0	906	907	908	909	910	911	912	913	914	915	916	917	918	919	920	921	922	923	924	925	0	0	0	0	0
0	0	0	0	0	0	0	0	0	0	0	0	0	0	0	0	0	0	0	0	0	0	0	0	0	0	995	996	997	998	999	1000	1001	1002	1003	1004	1005	1006	1007	1008	1009	1010	1011	1012	1013	0	0	0	0	0
0	0	0	0	0	0	0	0	0	0	0	0	0	0	0	0	0	0	0	0	0	0	0	0	0	0	1083	1084	1085	1086	1087	1088	1089	1090	1091	1092	1093	1094	1095	1096	1097	1098	1099	1100	1101	1102	0	0	0	0
0	0	0	0	0	0	0	0	0	0	0	0	0	0	0	0	0	0	0	0	0	0	0	0	0	0	1171	1172	1173	1174	1175	1176	1177	1178	1179	1180	1181	1182	1183	1184	1185	1186	1187	1188	1189	1190	0	0	0	0
0	0	0	0	0	0	0	0	0	0	0	0	0	0	0	0	0	0	0	0	0	0	0	0	0	0	0	1260	1261	1262	1263	1264	1265	1266	1267	1268	1269	1270	1271	1272	1273	1274	1275	1276	1277	1278	0	0	0	0
0	0	0	0	0	0	0	0	0	0	0	0	0	0	0	0	0	0	0	0	0	0	0	0	0	0	0	1348	1349	1350	1351	1352	1353	1354	1355	1356	1357	1358	1359	1360	1361	1362	1363	1364	1365	1366	0	0	0	0
0	0	0	0	0	0	0	0	0	0	0	1420	1421	1422	0	0	0	0	0	0	0	0	0	0	0	0	0	0	1437	1438	1439	1440	1441	1442	1443	1444	1445	1446	1447	1448	1449	1450	1451	1452	1453	1454	0	0	0	1458
0	0	0	0	0	0	0	0	0	0	0	1508	1509	1510	1511	1512	1513	0	0	0	0	0	0	0	0	0	0	0	1525	1526	1527	1528	1529	1530	1531	1532	1533	1534	1535	1536	1537	1538	1539	1540	1541	1542	0	0	0	1546
0	0	0	0	0	0	0	0	0	1594	1595	1596	1597	1598	1599	1600	1601	1602	1603	0	0	0	0	0	0	0	0	0	1613	1614	1615	1616	1617	1618	1619	1620	1621	1622	1623	1624	1625	1626	1627	1628	1629	1630	0	0	0	1634
0	0	0	0	0	0	0	0	0	1682	1683	1684	1685	1686	1687	1688	1689	1690	1691	1692	0	0	0	0	0	0	0	0	0	1702	1703	1704	1705	1706	1707	1708	1709	1710	1711	1712	1713	1714	1715	1716	1717	1718	1719	0	0	1722
0	0	0	0	0	0	0	0	0	1770	1771	1772	1773	1774	1775	1776	1777	1778	1779	1780	1781	1782	0	0	0	0	0	0	0	1790	1791	1792	1793	1794	1795	1796	1797	1798	1799	1800	1801	1802	1803	1804	1805	1806	1807	0	0	1810
0	0	0	0	0	0	0	0	1857	1858	1859	1860	1861	1862	1863	1864	1865	1866	1867	1868	1869	1870	1871	0	0	0	0	0	0	0	1879	1880	1881	1882	1883	1884	1885	1886	1887	1888	1889	1890	1891	1892	1893	1894	1895	0	1897	1898
0	0	0	0	0	0	0	0	1945	1946	1947	1948	1949	1950	1951	1952	1953	1954	1955	1956	1957	1958	1959	1960	0	0	0	0	0	0	0	1968	1969	1970	1971	1972	1973	1974	1975	1976	1977	1978	1979	1980	1981	1982	1983	0	1985	1986
0	0	0	0	0	0	0	2032	2033	2034	2035	2036	2037	2038	2039	2040	2041	2042	2043	2044	2045	2046	2047	2048	2049	0	0	0	0	0	0	2056	2057	2058	2059	2060	2061	2062	2063	2064	2065	2066	2067	2068	2069	2070	2071	0	2073	2074
0	0	0	0	0	0	2119	2120	2121	2122	2123	2124	2125	2126	2127	2128	2129	2130	2131	2132	2133	2134	2135	2136	2137	2138	2139	0	0	0	0	0	2145	2146	2147	2148	2149	2150	2151	2152	2153	2154	2155	2156	2157	2158	2159	0	2161	2162
0	0	0	0	0	2206	2207	2208	2209	2210	2211	2212	2213	2214	2215	2216	2217	2218	2219	2220	2221	2222	2223	2224	2225	2226	2227	2228	0	0	0	0	2233	2234	2235	2236	2237	2238	2239	2240	2241	2242	2243	2244	2245	2246	2247	0	2249	2250
0	0	0	0	0	2294	2295	2296	2297	2298	2299	2300	2301	2302	2303	2304	2305	2306	2307	2308	2309	2310	2311	2312	2313	2314	2315	2316	2317	0	0	0	0	2322	2323	2324	2325	2326	2327	2328	2329	2330	2331	2332	2333	2334	2335	0	2337	2338
0	0	0	0	2381	2382	2383	2384	2385	2386	2387	2388	2389	2390	2391	2392	2393	2394	2395	2396	2397	2398	2399	2400	2401	2402	2403	2404	2405	2406	2407	0	0	0	2411	2412	2413	2414	2415	2416	2417	2418	2419	2420	2421	2422	2423	0	2425	2426
0	0	0	0	2469	2470	2471	2472	2473	2474	2475	2476	2477	2478	2479	2480	2481	2482	2483	2484	2485	2486	2487	2488	2489	2490	2491	2492	2493	2494	2495	2496	0	0	0	2500	2501	2502	2503	2504	2505	2506	2507	2508	2509	2510	2511	2512	2513	2514
0	0	0	0	2557	2558	2559	2560	2561	2562	2563	2564	2565	2566	2567	2568	2569	2570	2571	2572	2573	2574	2575	2576	2577	2578	2579	2580	2581	2582	2583	2584	2585	0	0	2588	2589	2590	2591	2592	2593	2594	2595	2596	2597	2598	2599	2600	2601	2602
0	0	0	0	0	2646	2647	2648	2649	2650	2651	2652	2653	2654	2655	2656	2657	2658	2659	2660	2661	2662	2663	2664	2665	2666	2667	2668	2669	2670	2671	2672	2673	2674	0	0	2677	2678	2679	2680	2681	2682	2683	2684	2685	2686	2687	2688	2689	2690
0	0	0	0	0	0	0	2736	2737	2738	2739	2740	2741	2742	2743	2744	2745	2746	2747	2748	2749	2750	2751	2752	2753	2754	2755	2756	2757	2758	2759	2760	2761	2762	2763	0	0	2766	2767	2768	2769	2770	2771	2772	2773	2774	2775	2776	2777	2778
0	0	0	0	0	0	0	0	0	2826	2827	2828	2829	2830	2831	2832	2833	2834	2835	2836	2837	2838	2839	2840	2841	2842	2843	2844	2845	2846	2847	2848	2849	2850	2851	2852	0	0	2855	2856	2857	2858	2859	2860	2861	2862	2863	2864	2865	2866
0	0	0	0	0	0	0	0	0	0	2915	2916	2917	2918	2919	2920	2921	2922	2923	2924	2925	2926	2927	2928	2929	2930	2931	2932	2933	2934	2935	2936	2937	2938	2939	2940	0	0	2943	2944	2945	2946	2947	2948	2949	2950	2951	2952	2953	2954
0	0	0	0	0	0	0	0	0	0	0	0	3005	3006	3007	3008	3009	3010	3011	3012	3013	3014	3015	3016	3017	3018	3019	3020	3021	3022	3023	3024	3025	3026	3027	3028	3029	3030	3031	3032	3033	3034	3035	3036	3037	3038	3039	3040	3041	3042
0	0	0	0	0	0	0	0	0	0	0	0	0	0	3095	3096	3097	3098	3099	3100	3101	3102	3103	3104	3105	3106	3107	3108	3109	3110	3111	3112	3113	3114	3115	3116	3117	3118	3119	3120	3121	3122	3123	3124	3125	3126	3127	3128	3129	3130
0	0	0	0	0	0	0	0	0	0	0	0	0	0	0	0	0	3186	3187	3188	3189	3190	3191	3192	3193	3194	3195	3196	3197	3198	3199	3200	3201	3202	3203	3204	3205	3206	3207	3208	3209	3210	3211	3212	3213	3214	3215	3216	3217	3218
0	0	0	0	0	0	0	0	0	0	0	0	0	0	0	0	0	0	3275	3276	3277	3278	3279	3280	3281	3282	3283	3284	3285	3286	3287	3288	3289	3290	3291	3292	3293	3294	3295	3296	3297	3298	3299	3300	3301	3302	3303	3304	3305	3306
0	0	0	0	0	0	0	0	0	0	0	0	0	0	0	0	0	0	0	0	0	3366	3367	3368	3369	3370	3371	3372	3373	3374	3375	3376	3377	3378	3379	3380	3381	3382	3383	3384	3385	3386	3387	3388	3389	3390	3391	3392	3393	3394
0	0	0	0	0	0	0	0	0	0	0	0	0	0	0	0	0	0	0	0	0	0	0	0	3457	3458	3459	3460	3461	3462	3463	3464	3465	3466	3467	3468	3469	3470	3471	3472	3473	3474	3475	3476	3477	3478	3479	3480	3481	3482
0	0	0	0	0	0	0	0	0	0	0	0	0	0	0	0	0	0	0	0	0	0	0	0	0	0	0	3548	3549	3550	3551	3552	3553	3554	3555	3556	3557	3558	3559	3560	3561	3562	3563	3564	3565	3566	3567	3568	3569	3570
0	0	0	0	0	0	0	0	0	0	0	0	0	3622	3623	3624	3625	3626	3627	0	0	0	0	0	0	0	0	0	0	0	0	3640	3641	3642	3643	3644	3645	3646	3647	3648	3649	3650	3651	3652	3653	3654	3655	3656	3657	3658
0	0	0	0	0	0	3703	3704	3705	3706	3707	3708	3709	3710	3711	3712	3713	3714	3715	3716	3717	3718	3719	3720	3721	3722	3723	3724	3725	3726	3727	3728	3729	3730	3731	3732	3733	3734	3735	3736	3737	3738	3739	3740	3741	3742	3743	3744	3745	3746
0	0	3787	3788	3789	3790	3791	3792	3793	3794	3795	3796	3797	3798	3799	3800	3801	3802	3803	3804	3805	3806	3807	3808	3809	3810	3811	3812	3813	3814	3815	3816	3817	3818	3819	3820	3821	3822	3823	3824	3825	3826	3827	3828	3829	3830	3831	3832	3833	3834
0	3874	3875	3876	3877	3878	3879	3880	3881	3882	3883	3884	3885	3886	3887	3888	3889	3890	3891	3892	3893	3894	3895	3896	3897	3898	3899	3900	3901	3902	3903	3904	3905	3906	3907	3908	3909	3910	3911	3912	3913	3914	3915	3916	3917	3918	3919	3920	3921	3922
0	3962	3963	3964	3965	3966	3967	3968	3969	3970	3971	3972	3973	3974	3975	3976	3977	3978	3979	3980	3981	3982	3983	3984	3985	3986	3987	3988	3989	3990	3991	3992	3993	3994	3995	3996	3997	3998	3999	4000	4001	4002	4003	4004	4005	4006	4007	4008	4009	4010
0	4050	4051	4052	4053	4054	4055	4056	4057	4058	4059	4060	4061	4062	4063	4064	4065	4066	4067	4068	4069	4070	4071	4072	4073	4074	4075	4076	4077	4078	4079	4080	4081	4082	4083	4084	4085	4086	4087	4088	4089	4090	4091	4092	4093	4094	4095	4096	4097	4098
0	4138	4139	4140	4141	4142	4143	4144	4145	4146	4147	4148	4149	4150	4151	4152	4153	4154	4155	4156	4157	4158	4159	4160	4161	4162	4163	4164	4165	4166	4167	4168	4169	4170	4171	4172	4173	4174	4175	4176	4177	4178	4179	4180	4181	4182	4183	4184	4185	4186
0	4226	4227	4228	4229	4230	4231	4232	4233	4234	4235	4236	4237	4238	4239	4240	4241	4242	4243	4244	4245	4246	4247	4248	4249	4250	4251	4252	4253	4254	4255	4256	4257	4258	4259	4260	4261	4262	4263	4264	4265	4266	4267	4268	4269	4270	4271	4272	4273	4274
0	0	4315	4316	4317	4318	4319	4320	4321	4322	4323	4324	4325	4326	4327	4328	4329	4330	4331	4332	4333	4334	4335	4336	4337	4338	4339	4340	4341	4342	4343	4344	4345	4346	4347	4348	4349	4350	4351	4352	4353	4354	4355	4356	4357	4358	4359	4360	4361	4362
0	0	4403	4404	4405	4406	4407	4408	4409	4410	4411	4412	4413	4414	4415	4416	4417	4418	4419	4420	4421	4422	4423	4424	4425	4426	4427	4428	4429	4430	4431	4432	4433	4434	4435	4436	4437	0	4439	4440	4441	4442	4443	4444	4445	4446	4447	4448	4449	4450
0	0	0	4492	4493	4494	4495	4496	4497	4498	4499	4500	4501	4502	4503	4504	4505	4506	4507	4508	4509	4510	4511	4512	4513	4514	4515	4516	4517	4518	4519	4520	4521	4522	4523	0	0	0	4527	4528	4529	4530	4531	4532	4533	4534	4535	4536	4537	4538
0	0	0	4580	4581	4582	4583	4584	4585	4586	4587	4588	4589	4590	4591	4592	4593	4594	4595	4596	4597	4598	4599	4600	4601	4602	4603	4604	4605	4606	4607	4608	4609	4610	0	0	4613	4614	4615	4616	4617	4618	4619	4620	4621	4622	4623	4624	4625	4626
0	0	0	4668	4669	4670	4671	4672	4673	4674	4675	4676	4677	4678	4679	4680	4681	4682	4683	4684	4685	4686	4687	4688	4689	4690	4691	4692	4693	4694	4695	4696	0	0	0	4700	4701	4702	4703	4704	4705	4706	4707	4708	4709	4710	4711	4712	4713	4714
0	0	0	4756	4757	4758	4759	4760	4761	4762	4763	4764	4765	4766	4767	4768	4769	4770	4771	4772	4773	4774	4775	4776	4777	4778	4779	4780	4781	4782	0	0	0	0	4787	4788	4789	4790	4791	4792	4793	4794	4795	4796	4797	4798	4799	4800	4801	4802
0	0	0	0	4845	4846	4847	4848	4849	4850	4851	4852	4853	4854	4855	4856	4857	4858	4859	4860	4861	4862	4863	4864	4865	4866	4867	4868	0	0	0	0	0	4874	4875	4876	4877	4878	4879	4880	4881	4882	4883	4884	4885	4886	4887	4888	4889	4890
0	0	0	0	4933	4934	4935	4936	4937	4938	4939	4940	4941	4942	4943	4944	4945	4946	4947	4948	4949	4950	4951	4952	0	0	0	0	0	0	0	0	4961	4962	4963	4964	4965	4966	4967	4968	4969	4970	4971	4972	4973	4974	4975	4976	4977	4978
0	0	0	0	5021	5022	5023	5024	5025	5026	5027	5028	5029	5030	5031	5032	5033	5034	5035	5036	5037	0	0	0	0	0	0	0	0	0	0	5048	5049	5050	5051	5052	5053	5054	5055	5056	5057	5058	5059	5060	5061	5062	5063	5064	5065	5066
0	0	0	0	5109	5110	5111	5112	5113	5114	5115	5116	5117	5118	5119	5120	5121	0	0	0	0	0	0	0	0	0	0	0	0	0	0	5136	5137	5138	5139	5140	5141	5142	5143	5144	5145	5146	5147	5148	5149	5150	5151	5152	5153	5154
0	0	0	0	5197	5198	5199	5200	5201	5202	5203	5204	5205	5206	5207	5208	0	0	0	0	0	0	0	0	0	0	0	5220	5221	5222	5223	5224	5225	5226	5227	5228	5229	5230	5231	5232	5233	5234	5235	5236	5237	5238	5239	5240	5241	5242
0	0	0	0	0	0	0	0	0	0	0	0	0	0	0	0	0	0	0	0	0	0	0	0	0	0	0	5308	5309	5310	5311	5312	5313	5314	5315	5316	5317	5318	5319	5320	5321	5322	5323	5324	5325	5326	5327	5328	5329	5330
0	0	0	0	0	0	0	0	0	0	0	0	0	0	0	0	0	0	0	0	0	0	0	0	0	0	5395	5396	5397	5398	5399	5400	5401	5402	5403	5404	5405	5406	5407	5408	5409	5410	5411	5412	5413	5414	5415	5416	5417	5418
0	0	0	0	0	0	0	0	0	0	0	0	0	0	0	0	0	0	0	0	0	0	0	0	0	5482	5483	5484	5485	5486	5487	5488	5489	5490	5491	5492	5493	5494	5495	5496	5497	5498	5499	5500	5501	5502	5503	5504	5505	5506
0	0	0	0	0	0	0	0	0	0	0	0	0	0	0	0	0	0	0	0	0	0	0	0	0	5570	5571	5572	5573	5574	5575	5576	5577	5578	5579	5580	5581	5582	5583	5584	5585	5586	5587	5588	5589	5590	5591	5592	5593	5594
0	0	0	0	0	0	0	0	0	0	0	0	0	0	0	0	0	0	0	0	0	0	0	0	5657	5658	5659	5660	5661	5662	5663	5664	5665	5666	5667	5668	5669	5670	5671	5672	5673	5674	5675	5676	0	5678	5679	5680	5681	5682
0	0	0	0	0	0	0	0	0	0	0	0	0	0	0	0	0	0	0	0	0	0	0	5744	5745	5746	5747	5748	5749	5750	5751	5752	5753	5754	5755	5756	5757	5758	5759	5760	5761	5762	5763	5764	0	5766	5767	5768	5769	5770
0	0	0	0	0	0	0	0	0	0	0	0	0	0	0	0	0	0	0	0	0	0	5831	5832	5833	5834	5835	5836	5837	5838	5839	5840	5841	5842	5843	5844	5845	5846	5847	5848	5849	5850	5851	5852	0	5854	5855	5856	5857	5858
0	0	0	0	0	0	0	0	0	0	0	0	0	0	0	0	0	0	0	0	0	5918	5919	5920	5921	5922	5923	5924	5925	5926	5927	5928	5929	5930	5931	5932	5933	5934	5935	5936	5937	5938	5939	0	0	5942	5943	5944	5945	5946
0	0	0	0	0	0	0	0	0	0	0	0	0	0	0	0	0	0	0	0	6005	6006	6007	6008	6009	6010	6011	6012	6013	6014	6015	6016	6017	6018	6019	6020	6021	6022	6023	6024	6025	6026	6027	0	6029	6030	6031	6032	6033	6034
0	0	0	0	0	0	0	0	0	0	0	0	0	0	0	0	0	0	0	0	6093	6094	6095	6096	6097	6098	6099	6100	6101	6102	6103	6104	6105	6106	6107	6108	6109	6110	6111	6112	6113	6114	6115	0	6117	6118	6119	6120	6121	6122
0	0	0	0	0	0	0	0	0	0	0	0	0	0	0	0	0	0	0	6180	6181	6182	6183	6184	6185	6186	6187	6188	6189	6190	6191	6192	6193	6194	6195	6196	6197	6198	6199	6200	6201	6202	0	0	6205	6206	6207	6208	6209	6210
0	0	0	0	0	0	0	0	0	0	0	0	0	0	0	0	0	0	0	6268	6269	6270	6271	6272	6273	6274	6275	6276	6277	6278	6279	6280	6281	6282	6283	6284	6285	6286	6287	6288	6289	6290	0	0	6293	6294	6295	6296	6297	6298
0	0	0	0	0	0	0	0	0	0	0	0	0	0	0	0	0	0	6355	6356	6357	6358	6359	6360	6361	6362	6363	6364	6365	6366	6367	6368	6369	6370	6371	6372	6373	6374	6375	6376	6377	6378	0	0	6381	6382	6383	6384	6385	6386
0	0	0	0	0	0	0	0	0	0	0	0	0	0	0	0	0	6442	6443	6444	6445	6446	6447	6448	6449	6450	6451	6452	6453	6454	6455	6456	6457	6458	6459	6460	6461	6462	6463	6464	0	0	0	0	6469	6470	6471	6472	6473	6474
0	0	0	0	0	0	0	0	0	0	0	0	0	0	0	0	0	6530	6531	6532	6533	6534	6535	6536	6537	6538	6539	6540	6541	6542	6543	6544	6545	6546	6547	6548	6549	6550	6551	6552	0	0	0	0	6557	6558	6559	6560	6561	6562
0	0	0	0	0	0	0	0	0	0	0	0	0	0	0	0	0	6618	6619	6620	6621	6622	6623	6624	6625	6626	6627	6628	6629	6630	6631	6632	6633	6634	6635	6636	6637	6638	6639	6640	0	0	0	0	6645	6646	6647	6648	6649	6650
0	0	0	0	0	0	0	0	0	0	0	0	0	0	0	0	0	6706	6707	6708	6709	6710	6711	6712	6713	6714	6715	6716	6717	6718	6719	6720	6721	6722	6723	6724	6725	6726	6727	0	0	0	0	0	6733	6734	6735	6736	6737	6738
0	0	0	0	0	0	0	0	0	0	0	0	0	0	0	0	0	6794	6795	6796	6797	6798	6799	6800	6801	6802	6803	6804	6805	6806	6807	6808	6809	6810	6811	6812	6813	6814	6815	0	0	0	0	0	0	6822	6823	6824	6825	6826
0	0	0	0	0	0	0	0	0	0	0	0	0	0	0	0	0	0	0	6884	6885	6886	6887	6888	6889	6890	6891	6892	6893	6894	6895	6896	6897	6898	6899	6900	6901	6902	0	0	0	0	0	0	0	6910	6911	6912	6913	6914
0	0	0	0	0	0	0	0	0	0	0	0	0	0	0	0	0	0	0	0	0	6974	6975	6976	6977	6978	6979	6980	6981	6982	6983	6984	6985	6986	6987	6988	6989	6990	0	0	0	0	0	0	0	6998	6999	7000	7001	7002
0	0	0	0	0	0	0	0	0	0	0	0	0	0	0	0	0	0	0	0	0	0	0	7064	7065	7066	7067	7068	7069	7070	7071	7072	7073	7074	7075	7076	7077	7078	0	0	0	0	0	0	0	7086	7087	7088	7089	7090
0	0	0	0	0	0	0	0	0	0	0	0	0	0	0	0	0	0	0	0	0	0	0	0	0	0	7155	7156	7157	7158	7159	7160	7161	7162	7163	7164	7165	0	0	0	0	0	0	0	0	7174	7175	7176	7177	7178
0	0	0	0	0	0	0	0	0	0	0	0	0	0	0	0	0	0	0	0	0	0	0	0	0	0	7243	7244	7245	7246	7247	7248	7249	7250	7251	7252	0	0	0	0	0	0	0	0	0	0	7263	7264	7265	7266
0	0	0	0	0	0	0	0	0	0	0	0	0	0	0	0	0	0	0	0	0	0	0	0	0	0	0	0	7333	7334	7335	7336	7337	7338	7339	7340	0	0	0	0	0	0	0	0	0	0	7351	7352	7353	7354
0	0	0	0	0	0	0	0	0	0	0	0	0	0	0	0	0	0	0	0	0	0	0	0	0	0	0	0	0	7422	7423	7424	7425	7426	0	0	0	0	0	0	0	0	0	0	0	0	0	7440	7441	7442
0	0	0	0	0	0	0	0	0	0	0	0	0	0	0	0	0	0	0	0	0	0	0	0	0	0	0	0	0	0	0	7512	7513	7514	0	0	0	0	0	0	0	0	0	0	0	0	0	7528	7529	7530
0	0	0	0	0	0	0	0	0	0	0	0	0	0	0	0	0	0	0	0	0	0	0	0	0	0	0	0	0	0	0	0	0	0	0	0	0	0	0	0	0	0	0	0	0	0	0	7616	7617	7618
0	0	0	0	0	0	0	0	0	0	0	0	0	0	0	0	0	0	0	0	0	0	0	0	0	0	0	0	0	0	0	0	0	0	0	0	0	0	0	0	0	0	0	0	0	0	0	7704	7705	7706
0	0	0	0	0	0	0	0	0	0	0	0	0	0	0	0	0	0	0	0	0	0	0	0	0	0	0	0	0	0	0	0	0	0	0	0	0	0	0	0	0	0	0	0	0	0	0	0	0	0
0	0	0	0	0	0	0	0	0	0	0	0	0	0	0	0	0	0	0	0	0	0	0	0	0	0	0	0	0	0	0	0	0	0	0	0	0	0	0	0	0	0	0	0	0	0	0	0	0	0
0	0	0	0	0	0	0	0	0	0	0	0	0	0	0	0	0	0	0	0	0	0	0	0	0	0	0	0	0	0	0	0	0	0	0	0	0	0	0	0	0	0	0	0	0	0	0	0	0	0
0	0	0	0	0	0	0	0	0	0	0	0	0	0	0	0	0	0	0	0	0	0	0	0	0	0	0	0	0	0	0	0	0	0	0	0	0	0	0	0	0	0	0	0	0	0	0	0	0	0
0	0	0	0	0	0	0	0	0	0	0	0	0	0	0	0	0	0	0	0	0	0	0	0	0	0	0	0	0	0	0	0	0	0	0	0	0	0	0	0	0	0	0	0	0	0	0	0	0	0
0	0	0	0	0	0	0	0	0	0	0	0	0	0	0	0	0	0	0	0	0	0	0	0	0	0	0	0	0	0	0	0	0	0	0	0	0	0	0	0	0	0	0	0	0	0	0	0	0	0
0	0	0	0	0	0	0	0	0	0	0	0	0	0	0	0	0	0	0	0	0	0	0	0	0	0	0	0	0	0	0	0	0	0	0	0	0	0	0	0	0	0	0	0	0	0	0	0	0	0
[truncated: 44 more columns]

## Sheet: Posterior
0	0	0	0	0	0	0	0	0	0	0	0	0	0	0	0	0	0	0	0	0	0	0	0	0	0	0	0	0	0	0	0	0	0	0	0	0	0	0	0	0	0	0	0	0	0	0	0	0	0
0	0	0	0	0	0	0	0	0	0	0	0	0	0	0	0	0	0	0	0	0	0	0	0	0	0	0	0	0	0	0	0	0	0	0	0	0	0	0	0	0	0	0	0	0	0	0	0	0	0
0	0	0	0	0	0	0	0	0	0	0	0	0	0	0	0	0	0	0	0	0	0	0	0	0	0	0	0	0	0	0	0	0	0	0	0	0	0	0	0	0	0	0	0	0	0	0	0	0	0
0	0	0	0	0	0	0	0	0	0	0	0	0	0	0	0	0	0	0	0	0	0	0	0	0	0	0	0	0	0	0	0	0	0	0	0	0	0	0	0	0	0	0	0	0	0	0	0	0	0
0	0	0	0	0	0	0	0	0	0	0	0	0	0	0	0	0	0	0	0	0	0	0	0	0	0	0	84	85	86	87	0	0	0	0	0	0	0	0	96	97	98	99	0	0	0	0	0	0	0
0	0	0	0	0	0	0	0	0	0	0	0	0	0	0	0	0	0	0	0	0	0	0	0	141	142	143	144	145	146	147	0	0	0	0	0	0	0	155	156	157	158	159	160	161	0	0	0	0	0
0	0	0	0	0	0	0	0	0	0	0	0	0	0	0	0	0	0	0	0	0	0	0	200	201	202	203	204	205	206	207	0	0	0	0	0	0	0	215	216	217	218	219	220	221	222	223	0	0	0
0	0	0	0	0	0	0	0	0	0	0	0	0	0	0	0	0	0	0	0	257	258	259	260	261	262	263	264	265	266	267	0	0	0	0	0	0	274	275	276	277	278	279	280	281	282	283	284	0	0
0	0	0	0	0	0	0	0	0	0	0	0	0	0	0	0	0	0	0	316	317	318	319	320	321	322	323	324	325	326	327	0	0	0	0	0	0	334	335	336	337	338	339	340	341	342	343	344	345	346
0	0	0	0	0	0	0	0	0	0	0	0	0	0	0	0	373	374	375	376	377	378	379	380	381	382	383	384	385	386	387	0	0	0	0	0	393	394	395	396	397	398	399	400	401	402	403	404	405	406
0	0	0	0	0	0	0	0	0	0	0	0	0	0	0	0	433	434	435	436	437	438	439	440	441	442	443	444	445	446	447	0	0	0	0	0	453	454	455	456	457	458	459	460	461	462	463	464	465	466
0	0	0	0	0	0	0	0	0	0	0	0	0	0	0	0	493	494	495	496	497	498	499	500	501	502	503	504	505	506	507	508	0	0	0	0	513	514	515	516	517	518	519	520	521	522	523	524	525	526
0	0	0	0	0	0	0	0	0	0	0	0	0	0	551	552	553	554	555	556	557	558	559	560	561	562	563	564	565	566	567	568	0	0	0	0	573	574	575	576	577	578	579	580	581	582	583	584	585	586
0	0	0	0	0	0	0	0	0	0	0	0	0	0	611	612	613	614	615	616	617	618	619	620	621	622	623	624	625	626	627	628	0	0	0	0	633	634	635	636	637	638	639	640	641	642	643	644	645	646
0	0	0	0	0	0	0	0	0	0	0	0	0	670	671	672	673	674	675	676	677	678	679	680	681	682	683	684	685	686	687	688	0	0	0	692	693	694	695	696	697	698	699	700	701	702	703	704	705	706
0	0	0	0	0	0	0	0	0	0	0	0	729	730	731	732	733	734	735	736	737	738	739	740	741	742	743	744	745	746	747	748	749	0	0	752	753	754	755	756	757	758	759	760	761	762	763	764	765	766
0	0	0	0	0	0	0	0	0	0	0	788	789	790	791	792	793	794	795	796	797	798	799	800	801	802	803	804	805	806	807	808	809	810	0	812	813	814	815	816	817	818	819	820	821	822	823	824	825	826
0	0	0	0	0	0	0	0	0	0	847	848	849	850	851	852	853	854	855	856	857	858	859	860	861	862	863	864	865	866	867	868	869	870	0	872	873	874	875	876	877	878	879	880	881	882	883	884	885	886
0	0	0	0	0	0	0	0	0	906	907	908	909	910	911	912	913	914	915	916	917	918	919	920	921	922	923	924	925	926	927	928	929	930	931	932	933	934	935	936	937	938	939	940	941	942	943	944	945	946
0	0	0	0	0	0	0	0	965	966	967	968	969	970	971	972	973	974	975	976	977	978	979	980	981	982	983	984	985	986	987	988	989	990	991	992	993	994	995	996	997	998	999	1000	1001	1002	1003	1004	1005	1006
0	0	0	0	0	0	0	0	1025	1026	1027	1028	1029	1030	1031	1032	1033	1034	1035	1036	1037	1038	1039	1040	1041	1042	1043	1044	1045	1046	1047	1048	1049	1050	1051	1052	1053	1054	1055	1056	1057	1058	1059	1060	1061	1062	1063	1064	1065	1066
0	0	0	0	0	0	0	1084	1085	1086	1087	1088	1089	1090	1091	1092	1093	1094	1095	1096	1097	1098	1099	1100	1101	1102	1103	1104	1105	1106	1107	1108	1109	1110	1111	1112	1113	1114	1115	1116	1117	1118	1119	1120	1121	1122	1123	1124	1125	1126
0	0	0	0	0	0	0	1144	1145	1146	1147	1148	1149	1150	1151	1152	1153	1154	1155	1156	1157	1158	1159	1160	1161	1162	1163	1164	1165	1166	1167	1168	1169	1170	1171	1172	1173	1174	1175	1176	1177	1178	1179	1180	1181	1182	1183	1184	1185	1186
0	0	0	0	0	0	1203	1204	1205	1206	1207	1208	1209	1210	1211	1212	1213	1214	1215	1216	1217	1218	1219	1220	1221	1222	1223	1224	1225	1226	1227	1228	1229	1230	1231	1232	1233	1234	1235	1236	1237	1238	1239	1240	1241	1242	1243	1244	1245	1246
0	0	0	0	0	0	1263	1264	1265	1266	1267	1268	1269	1270	1271	1272	1273	1274	1275	1276	1277	1278	1279	1280	1281	1282	1283	1284	1285	1286	1287	1288	1289	1290	1291	1292	1293	1294	1295	1296	1297	1298	1299	1300	1301	1302	1303	1304	1305	1306
0	0	0	0	0	0	1323	1324	1325	1326	1327	1328	1329	1330	1331	1332	1333	1334	1335	1336	1337	1338	1339	1340	1341	1342	1343	1344	1345	1346	1347	1348	1349	1350	1351	1352	1353	1354	1355	1356	1357	1358	1359	1360	1361	1362	1363	1364	1365	1366
0	0	0	0	0	0	1383	1384	1385	1386	1387	1388	1389	1390	1391	1392	1393	1394	1395	1396	1397	1398	1399	1400	1401	1402	1403	1404	1405	1406	1407	1408	1409	1410	1411	1412	1413	1414	1415	1416	1417	1418	1419	1420	1421	1422	1423	1424	1425	1426
0	0	0	0	0	1442	1443	1444	1445	1446	1447	1448	1449	1450	1451	1452	1453	1454	1455	1456	1457	1458	1459	1460	1461	1462	1463	1464	1465	1466	1467	1468	1469	1470	1471	1472	1473	1474	1475	1476	1477	1478	1479	1480	1481	1482	1483	1484	1485	1486
0	0	0	0	0	1502	1503	1504	1505	1506	1507	1508	1509	1510	1511	1512	1513	1514	1515	1516	1517	1518	1519	1520	1521	1522	1523	1524	1525	1526	1527	1528	1529	1530	1531	1532	1533	1534	1535	1536	1537	1538	1539	1540	1541	1542	1543	1544	1545	1546
0	0	0	0	0	1562	1563	1564	1565	1566	1567	1568	1569	1570	1571	1572	1573	1574	1575	1576	1577	1578	1579	1580	1581	1582	1583	1584	1585	1586	1587	1588	1589	1590	1591	1592	1593	1594	1595	1596	1597	1598	1599	1600	1601	1602	1603	1604	1605	1606
0	0	0	0	0	1622	1623	1624	1625	1626	1627	1628	1629	1630	1631	1632	1633	1634	1635	1636	1637	1638	1639	1640	1641	1642	1643	1644	1645	1646	1647	1648	1649	1650	1651	1652	1653	1654	1655	1656	1657	1658	1659	1660	1661	1662	0	0	0	0
0	0	0	0	0	1682	1683	1684	1685	1686	1687	1688	1689	1690	1691	1692	1693	1694	1695	1696	1697	1698	1699	1700	1701	1702	1703	1704	1705	1706	1707	1708	1709	1710	1711	1712	1713	1714	1715	1716	1717	1718	1719	1720	1721	1722	1723	1724	1725	1726
0	0	0	0	1741	1742	1743	1744	1745	1746	1747	1748	1749	1750	1751	1752	1753	1754	1755	1756	1757	1758	1759	1760	1761	1762	1763	1764	1765	1766	1767	1768	1769	1770	1771	1772	1773	1774	1775	1776	1777	1778	1779	1780	1781	1782	1783	1784	1785	1786
0	0	0	0	1801	1802	1803	1804	1805	1806	1807	1808	1809	1810	1811	1812	1813	1814	1815	1816	1817	1818	1819	1820	1821	1822	1823	1824	1825	1826	1827	1828	1829	1830	1831	1832	1833	1834	1835	1836	1837	1838	1839	1840	1841	1842	1843	1844	1845	1846
0	0	0	0	1861	1862	1863	1864	1865	1866	1867	1868	1869	1870	1871	1872	1873	1874	1875	1876	1877	1878	1879	1880	1881	1882	1883	1884	1885	1886	1887	1888	1889	1890	1891	1892	1893	1894	1895	1896	1897	1898	1899	1900	1901	1902	1903	1904	1905	1906
0	0	0	0	0	0	0	0	0	0	0	0	1929	1930	1931	1932	1933	1934	1935	1936	1937	1938	1939	1940	1941	1942	1943	1944	1945	1946	1947	1948	1949	1950	1951	1952	1953	1954	1955	1956	1957	1958	1959	1960	1961	1962	1963	1964	1965	1966
0	0	0	0	0	0	0	0	0	0	0	0	0	0	0	0	0	0	0	1996	1997	1998	1999	2000	2001	2002	2003	2004	2005	2006	2007	2008	2009	2010	2011	2012	2013	2014	2015	2016	2017	2018	2019	2020	2021	2022	2023	2024	2025	2026
0	0	0	0	0	0	0	0	0	0	0	0	0	0	0	0	2053	2054	2055	2056	2057	2058	2059	2060	2061	2062	2063	2064	2065	2066	2067	2068	2069	2070	2071	2072	2073	2074	2075	2076	2077	2078	2079	2080	2081	2082	2083	2084	2085	2086
0	0	0	0	0	0	0	0	0	0	0	0	0	2110	2111	2112	2113	2114	2115	2116	2117	2118	2119	2120	2121	2122	2123	2124	2125	2126	2127	2128	2129	2130	2131	2132	2133	2134	2135	2136	2137	2138	2139	2140	2141	2142	2143	2144	2145	2146
0	0	0	0	0	0	0	0	0	0	0	0	2169	2170	2171	2172	2173	2174	2175	2176	2177	2178	2179	2180	2181	2182	2183	2184	2185	2186	2187	2188	2189	2190	2191	2192	2193	2194	2195	2196	2197	2198	2199	2200	2201	2202	2203	2204	2205	2206
0	0	0	0	0	0	0	0	0	0	2227	2228	2229	2230	2231	2232	2233	2234	2235	2236	2237	2238	2239	2240	2241	2242	2243	2244	2245	2246	2247	2248	2249	2250	2251	2252	2253	2254	2255	2256	2257	2258	2259	2260	2261	2262	2263	2264	2265	2266
0	0	0	0	0	0	0	0	0	2286	2287	2288	2289	2290	2291	2292	2293	2294	2295	2296	2297	2298	2299	2300	2301	2302	2303	2304	2305	2306	2307	2308	2309	2310	2311	2312	2313	2314	2315	2316	2317	2318	2319	2320	2321	2322	2323	2324	2325	2326
0	0	0	0	0	0	0	0	2345	2346	2347	2348	2349	2350	2351	2352	2353	2354	2355	2356	2357	2358	2359	2360	2361	2362	2363	2364	2365	2366	2367	2368	2369	2370	2371	2372	2373	2374	2375	2376	2377	2378	2379	2380	2381	2382	2383	2384	2385	2386
0	0	0	0	0	0	2403	2404	2405	2406	2407	2408	2409	2410	2411	2412	2413	2414	2415	2416	2417	2418	2419	2420	2421	2422	2423	2424	2425	2426	2427	2428	2429	2430	2431	2432	2433	2434	2435	2436	2437	2438	2439	2440	2441	2442	2443	2444	2445	2446
0	0	0	0	0	2462	2463	2464	2465	2466	2467	2468	2469	2470	2471	2472	2473	2474	2475	2476	2477	2478	2479	2480	2481	2482	2483	2484	2485	2486	2487	2488	2489	2490	2491	2492	2493	2494	2495	2496	2497	2498	2499	2500	2501	2502	2503	2504	2505	2506
0	0	0	0	0	2522	2523	2524	2525	2526	2527	2528	2529	2530	2531	2532	2533	2534	2535	2536	2537	2538	2539	2540	2541	2542	2543	2544	2545	2546	2547	2548	2549	2550	2551	2552	0	2554	2555	2556	2557	2558	2559	2560	2561	2562	2563	2564	2565	2566
0	0	0	0	0	2582	2583	2584	2585	2586	2587	2588	2589	2590	2591	2592	2593	2594	2595	2596	2597	2598	2599	2600	2601	2602	2603	2604	2605	2606	2607	2608	2609	2610	2611	2612	0	2614	2615	2616	2617	2618	2619	2620	2621	2622	2623	2624	2625	2626
0	0	0	0	0	2642	2643	2644	2645	2646	2647	2648	2649	2650	2651	2652	2653	2654	2655	2656	2657	2658	2659	2660	2661	2662	2663	2664	2665	2666	2667	2668	2669	2670	2671	2672	0	2674	2675	2676	2677	2678	2679	2680	2681	2682	2683	2684	2685	2686
0	0	0	0	0	2702	2703	2704	2705	2706	2707	2708	2709	2710	2711	2712	2713	2714	2715	2716	2717	2718	2719	2720	2721	2722	2723	2724	2725	2726	2727	2728	2729	2730	2731	2732	0	0	2735	2736	2737	2738	2739	2740	2741	2742	2743	2744	2745	2746
0	0	0	0	0	0	2763	2764	2765	2766	2767	2768	2769	2770	2771	2772	2773	2774	2775	2776	2777	2778	2779	2780	2781	2782	2783	2784	2785	2786	2787	2788	2789	2790	2791	2792	0	0	0	2796	2797	2798	2799	2800	2801	2802	2803	2804	2805	2806
0	0	0	0	0	0	0	2824	2825	2826	2827	2828	2829	2830	2831	2832	2833	2834	2835	2836	2837	2838	2839	2840	2841	2842	2843	2844	2845	2846	2847	2848	2849	2850	2851	2852	0	0	0	2856	2857	2858	2859	2860	2861	2862	2863	2864	2865	2866
0	0	0	0	0	0	0	0	2885	2886	2887	2888	2889	2890	2891	2892	2893	2894	2895	2896	2897	2898	2899	2900	2901	2902	2903	2904	2905	2906	2907	2908	2909	2910	2911	2912	0	0	0	0	2917	2918	2919	2920	2921	2922	2923	2924	2925	2926
0	0	0	0	0	0	0	0	2945	2946	2947	2948	2949	2950	2951	2952	2953	2954	2955	2956	2957	2958	2959	2960	2961	2962	2963	2964	2965	2966	2967	2968	2969	2970	2971	2972	0	0	0	0	2977	2978	2979	2980	2981	2982	2983	2984	2985	2986
0	0	0	0	0	0	0	0	0	3006	3007	3008	3009	3010	3011	3012	3013	3014	3015	3016	3017	3018	3019	3020	3021	3022	3023	3024	3025	3026	3027	3028	3029	3030	3031	3032	0	0	0	0	0	3038	3039	3040	3041	3042	3043	3044	3045	3046
0	0	0	0	0	0	0	0	0	0	0	3068	3069	3070	3071	3072	3073	3074	3075	3076	3077	3078	3079	3080	3081	3082	3083	3084	3085	3086	3087	3088	3089	3090	3091	3092	0	0	0	0	0	3098	3099	3100	3101	3102	3103	3104	3105	3106
0	0	0	0	0	0	0	0	0	0	0	0	3129	3130	3131	3132	3133	3134	3135	3136	3137	3138	3139	3140	3141	3142	3143	3144	3145	3146	3147	3148	3149	3150	3151	0	0	0	0	0	0	3158	3159	3160	3161	3162	3163	3164	3165	3166
0	0	0	0	0	0	0	0	0	0	0	0	3189	3190	3191	3192	3193	3194	3195	3196	3197	3198	3199	3200	3201	3202	3203	3204	3205	3206	3207	3208	3209	3210	3211	0	0	0	0	0	0	3218	3219	3220	3221	3222	3223	3224	3225	3226
0	0	0	0	0	0	0	0	0	0	0	0	0	0	3251	3252	3253	3254	3255	3256	3257	3258	3259	3260	3261	3262	3263	3264	3265	3266	3267	3268	3269	3270	3271	0	0	0	0	0	0	0	3279	3280	3281	3282	3283	3284	3285	3286
0	0	0	0	0	0	0	0	0	0	0	0	0	0	0	0	3313	3314	3315	3316	3317	3318	3319	3320	3321	3322	3323	3324	3325	3326	3327	3328	3329	3330	3331	0	0	0	0	0	0	0	3339	3340	3341	3342	3343	3344	3345	3346
0	0	0	0	0	0	0	0	0	0	0	0	0	0	0	0	0	0	3375	3376	3377	3378	3379	3380	3381	3382	3383	3384	3385	3386	3387	3388	3389	3390	3391	0	0	0	0	0	0	0	3399	3400	3401	3402	3403	3404	3405	0
0	0	0	0	0	0	0	0	0	0	0	0	0	0	0	0	0	0	0	3436	3437	3438	3439	3440	3441	3442	3443	3444	3445	3446	3447	3448	3449	3450	3451	0	0	0	0	0	0	0	0	0	0	0	0	0	0	0
0	0	0	0	0	0	0	0	0	0	0	0	0	0	0	0	0	0	0	0	0	0	3499	3500	3501	3502	3503	3504	3505	3506	3507	3508	3509	3510	3511	0	0	0	0	0	0	0	0	0	0	0	0	0	0	0
0	0	0	0	0	0	0	0	0	0	0	0	0	0	0	0	0	0	0	0	0	0	0	0	0	0	3563	3564	3565	3566	3567	3568	3569	3570	3571	0	0	0	0	0	0	0	0	0	0	0	0	0	0	0
0	0	0	0	0	0	0	0	0	0	0	0	0	0	0	0	0	0	0	0	0	0	0	0	0	0	0	0	3625	3626	3627	3628	3629	3630	3631	0	0	0	0	0	0	0	0	0	0	0	0	0	0	0
0	0	0	0	0	0	0	0	0	0	0	0	0	0	0	0	0	0	0	0	0	0	0	0	0	0	0	0	0	0	0	0	0	0	0	0	0	0	0	0	0	0	0	0	0	0	0	0	0	0
0	0	0	0	0	0	0	0	0	0	0	0	0	0	0	0	0	0	0	0	0	0	0	0	0	0	0	0	0	0	0	0	0	0	0	0	0	0	0	0	0	0	0	0	0	0	0	0	0	0
[truncated: 13 more columns]

## Sheet: AntFiber
1	7878.63	146.208	7732.42
2	8686.24	8.62336e-11	8686.24
3	9697.57	560.561	9137.01
4	10358.7	328.37	10030.4
5	6830.25	0	6830.25
6	7249.08	179.528	7069.56
7	3903.2	2.87445e-11	3903.2
8	6301.09	2.87445e-11	6301.09
9	4210.51	2.87445e-11	4210.51
10	5774.03	0	5774.03
11	6277.48	0	6277.48
12	3873.45	0	3873.45
13	4772.41	2.87445e-11	4772.41
14	7453.6	0	7453.6
15	7415.48	1116.33	6299.16
16	9064.66	9.8871	9054.77
17	8777.04	1092.35	7684.69
18	7564.11	53.0994	7511.01
19	6919.01	5.7489e-11	6919.01
20	14315.5	1603.13	12712.4
21	20836.1	3707.24	17128.8
22	17865.1	4965.21	12899.9
23	23479	6133.66	17345.3
24	16168.9	2446.85	13722
25	208164	70564.1	137600
26	705084	473811	231273
27	754913	404924	349989
28	758470	424303	334167
29	744909	408297	336612
30	810690	450545	360144
31	660312	349614	310697
32	752743	386595	366148
33	790699	390323	400376
34	824332	429813	394519
35	799344	479185	320159
36	905844	642032	263812
37	872514	537181	335333
38	799857	311185	488672
39	840382	455645	384737
40	777951	404023	373928
41	755068	383894	371174
42	1.05373e+06	635772	417955
43	810435	469199	341235
44	779991	557057	222934
45	816117	469814	346304
46	847382	594270	253112
47	861602	518745	342857
48	872174	626289	245885
49	856386	545060	311325
50	875383	496189	379194
51	834178	569475	264703
52	800568	537347	263221
53	885569	511423	374145
54	890515	522007	368508
55	835440	553203	282237
56	915775	481229	434546
57	823317	494962	328356
58	679809	318296	361513
59	684095	354359	329735
60	689844	360655	329189
61	698405	430927	267478
62	748482	467691	280790
63	767983	410685	357297
64	752209	485334	266875
65	960012	560300	399712
66	33471.4	13599.7	19871.7
67	26472.3	6846.5	19625.8
68	25170.6	4443.24	20727.4
69	19077.1	2451.16	16626
70	14677.1	3191.71	11485.3
71	4836.47	8.62336e-11	4836.47
72	7021.12	0	7021.12
73	6176.32	675.813	5500.5
74	5561.02	1.14978e-10	5561.02
75	7875.68	418.87	7456.82
76	7127.78	5.7489e-11	7127.78
77	9408.67	5.7489e-11	9408.67
78	5899.83	8.62336e-11	5899.83
79	9030.46	2.87445e-11	9030.46
80	5627.51	2.87445e-11	5627.51
81	3783.78	1.14978e-10	3783.78
82	4651.36	2.87445e-11	4651.36
83	6286.09	5.7489e-11	6286.09
84	11593.6	1107.64	10485.9
85	5181.03	15.4649	5165.57
86	6355.3	2.87445e-11	6355.3
87	9827.91	5.7489e-11	9827.91
88	7245.16	5.7489e-11	7245.16
89	8682.14	739.547	7942.6
90	6807.07	542.956	6264.12
91	7252.32	1053.77	6198.55
92	8328.48	22.9649	8305.51
93	8466.65	2.87445e-11	8466.65
94	4861.32	5.7489e-11	4861.32
95	7817.51	8.62336e-11	7817.51
96	5076.28	2.87445e-11	5076.28
97	4438.47	0	4438.47
98	4556.54	2.87445e-11	4556.54
99	5997.06	1.00606e-10	5997.06
100	4427.08	5.7489e-11	4427.08
101	6139.55	266.578	5872.97
102	6920.35	5.7489e-11	6920.35
103	7166.08	1495.88	5670.2
104	5350.22	1.14978e-10	5350.22
105	10401.4	1209.65	9191.79
106	5863.98	190.631	5673.35
107	19048.5	1343.05	17705.4
108	25072.4	4242.71	20829.7
109	38572	4696.97	33875
110	24839.7	2019.78	22820
111	536897	295752	241146
112	716494	279764	436729
113	775884	498387	277497
114	726053	366383	359670
115	713891	459542	254348
116	805633	389449	416185
117	741857	353777	388080
118	792841	395381	397459
119	805899	504573	301325
120	832824	445653	387170
121	865054	559812	305242
122	809492	535349	274143
123	803704	514480	289223
124	817242	590846	226397
125	1.07295e+06	717548	355402
126	4.70894e+06	2.74229e+06	1.96665e+06
127	6.23973e+06	3.35352e+06	2.88621e+06
128	9.54278e+06	6.60609e+06	2.93669e+06
129	1.21155e+07	8.76503e+06	3.35043e+06
130	1.15569e+07	9.94051e+06	1.61641e+06
131	795328	515209	280119
132	692872	429661	263211
133	670598	358340	312258
134	720244	486140	234104
135	789122	546329	242793
136	796196	481854	314343
137	745909	415723	330186
138	719713	474891	244821
139	823184	367268	455916
140	765071	423386	341685
141	767083	402072	365011
142	825018	586373	238646
143	851164	502013	349150
144	5.53437e+06	3.40125e+06	2.13313e+06
145	872623	645106	227517
146	791423	354572	436851
147	825862	489226	336636
148	741999	335496	406504
149	779661	393189	386472
150	702092	226887	475205
151	749401	394290	355110
152	807779	402609	405170
153	830837	339138	491699
154	756736	480441	276295
155	794305	448749	345556
156	32856.6	11512.8	21343.9
157	26078	9004.67	17073.4
158	23579.4	5173.28	18406.1
159	22018	6423.47	15594.5
160	5703.29	0	5703.29
161	9994.04	983.246	9010.79
162	6833.01	596.538	6236.48
163	8121.61	2.87445e-11	8121.61
164	7602.28	53.9591	7548.32
165	9134.78	1.14978e-10	9134.78
166	7480.31	2.87445e-11	7480.31
167	7293.45	7.18613e-11	7293.45
168	4432.91	0	4432.91
169	6912.41	0	6912.41
170	4645.36	0	4645.36
171	4566.93	5.7489e-11	4566.93
172	6957.99	5.7489e-11	6957.99
173	5128.27	255.155	4873.11
174	5949.7	2.87445e-11	5949.7
175	7134.62	0	7134.62
176	5082.99	161.274	4921.71
177	6748.7	8.62336e-11	6748.7
178	7281.06	0	7281.06
179	7353.8	2.87445e-11	7353.8
180	8464.86	0	8464.86
181	8426.96	155.861	8271.1
182	7787.71	5.7489e-11	7787.71
183	147523	764.21	146759
184	4467.09	9.5885	4457.5
185	3336.27	2.87445e-11	3336.27
186	5859.81	2.87445e-11	5859.81
187	3915.68	2.87445e-11	3915.68
188	7721.34	5.7489e-11	7721.34
189	5215.99	5.7489e-11	5215.99
190	7023.31	8.62336e-11	7023.31
191	7494.79	224.349	7270.45
192	8347.86	2.87445e-11	8347.86
193	14827.4	1658.67	13168.8
194	23089	5135.79	17953.3
195	24194.3	8629.81	15564.5
196	27417.9	4666.25	22751.6
197	180325	62637.7	117688
198	403540	156192	247349
199	647291	317476	329814
200	645739	279257	366482
201	697373	309255	388118
202	745182	470921	274261
203	727151	389861	337290
204	833793	461485	372308
205	828697	510145	318552
206	869214	557126	312088
207	862850	509082	353768
208	778227	377512	400715
209	741925	330213	411712
210	880150	648788	231361
211	5.76587e+06	3.37e+06	2.39587e+06
212	1.24599e+07	7.7486e+06	4.71127e+06
213	1.31979e+07	1.12066e+07	1.99132e+06
214	1.31448e+07	8.34068e+06	4.80409e+06
215	1.23694e+07	9.63024e+06	2.7392e+06
216	1.38267e+07	1.18062e+07	2.02053e+06
217	1.35584e+07	1.15772e+07	1.98123e+06
218	1.27131e+07	8.93689e+06	3.77623e+06
219	9.71512e+06	5.58383e+06	4.13129e+06
220	687591	497345	190245
221	732317	440643	291674
222	669565	388981	280585
223	791911	493845	298067
224	757114	468816	288298
225	745923	422718	323205
226	738413	399461	338951
227	796293	540794	255499
228	783184	542189	240995
229	715564	501911	213653
230	728251	417964	310287
231	1.28225e+06	739565	542688
232	9.97597e+06	7.09418e+06	2.88179e+06
233	1.0128e+07	7.30257e+06	2.82539e+06
234	6.96945e+06	3.63583e+06	3.33363e+06
235	2.47185e+06	955317	1.51653e+06
236	841431	389126	452304
237	797540	567770	229770
238	780174	421688	358486
239	734972	379553	355419
240	676156	373405	302751
241	746953	379774	367179
242	745812	449833	295979
243	772245	491606	280638
244	727845	425410	302436
245	821001	522374	298627
246	25909.8	6884.75	19025
247	22037.5	7293.02	14744.5
248	25888.1	4422.26	21465.9
249	25093.5	1854.03	23239.4
250	62756.8	199.268	62557.6
251	6406.38	611.114	5795.27
252	9029.45	8.62336e-11	9029.45
253	7187.87	1.14978e-10	7187.87
254	7366.09	0	7366.09
255	7210.7	0	7210.7
256	3807.08	2.87445e-11	3807.08
257	5690.83	5.7489e-11	5690.83
258	5693.91	0	5693.91
259	5370.45	0	5370.45
260	9152.57	87.566	9065.01
261	5744.75	209.602	5535.15
262	3912.8	2.87445e-11	3912.8
263	8733.47	2.87445e-11	8733.47
264	6922.23	2.87445e-11	6922.23
265	8592.42	549.038	8043.38
266	5280.89	2.87445e-11	5280.89
267	5772.85	8.62336e-11	5772.85
268	7416.41	349.035	7067.38
269	9074.29	621.85	8452.44
270	6178.37	258.56	5919.81
271	7368.73	2.87445e-11	7368.73
272	5752.17	0	5752.17
273	6345.44	1.14978e-10	6345.44
274	7335.15	0	7335.15
275	5933.56	2.87445e-11	5933.56
276	6189.8	36.6268	6153.17
277	5099.64	0	5099.64
278	8530.91	5.7489e-11	8530.91
279	7934.93	0	7934.93
280	18276.2	2248.87	16027.3
281	24558.3	2772.23	21786.1
282	18083.6	5009.65	13074
283	332536	219328	113208
284	672646	457288	215358
285	652404	319234	333170
286	675466	316166	359300
287	716147	446049	270098
288	675204	355067	320137
289	799367	450458	348909
290	780691	399594	381097
291	790081	348554	441527
292	787332	459741	327591
293	906586	515811	390775
294	1.12352e+06	696548	426968
295	4.1609e+06	1.85247e+06	2.30843e+06
296	8.0671e+06	3.41073e+06	4.65637e+06
297	1.15015e+07	6.55134e+06	4.95019e+06
298	1.27364e+07	1.02506e+07	2.48573e+06
299	1.22626e+07	8.79677e+06	3.46581e+06
300	1.21176e+07	7.19035e+06	4.92722e+06
301	1.40292e+07	9.57929e+06	4.44995e+06
302	1.52579e+07	1.07539e+07	4.50409e+06
303	1.43802e+07	1.00807e+07	4.29948e+06
304	1.34477e+07	1.03492e+07	3.09852e+06
305	1.35085e+07	8.89533e+06	4.61314e+06
306	1.41075e+07	9.61038e+06	4.49712e+06
307	1.23834e+07	9.03129e+06	3.35208e+06
308	701645	474292	227353
309	667864	443841	224023
310	730464	430880	299583
311	802576	457294	345282
312	798558	501917	296642
313	778923	467530	311394
314	787357	443836	343520
315	806711	598589	208122
316	711837	461650	250187
317	731166	460197	270969
318	803765	434048	369716
319	1.02724e+07	6.94032e+06	3.33204e+06
320	1.03267e+07	6.47209e+06	3.8546e+06
321	1.03813e+07	6.01376e+06	4.36752e+06
322	1.00529e+07	6.24465e+06	3.80822e+06
323	1.11987e+07	8.30616e+06	2.89255e+06
324	1.07444e+07	7.77195e+06	2.97244e+06
325	5.14486e+06	2.98935e+06	2.15552e+06
326	823464	546722	276742
327	814616	373540	441076
328	837746	457949	379797
329	829391	426931	402460
330	747683	323580	424103
331	759615	359376	400239
332	777822	372450	405372
333	824907	512412	312495
334	777403	500741	276663
335	959864	665115	294749
336	43404.8	12224	31180.8
337	27824.6	3771.17	24053.4
338	22977.9	6985.95	15991.9
339	9041.84	535.815	8506.03
340	5154.72	0	5154.72
341	5563.05	25.9957	5537.05
342	10225	707.184	9517.8
343	5601.61	0	5601.61
344	3889.11	0	3889.11
345	4933.27	1.61075	4931.66
346	6799.12	2.87445e-11	6799.12
347	4128.97	2.87445e-11	4128.97
348	6506.9	0	6506.9
349	6507.94	8.62336e-11	6507.94
350	7285.35	0	7285.35
351	4690.98	0	4690.98
352	6940.01	0	6940.01
353	6372.61	2.87445e-11	6372.61
354	8030.57	2.87445e-11	8030.57
355	6749.27	534.517	6214.75
356	7230.58	25.0843	7205.5
357	7283.25	2.87445e-11	7283.25
358	5652.27	564.642	5087.63
359	4150.63	2.87445e-11	4150.63
360	3623.49	0	3623.49
361	3537.43	5.7489e-11	3537.43
362	6784.21	142.321	6641.89
363	5856.81	0	5856.81
364	5991.87	0	5991.87
365	9069.23	5.7489e-11	9069.23
366	7309.01	0	7309.01
367	23477.4	5424.36	18053.1
368	29258.2	7949.35	21308.9
369	70369	3600.94	66768
370	721709	333393	388316
371	736847	557554	179293
372	693739	447009	246730
373	805852	511511	294340
374	709451	346441	363010
375	753689	430893	322796
376	902831	543331	359500
377	872706	463520	409186
378	1.33603e+06	871803	464224
379	3.04473e+06	1.88366e+06	1.16106e+06
380	6.46367e+06	3.81888e+06	2.6448e+06
381	7.2343e+06	4.878e+06	2.35631e+06
382	8.26773e+06	5.85114e+06	2.41659e+06
383	1.11834e+07	6.79183e+06	4.39156e+06
384	1.15342e+07	7.61841e+06	3.91584e+06
385	1.19898e+07	8.08764e+06	3.90212e+06
386	1.39716e+07	1.05555e+07	3.41613e+06
387	1.33729e+07	8.62843e+06	4.74448e+06
388	1.36121e+07	8.36172e+06	5.25041e+06
389	1.54986e+07	1.01403e+07	5.35829e+06
390	1.48713e+07	1.1551e+07	3.32032e+06
391	1.48425e+07	1.10165e+07	3.82603e+06
392	1.35693e+07	8.77774e+06	4.79153e+06
393	1.43001e+07	8.32817e+06	5.97197e+06
394	1.35052e+07	1.02976e+07	3.2076e+06
395	1.36204e+07	8.55299e+06	5.06744e+06
396	4.62481e+06	2.04378e+06	2.58103e+06
397	715351	402269	313081
398	726444	441497	284948
399	760041	404966	355074
400	776958	537535	239423
401	729232	398617	330615
402	810212	551030	259182
403	732433	540889	191543
404	718279	439783	278496
405	710707	460360	250347
406	966806	751418	215388
407	1.12267e+07	5.2096e+06	6.01707e+06
408	1.1165e+07	6.58744e+06	4.57758e+06
409	1.03163e+07	5.75786e+06	4.55845e+06
410	1.11948e+07	6.3758e+06	4.81905e+06
411	1.328e+07	9.16604e+06	4.11401e+06
412	1.25727e+07	8.03169e+06	4.54102e+06
413	8.76235e+06	5.62485e+06	3.1375e+06
414	7.20031e+06	3.27582e+06	3.92449e+06
415	3.47924e+06	2.03599e+06	1.44325e+06
416	731068	534098	196970
417	810356	450458	359898
418	827954	488992	338962
419	788479	530936	257543
420	766857	375085	391772
421	690668	386976	303692
422	807063	398249	408814
423	806597	512571	294026
424	788825	592176	196649
425	770543	478935	291608
426	20311	4441.91	15869.1
427	32693.3	8894.01	23799.2
428	18476.6	2486.61	15990
429	7131.28	3.62828	7127.65
430	4246.98	0	4246.98
431	4757.51	2.87445e-11	4757.51
432	6666.87	2.87445e-11	6666.87
433	4971.48	5.7489e-11	4971.48
434	8175.43	1.43723e-10	8175.43
435	3771.1	0	3771.1
436	5960.16	114.217	5845.94
437	3297.72	5.7489e-11	3297.72
438	4826.87	2.87445e-11	4826.87
439	5538.61	2.87445e-11	5538.61
440	7223.05	5.7489e-11	7223.05
441	8224.59	5.7489e-11	8224.59
442	3498.44	2.87445e-11	3498.44
443	3409.27	1.2935e-10	3409.27
444	5435.91	368.597	5067.31
445	5586.51	916.671	4669.84
446	10051.1	2.87445e-11	10051.1
447	5562.25	0	5562.25
448	4723.93	0	4723.93
449	3881.43	2.87445e-11	3881.43
450	4811.31	0	4811.31
451	4330.86	0	4330.86
452	7059.17	0	7059.17
453	13656.4	8.62336e-11	13656.4
454	25651.9	5975.79	19676.1
455	23785.3	2723.03	21062.3
456	291480	109916	181564
457	641613	386453	255159
458	617435	282105	335329
459	686488	382870	303619
460	752492	332781	419711
461	783055	520946	262109
462	788739	422373	366367
463	836122	498173	337949
464	829828	561034	268794
465	1.10763e+07	6.83134e+06	4.24492e+06
466	1.05858e+07	7.99006e+06	2.5957e+06
467	9.42396e+06	6.24283e+06	3.18113e+06
468	8.8234e+06	7.39142e+06	1.43198e+06
469	9.83111e+06	6.35884e+06	3.47226e+06
470	1.12792e+07	9.26703e+06	2.01215e+06
471	1.09224e+07	8.01438e+06	2.90807e+06
472	1.32243e+07	1.0055e+07	3.16931e+06
473	1.31779e+07	8.23221e+06	4.94566e+06
474	1.41564e+07	1.07328e+07	3.4236e+06
475	1.28065e+07	8.97316e+06	3.83329e+06
476	1.4211e+07	1.03458e+07	3.86522e+06
477	1.47717e+07	1.17495e+07	3.02219e+06
478	1.49346e+07	1.16098e+07	3.32477e+06
479	1.5351e+07	1.15353e+07	3.81567e+06
480	1.54213e+07	1.18025e+07	3.61882e+06
481	1.40897e+07	9.33166e+06	4.75804e+06
482	1.35412e+07	9.9852e+06	3.556e+06
483	1.38402e+07	8.05621e+06	5.78402e+06
484	1.02376e+07	6.42734e+06	3.81028e+06
485	707544	430583	276960
486	633929	414728	219201
487	740100	445526	294573
488	843474	516587	326887
489	814791	505846	308946
490	797284	393839	403445
491	670970	433816	237154
492	677310	404966	272344
493	706143	494909	211235
494	1.31054e+07	9.33149e+06	3.77393e+06
495	1.23741e+07	7.16642e+06	5.20769e+06
496	1.27775e+07	8.62667e+06	4.15084e+06
497	1.40871e+07	6.61499e+06	7.47212e+06
498	1.26377e+07	5.41223e+06	7.2255e+06
499	1.32359e+07	8.33945e+06	4.89647e+06
500	1.26577e+07	6.80126e+06	5.85645e+06
501	1.06374e+07	6.86578e+06	3.77167e+06
502	9.96216e+06	4.189e+06	5.77316e+06
503	1.12345e+07	2.93015e+06	8.30438e+06
504	1.37369e+07	5.88024e+06	7.85663e+06
505	7.89371e+06	4.13703e+06	3.75668e+06
506	2.39507e+06	1.53902e+06	856048
507	839902	531242	308660
508	799626	435634	363992
509	830918	431367	399551
510	782145	286303	495841
511	769761	386531	383230
512	745915	502977	242938
513	746159	443351	302807
514	816377	580920	235457
515	30555.5	3642.22	26913.3
516	33093.5	9463.76	23629.8
517	30026.6	9244.45	20782.2
518	7917.81	67.2721	7850.54
519	5694.61	2.87445e-11	5694.61
520	6148.97	8.62336e-11	6148.97
521	6163.63	2.87445e-11	6163.63
522	5378.94	0	5378.94
523	4561.01	2.87445e-11	4561.01
524	7729.11	0	7729.11
525	6110.71	5.7489e-11	6110.71
526	4555.25	0	4555.25
527	4513.37	5.7489e-11	4513.37
528	4554.32	2.87445e-11	4554.32
529	2804.06	0	2804.06
530	2803.9	0	2803.9
531	2310.93	0	2310.93
532	2084.85	0	2084.85
533	2612.58	0	2612.58
534	3170.9	0	3170.9
535	4133.66	0	4133.66
536	4355.61	0	4355.61
537	7052.78	0	7052.78
538	4748.7	2.87445e-11	4748.7
539	5123.4	0	5123.4
540	12359.4	2116.05	10243.3
541	23721.2	5601.85	18119.4
542	29833.2	6847.42	22985.8
543	673113	402192	270921
544	667022	381307	285715
545	653930	379817	274113
546	747421	403313	344109
547	770746	400347	370399
548	871849	561216	310634
549	871288	574928	296360
550	850331	400947	449385
551	763618	477649	285970
552	752865	452873	299992
553	9.80276e+06	7.39038e+06	2.41238e+06
554	9.97679e+06	5.2712e+06	4.70559e+06
555	1.14755e+07	9.74121e+06	1.73429e+06
556	9.15062e+06	4.85205e+06	4.29857e+06
557	9.72233e+06	7.70601e+06	2.01632e+06
558	1.15167e+07	7.75443e+06	3.7623e+06
559	1.31381e+07	8.82457e+06	4.31352e+06
560	1.37332e+07	1.00766e+07	3.65659e+06
561	1.40863e+07	1.0668e+07	3.41837e+06
562	1.57593e+07	1.13842e+07	4.37507e+06
563	1.46796e+07	1.07337e+07	3.94589e+06
564	1.5449e+07	1.0595e+07	4.85394e+06
565	1.53159e+07	1.12335e+07	4.08241e+06
566	1.55416e+07	1.17183e+07	3.8233e+06
567	1.60403e+07	1.12396e+07	4.80076e+06
568	1.63195e+07	1.20088e+07	4.31063e+06
569	1.5232e+07	9.98445e+06	5.24758e+06
570	1.37599e+07	1.17444e+07	2.01546e+06
571	1.37638e+07	1.02727e+07	3.49107e+06
572	1.31307e+07	1.20903e+07	1.04043e+06
573	694076	389676	304400
574	754811	429810	325002
575	714672	447632	267041
576	820900	400893	420007
577	792726	395236	397490
578	782663	496378	286285
579	733814	392704	341109
580	701422	438587	262835
581	1.02325e+06	800597	222656
582	1.36471e+07	8.64699e+06	5.00007e+06
583	1.36731e+07	8.47577e+06	5.19733e+06
584	1.35801e+07	9.31796e+06	4.26217e+06
585	1.31074e+07	7.92956e+06	5.17784e+06
586	1.26588e+07	9.32975e+06	3.32907e+06
587	1.23542e+07	8.02552e+06	4.32869e+06
588	1.21147e+07	7.45887e+06	4.65583e+06
589	1.18972e+07	6.96342e+06	4.93379e+06
590	9.71808e+06	4.21554e+06	5.50253e+06
591	1.38495e+07	4.15247e+06	9.69705e+06
592	1.32096e+07	4.00876e+06	9.20081e+06
593	1.2276e+07	6.49303e+06	5.78296e+06
594	1.2646e+07	5.69112e+06	6.95489e+06
595	9.94816e+06	2.64722e+06	7.30093e+06
596	890131	621598	268533
597	791444	522611	268833
598	831384	523081	308303
599	790811	378373	412437
600	716144	455914	260231
601	785855	487439	298416
602	810788	473764	337024
603	766567	460827	305739
604	84839.4	29166.9	55672.5
605	26530.9	6785.71	19745.2
606	27081.8	10138.7	16943.2
607	6157.09	8.62336e-11	6157.09
608	5858.69	180.28	5678.41
609	5818.39	2.87445e-11	5818.39
610	5594.46	2.87445e-11	5594.46
611	5354.09	0	5354.09
612	3383.46	0	3383.46
613	1716.19	0	1716.19
614	1964.86	0	1964.86
615	1892.98	0	1892.98
616	3296.68	0	3296.68
617	5545.14	0	5545.14
618	6696.66	637.013	6059.65
619	9765.36	504.068	9261.29
620	6057.62	1.14978e-10	6057.62
621	7416.72	5.09577	7411.63
622	3939.32	60.2788	3879.04
623	2413.69	0	2413.69
624	2395.52	0	2395.52
625	5307.72	5.7489e-11	5307.72
626	4739.71	2.87445e-11	4739.71
627	19407.5	640.995	18766.5
628	27626.4	5229.34	22397.1
629	45563.9	6475.92	39087.9
630	598846	341554	257292
631	121271	38567.1	82703.7
632	742408	351521	390887
633	667798	341312	326486
634	784736	516224	268512
635	873711	466299	407412
636	874703	555708	318994
637	828941	514111	314830
638	720196	356841	363354
639	691715	386693	305022
640	720759	451524	269235
641	8.92127e+06	6.37038e+06	2.5509e+06
642	9.50615e+06	5.29363e+06	4.21252e+06
643	8.67184e+06	5.99626e+06	2.67559e+06
644	9.63768e+06	6.59694e+06	3.04075e+06
645	9.76497e+06	6.23591e+06	3.52906e+06
646	1.3069e+07	8.65366e+06	4.41537e+06
647	1.30239e+07	9.3971e+06	3.62683e+06
648	1.40015e+07	9.50161e+06	4.49984e+06
649	1.51115e+07	1.13294e+07	3.78216e+06
650	1.51702e+07	9.35182e+06	5.81843e+06
651	1.56247e+07	1.2249e+07	3.37568e+06
652	1.75608e+07	1.40892e+07	3.47153e+06
653	1.62948e+07	1.17866e+07	4.50821e+06
654	1.62174e+07	1.32094e+07	3.00796e+06
655	1.63607e+07	1.30394e+07	3.3213e+06
656	1.66599e+07	1.1434e+07	5.2259e+06
657	1.62605e+07	1.25556e+07	3.7049e+06
658	1.51427e+07	1.16687e+07	3.47401e+06
659	1.43992e+07	1.12598e+07	3.13937e+06
660	1.37968e+07	1.17097e+07	2.08708e+06
661	3.49392e+06	2.13385e+06	1.36007e+06
662	691935	397408	294527
663	720597	470952	249645
664	840082	548376	291706
665	843054	468915	374139
666	743592	427975	315617
667	717901	402189	315712
668	690764	304952	385812
669	1.37898e+07	1.14148e+07	2.37503e+06
670	1.31582e+07	1.05771e+07	2.58112e+06
671	1.41959e+07	1.11778e+07	3.01809e+06
672	1.49952e+07	1.0622e+07	4.37319e+06
673	1.44929e+07	7.37671e+06	7.11624e+06
674	1.47526e+07	8.56579e+06	6.18685e+06
675	1.35032e+07	7.60995e+06	5.89322e+06
676	1.30562e+07	7.67111e+06	5.38507e+06
677	1.1553e+07	6.47298e+06	5.08004e+06
678	1.18665e+07	6.31054e+06	5.55593e+06
679	1.50253e+07	4.66132e+06	1.03639e+07
680	1.58156e+07	9.87076e+06	5.94484e+06
681	1.35406e+07	8.2633e+06	5.27726e+06
682	1.23556e+07	6.36155e+06	5.99401e+06
683	1.23467e+07	6.80797e+06	5.53874e+06
684	1.11318e+07	5.88839e+06	5.24346e+06
685	5.25249e+06	1.81141e+06	3.44108e+06
686	820494	565050	255444
687	758077	444151	313927
688	809877	580923	228954
689	731558	401431	330128
690	719805	391635	328170
691	737424	424619	312805
692	706434	422220	284214
693	354688	184165	170524
694	23452.6	8117.51	15335.1
695	18489.6	4408.71	14080.8
696	4976.88	2.87445e-11	4976.88
697	5214.05	300.188	4913.87
698	4017.64	0	4017.64
699	2633.2	0	2633.2
700	1191.6	0	1191.6
701	1361.22	0	1361.22
702	3201.23	0	3201.23
703	2977.85	5.7489e-11	2977.85
704	5155.49	0	5155.49
705	19963.1	5139.57	14823.5
706	19735.6	4281.94	15453.6
707	23292.4	6288.36	17004.1
708	19436.3	3100.78	16335.5
709	91546	3879.96	87666
710	22150.7	7605.7	14545
711	19953.6	1375.03	18578.6
712	5266.42	0	5266.42
713	5228.15	0	5228.15
714	23366.3	1003.12	22363.1
715	20021.3	8754.49	11266.8
716	78668.3	16502.7	62165.6
717	645568	300141	345427
718	743548	373793	369755
719	640389	376887	263502
720	756183	412113	344070
721	791436	341973	449463
722	820874	437396	383478
723	779634	466056	313578
724	756674	408142	348531
725	779525	469809	309716
726	763003	488518	274485
727	724651	446960	277691
728	671905	332523	339381
729	745962	333388	412574
730	9.42332e+06	7.70627e+06	1.71705e+06
731	9.9945e+06	8.69066e+06	1.30384e+06
732	9.74597e+06	7.17783e+06	2.56814e+06
733	1.1064e+07	8.27262e+06	2.79143e+06
734	1.14987e+07	6.95422e+06	4.5445e+06
735	1.6205e+07	1.16104e+07	4.59459e+06
736	1.39803e+07	9.60402e+06	4.37624e+06
737	1.46413e+07	7.54427e+06	7.09703e+06
738	1.6112e+07	1.13185e+07	4.79346e+06
739	1.68948e+07	1.02676e+07	6.62715e+06
740	1.71952e+07	1.19614e+07	5.23388e+06
741	1.73142e+07	1.17446e+07	5.56961e+06
742	1.72738e+07	1.44148e+07	2.85895e+06
743	1.69391e+07	1.22235e+07	4.71558e+06
744	1.79774e+07	1.48645e+07	3.11289e+06
745	1.65827e+07	1.29881e+07	3.59454e+06
746	1.50575e+07	1.09384e+07	4.11915e+06
747	1.49326e+07	1.08008e+07	4.13183e+06
748	1.45938e+07	1.07413e+07	3.85254e+06
749	8.29353e+06	6.21856e+06	2.07496e+06
750	716792	448370	268422
751	737557	472654	264904
752	747374	425348	322026
753	801562	480512	321050
754	710861	482137	228725
755	706737	478223	228514
756	710596	402953	307643
757	1.31816e+07	9.37429e+06	3.80728e+06
758	1.35275e+07	1.11449e+07	2.38258e+06
759	1.28868e+07	8.16449e+06	4.72233e+06
760	1.2601e+07	1.0381e+07	2.22001e+06
761	1.29041e+07	7.70006e+06	5.20403e+06
762	1.3409e+07	8.48188e+06	4.92715e+06
763	1.20097e+07	7.82682e+06	4.18293e+06
764	1.24884e+07	8.99093e+06	3.49744e+06
765	1.38326e+07	7.49672e+06	6.33585e+06
766	1.27634e+07	6.76568e+06	5.9977e+06
767	1.40258e+07	6.89971e+06	7.12608e+06
768	1.3261e+07	6.38979e+06	6.87121e+06
769	1.45386e+07	8.03228e+06	6.50627e+06
770	1.44913e+07	1.10808e+07	3.41051e+06
771	1.132e+07	6.66582e+06	4.6542e+06
772	1.0535e+07	6.5897e+06	3.94534e+06
773	1.13276e+07	7.99375e+06	3.33387e+06
774	8.23121e+06	4.46905e+06	3.76216e+06
775	1.20323e+06	676808	526425
776	831214	532644	298570
777	848454	620614	227840
778	807247	484386	322861
779	718653	438030	280624
780	756026	509550	246476
781	675397	378912	296485
782	833924	517950	315974
783	25709.3	4557.82	21151.5
784	17793.7	5564.69	12229
785	4179.04	5.7489e-11	4179.04
786	6106.13	421.481	5684.65
787	2174.54	0	2174.54
788	2072.42	0	2072.42
789	13171.1	1319.19	11851.9
790	9781.02	524.493	9256.53
791	11032.6	0	11032.6
792	13509.7	2.87445e-11	13509.7
793	20815.6	928.138	19887.4
794	25328.1	4063.47	21264.7
795	21865.8	2810.8	19055
796	21408.2	3939.73	17468.5
797	22656.8	3102.04	19554.8
798	24164	7250.77	16913.2
799	23928.5	7666.22	16262.3
800	3777.18	0	3777.18
801	17449.3	3213.15	14236.1
802	22379.9	6246.66	16133.2
803	171153	51537.9	119615
804	692195	511039	181156
805	699741	371499	328242
806	773069	447324	325745
807	742796	482606	260190
808	758908	460361	298547
809	832621	476269	356352
810	772608	473639	298969
811	746204	507934	238271
812	798937	385142	413795
813	796340	492839	303502
814	756148	420232	335916
815	789310	457073	332236
816	672176	389281	282896
817	685821	418355	267466
818	9.25182e+06	5.00644e+06	4.24537e+06
819	9.56636e+06	5.70017e+06	3.86619e+06
820	9.99633e+06	7.44983e+06	2.5465e+06
821	1.00333e+07	7.40854e+06	2.62479e+06
822	1.18856e+07	8.31082e+06	3.5748e+06
823	1.28706e+07	7.743e+06	5.12759e+06
824	1.31465e+07	7.9256e+06	5.22088e+06
825	1.42136e+07	8.1438e+06	6.06983e+06
826	1.61232e+07	9.50201e+06	6.62122e+06
827	1.75693e+07	1.31168e+07	4.45255e+06
828	1.73133e+07	1.01609e+07	7.15237e+06
829	1.84742e+07	1.16028e+07	6.87138e+06
830	2.05742e+07	1.45879e+07	5.98638e+06
831	1.95247e+07	1.39833e+07	5.54141e+06
832	1.87135e+07	1.35151e+07	5.19846e+06
833	1.8377e+07	1.32475e+07	5.12954e+06
834	1.63774e+07	1.27822e+07	3.59523e+06
835	1.52295e+07	1.2261e+07	2.96854e+06
836	1.4186e+07	1.0616e+07	3.57007e+06
837	1.20752e+07	7.44706e+06	4.6281e+06
838	681247	387134	294113
839	713417	509995	203422
840	818519	377963	440555
841	820556	494829	325728
842	931745	516419	415326
843	700350	457814	242536
844	1.10683e+07	9.12421e+06	1.94412e+06
845	1.42333e+07	1.17397e+07	2.49364e+06
846	1.38007e+07	1.10367e+07	2.76399e+06
847	1.33262e+07	1.04942e+07	2.83197e+06
848	1.2741e+07	9.81037e+06	2.93058e+06
849	1.16698e+07	8.55647e+06	3.11331e+06
850	1.10143e+07	6.72197e+06	4.29237e+06
851	1.10289e+07	6.52383e+06	4.50503e+06
852	1.33486e+07	8.63352e+06	4.71508e+06
853	1.5036e+07	1.06967e+07	4.33932e+06
854	1.60923e+07	8.52228e+06	7.57006e+06
855	1.74998e+07	1.19551e+07	5.5447e+06
856	1.49313e+07	9.8596e+06	5.07171e+06
857	1.29668e+07	9.36562e+06	3.60121e+06
858	1.52754e+07	9.4302e+06	5.84524e+06
859	1.20383e+07	9.14792e+06	2.89039e+06
860	1.13508e+07	8.05216e+06	3.29868e+06
861	1.04013e+07	7.82679e+06	2.57456e+06
862	1.02334e+07	7.56972e+06	2.66365e+06
863	1.05094e+07	7.20462e+06	3.30483e+06
864	2.98414e+06	625607	2.35853e+06
865	791474	438034	353440
866	841100	604267	236833
867	826014	522599	303414
868	745988	400273	345715
869	776726	322476	454250
870	723987	366960	357026
871	611132	311660	299472
872	25410.1	8278.68	17131.4
873	21788.3	6430.2	15358.1
874	2069.36	0	2069.36
875	4011.9	5.7489e-11	4011.9
876	2439.25	0	2439.25
877	11345.8	2.44328e-10	11345.8
878	6543.23	0	6543.23
879	9036.16	300.103	8736.06
880	6959.54	58.6168	6900.92
881	25024.6	5019.91	20004.7
882	157358	3809.72	153549
883	24345	7396.27	16948.7
884	24611.2	1485.4	23125.8
885	13064.3	2171.69	10892.6
886	22948.3	5856.91	17091.4
887	15423	3237.59	12185.4
888	6912.69	5.7489e-11	6912.69
889	24596.4	4917.24	19679.1
890	498788	203844	294944
891	670689	438525	232164
892	734520	412484	322036
893	723968	402048	321921
894	729022	538952	190070
895	795241	463345	331896
896	874851	462652	412199
897	713028	511088	201940
898	705754	465257	240497
899	764236	411851	352386
900	665154	438853	226301
901	696735	496573	200161
902	789655	446175	343480
903	756196	475648	280548
904	700003	466601	233402
905	733363	404909	328454
906	7.3267e+06	5.18568e+06	2.14101e+06
907	9.03145e+06	6.74472e+06	2.28673e+06
908	1.00904e+07	6.74698e+06	3.34343e+06
909	9.58767e+06	6.61982e+06	2.96785e+06
910	1.13807e+07	7.76656e+06	3.61413e+06
911	1.2112e+07	6.20513e+06	5.9069e+06
912	1.4268e+07	9.91455e+06	4.35349e+06
913	1.58115e+07	8.87037e+06	6.9411e+06
914	1.82877e+07	1.07611e+07	7.52662e+06
915	1.77309e+07	1.04285e+07	7.30234e+06
916	1.98689e+07	1.39458e+07	5.92311e+06
917	2.2555e+07	1.43479e+07	8.20708e+06
918	2.10719e+07	1.43997e+07	6.67216e+06
919	2.02392e+07	1.43118e+07	5.9274e+06
920	1.86432e+07	1.13918e+07	7.25138e+06
921	1.69728e+07	1.1848e+07	5.1248e+06
922	1.70043e+07	1.22134e+07	4.79088e+06
923	1.53169e+07	1.01824e+07	5.13445e+06
924	1.46256e+07	1.28157e+07	1.80989e+06
925	1.4514e+07	1.13603e+07	3.15374e+06
926	702725	476909	225816
927	810826	447876	362949
928	722600	493331	229269
929	750487	483357	267130
930	675539	330053	345485
931	744322	317898	426424
932	1.56872e+07	1.05985e+07	5.08871e+06
933	1.46886e+07	1.20669e+07	2.62169e+06
934	1.43186e+07	1.0191e+07	4.12764e+06
935	1.40527e+07	9.07551e+06	4.97716e+06
936	1.33205e+07	1.05886e+07	2.73188e+06
937	1.31311e+07	9.81556e+06	3.31549e+06
938	1.22323e+07	8.5476e+06	3.6847e+06
939	1.43075e+07	8.6506e+06	5.65689e+06
940	1.38841e+07	8.27182e+06	5.6123e+06
941	1.42688e+07	7.5407e+06	6.72813e+06
942	1.49441e+07	1.15341e+07	3.41005e+06
943	1.68566e+07	8.53123e+06	8.32537e+06
944	1.48232e+07	8.70494e+06	6.1183e+06
945	1.60933e+07	1.12238e+07	4.86958e+06
946	1.28147e+07	9.68561e+06	3.12909e+06
947	1.4513e+07	1.14545e+07	3.0585e+06
948	1.03752e+07	7.82741e+06	2.54779e+06
949	1.03686e+07	7.39916e+06	2.96941e+06
950	1.00099e+07	6.71921e+06	3.29074e+06
951	9.98747e+06	7.26006e+06	2.72741e+06
952	8.86253e+06	4.46135e+06	4.40118e+06
953	3.34118e+06	689832	2.65135e+06
954	830246	539125	291121
955	837124	531418	305706
956	845872	579315	266557
957	763295	362619	400676
958	746754	469886	276868
959	765816	374184	391632
960	702388	474401	227987
961	23837.9	6073.02	17764.9
962	19936.9	3854.7	16082.2
963	10012.5	0	10012.5
964	3983.03	0	3983.03
965	37185.5	2313.18	34872.3
966	8543.1	627.563	7915.54
967	7323.72	2.87445e-11	7323.72
968	6662.71	0	6662.71
969	21601.3	3869.02	17732.3
970	24572.7	4753.12	19819.6
971	9495.13	645.679	8849.45
972	8613.63	787.145	7826.48
973	6499.67	2.87445e-11	6499.67
974	13658.5	414.892	13243.6
975	4758.44	409.907	4348.53
976	24867.2	9451.21	15415.9
977	523202	340602	182600
978	679930	351750	328180
979	741229	468440	272789
980	779804	590961	188843
981	803520	476182	327338
982	848942	531828	317113
983	737843	401138	336705
984	778640	465937	312702
985	788302	479440	308862
986	742152	395166	346987
987	704086	408649	295437
988	718375	416686	301689
989	686259	501905	184354
990	762131	507272	254858
991	734824	430416	304408
992	722986	493915	229070
993	735101	413452	321650
994	835562	554824	280738
995	8.63358e+06	5.56336e+06	3.07023e+06
996	9.22834e+06	6.6664e+06	2.56194e+06
997	9.87956e+06	7.11756e+06	2.76201e+06
998	1.06599e+07	6.99235e+06	3.66753e+06
999	1.31395e+07	8.02607e+06	5.11346e+06
1000	1.42891e+07	7.19916e+06	7.08991e+06
1001	1.63897e+07	1.08309e+07	5.55882e+06
1002	1.82508e+07	9.06452e+06	9.18632e+06
1003	1.94876e+07	1.12355e+07	8.25215e+06
1004	2.1127e+07	1.25605e+07	8.56651e+06
1005	2.02212e+07	1.30549e+07	7.16632e+06
1006	1.95382e+07	1.294e+07	6.5982e+06
1007	1.86437e+07	1.02754e+07	8.36835e+06
1008	1.75598e+07	1.1578e+07	5.98173e+06
1009	1.72472e+07	1.10374e+07	6.20989e+06
1010	1.69247e+07	1.11418e+07	5.78286e+06
1011	1.61388e+07	1.18982e+07	4.24061e+06
1012	1.61098e+07	1.24375e+07	3.67227e+06
1013	1.5541e+07	1.23741e+07	3.16685e+06
1014	1.05479e+06	647678	407117
1015	668424	292998	375426
1016	782741	440891	341850
1017	805605	455358	350247
1018	735101	522665	212437
1019	753631	494047	259583
1020	1.58671e+07	1.12241e+07	4.64294e+06
1021	1.65572e+07	1.26902e+07	3.86709e+06
1022	1.61236e+07	1.25895e+07	3.53412e+06
1023	1.50551e+07	1.08725e+07	4.18252e+06
1024	1.64773e+07	1.15164e+07	4.96098e+06
1025	1.71102e+07	1.24068e+07	4.70346e+06
1026	1.50293e+07	8.28635e+06	6.74299e+06
1027	1.58543e+07	8.31376e+06	7.5405e+06
1028	1.38767e+07	8.23016e+06	5.64653e+06
1029	1.35956e+07	6.29263e+06	7.303e+06
1030	1.33461e+07	7.64031e+06	5.70579e+06
1031	1.45395e+07	1.05107e+07	4.0288e+06
1032	1.51102e+07	1.05875e+07	4.52271e+06
1033	1.47857e+07	9.1187e+06	5.66703e+06
1034	1.19008e+07	6.14809e+06	5.7527e+06
1035	1.12101e+07	5.70642e+06	5.5037e+06
1036	1.11253e+07	6.9643e+06	4.16105e+06
1037	9.69549e+06	7.24499e+06	2.4505e+06
1038	1.03389e+07	4.74523e+06	5.59372e+06
1039	9.20554e+06	5.21846e+06	3.98708e+06
1040	9.76261e+06	6.62427e+06	3.13834e+06
1041	7.37617e+06	2.81886e+06	4.55731e+06
1042	3.81257e+06	327371	3.4852e+06
1043	762245	395527	366717
1044	888566	650354	238212
1045	772787	428714	344073
1046	875466	454503	420963
1047	723349	351516	371834
1048	710425	408205	302220
1049	612204	278201	334003
1050	21182	1742.38	19439.6
1051	19608.9	5834.36	13774.5
1052	2549.26	0	2549.26
1053	17042	1683.74	15358.3
1054	7008.55	5.7489e-11	7008.55
1055	6135.05	103.9	6031.15
1056	7277.85	252.734	7025.12
1057	17921.6	5746.33	12175.3
1058	20098.4	5648.54	14449.9
1059	18911.6	1617.04	17294.5
1060	15684.1	1568.08	14116
1061	18128.9	3774.58	14354.3
1062	9202.88	210.596	8992.28
1063	22193.4	4787.11	17406.2
1064	314438	119291	195148
1065	668732	403281	265451
1066	663395	450889	212506
1067	771906	447838	324068
1068	828395	461521	366874
1069	808235	369247	438988
1070	799739	485012	314727
1071	763728	451123	312605
1072	742989	445879	297110
1073	752821	547526	205295
1074	798329	540145	258184
1075	739592	511527	228065
1076	801236	527287	273949
1077	770245	525261	244984
1078	735233	395236	339998
1079	783802	394469	389333
1080	738337	446509	291829
1081	777801	519823	257978
1082	730891	338768	392122
1083	8.63232e+06	5.80521e+06	2.82711e+06
1084	9.88146e+06	7.88296e+06	1.9985e+06
1085	1.01213e+07	6.37538e+06	3.7459e+06
1086	1.07152e+07	7.22585e+06	3.48933e+06
1087	1.3488e+07	8.00611e+06	5.48187e+06
1088	1.60505e+07	9.71904e+06	6.33142e+06
1089	1.5752e+07	8.47045e+06	7.28151e+06
1090	1.75897e+07	9.56208e+06	8.02767e+06
1091	1.96395e+07	1.17845e+07	7.85495e+06
1092	1.86228e+07	1.1473e+07	7.14985e+06
1093	1.8239e+07	1.47223e+07	3.51677e+06
1094	1.82845e+07	1.2741e+07	5.54357e+06
1095	1.76569e+07	1.22554e+07	5.40156e+06
1096	1.70209e+07	1.09972e+07	6.02366e+06
1097	1.74787e+07	1.14264e+07	6.05229e+06
1098	1.61483e+07	1.03177e+07	5.83064e+06
1099	1.62008e+07	1.07521e+07	5.44869e+06
1100	1.62794e+07	1.32201e+07	3.0593e+06
1101	1.5977e+07	1.26222e+07	3.35475e+06
1102	4.50956e+06	2.45804e+06	2.05152e+06
1103	750534	467444	283090
1104	743631	537433	206199
1105	785723	532346	253377
1106	789842	546366	243475
1107	1.06274e+07	6.70405e+06	3.92338e+06
1108	1.63852e+07	1.21844e+07	4.20078e+06
1109	1.7537e+07	1.20289e+07	5.50807e+06
1110	1.64709e+07	1.32262e+07	3.24467e+06
1111	1.60786e+07	1.20335e+07	4.04506e+06
1112	1.65532e+07	1.17064e+07	4.8468e+06
1113	1.58276e+07	1.09336e+07	4.89397e+06
1114	1.51996e+07	9.20521e+06	5.99437e+06
1115	1.6503e+07	8.4908e+06	8.01218e+06
1116	1.79546e+07	1.01863e+07	7.76828e+06
1117	1.55584e+07	7.70809e+06	7.85033e+06
1118	1.45088e+07	8.04206e+06	6.46678e+06
1119	1.28828e+07	8.83507e+06	4.04774e+06
1120	1.41914e+07	9.89256e+06	4.29883e+06
1121	1.25282e+07	7.50648e+06	5.02177e+06
1122	1.42106e+07	8.19643e+06	6.0142e+06
1123	1.16153e+07	5.80297e+06	5.81235e+06
1124	1.17406e+07	7.28486e+06	4.45572e+06
1125	9.94606e+06	8.054e+06	1.89205e+06
1126	1.01837e+07	6.88057e+06	3.3031e+06
1127	9.09282e+06	5.81608e+06	3.27673e+06
1128	1.09392e+07	5.76648e+06	5.1727e+06
1129	733271	454036	279236
1130	767606	553528	214078
1131	723817	327840	395977
1132	800645	476897	323748
1133	895016	410657	484359
1134	852409	558282	294127
1135	787531	443998	343532
1136	811322	444791	366531
1137	710416	345521	364895
1138	742041	477772	264269
1139	23792	4886.25	18905.7
1140	13556	256.833	13299.1
1141	2460.34	0	2460.34
1142	4353.33	144.548	4208.78
1143	6703.73	0	6703.73
1144	6709.27	736.035	5973.23
1145	2056.22	0	2056.22
1146	3967.43	0	3967.43
1147	2169.45	0	2169.45
1148	5735	0	5735
1149	6296.16	0	6296.16
1150	15668.7	3665.55	12003.1
1151	66971	14209.8	52761.2
1152	676185	391208	284976
1153	745381	421799	323582
1154	729545	479578	249967
1155	749764	332241	417523
1156	824156	396485	427670
1157	760499	433061	327439
1158	649242	359843	289399
1159	743570	411358	332212
1160	746229	507453	238776
1161	760307	491251	269056
1162	799240	472200	327040
1163	727055	467051	260005
1164	735574	490230	245343
1165	740206	485845	254361
1166	739979	464175	275804
1167	770058	508042	262015
1168	747308	428629	318679
1169	689566	398865	290701
1170	750381	420236	330145
1171	6.61936e+06	4.44545e+06	2.17392e+06
1172	9.94441e+06	6.80948e+06	3.13493e+06
1173	1.12716e+07	9.08984e+06	2.18176e+06
1174	1.31817e+07	8.11913e+06	5.0626e+06
1175	1.1216e+07	5.98175e+06	5.23421e+06
1176	1.36617e+07	8.74749e+06	4.91426e+06
1177	1.49173e+07	7.7579e+06	7.15944e+06
1178	1.72294e+07	1.03474e+07	6.882e+06
1179	1.75622e+07	1.0503e+07	7.05922e+06
1180	1.71853e+07	1.16081e+07	5.57728e+06
1181	1.63765e+07	9.86766e+06	6.50882e+06
1182	1.72201e+07	1.04849e+07	6.73515e+06
1183	1.5831e+07	1.00436e+07	5.78741e+06
1184	1.53921e+07	1.04394e+07	4.95267e+06
1185	1.62429e+07	8.60574e+06	7.63718e+06
1186	1.68511e+07	1.09032e+07	5.94793e+06
1187	1.62003e+07	1.10117e+07	5.18861e+06
1188	1.64896e+07	1.36591e+07	2.83053e+06
1189	1.63108e+07	1.06089e+07	5.70197e+06
1190	7.8127e+06	3.76673e+06	4.04596e+06
1191	744976	442851	302125
1192	738800	437180	301620
1193	726739	447131	279608
1194	795688	499897	295790
1195	1.6842e+07	1.29213e+07	3.92071e+06
1196	1.73647e+07	1.52764e+07	2.08833e+06
1197	1.69617e+07	1.39764e+07	2.98524e+06
1198	1.67612e+07	1.33418e+07	3.41937e+06
1199	1.69424e+07	1.18653e+07	5.07712e+06
1200	1.94258e+07	1.55924e+07	3.83334e+06
1201	1.85461e+07	1.10674e+07	7.47866e+06
1202	1.5785e+07	9.37686e+06	6.40813e+06
1203	1.52329e+07	1.15462e+07	3.68675e+06
1204	1.4364e+07	9.94229e+06	4.42168e+06
1205	1.34279e+07	9.60168e+06	3.82623e+06
1206	1.35427e+07	8.44246e+06	5.10022e+06
1207	1.29541e+07	8.621e+06	4.33306e+06
1208	1.85785e+07	1.29494e+07	5.6291e+06
1209	1.29482e+07	6.68192e+06	6.26632e+06
1210	1.42114e+07	9.21212e+06	4.9993e+06
1211	1.20907e+07	6.77271e+06	5.31802e+06
1212	1.16494e+07	6.15489e+06	5.49455e+06
1213	1.16608e+07	6.15506e+06	5.50575e+06
1214	9.41248e+06	5.29497e+06	4.11751e+06
1215	9.81516e+06	4.90953e+06	4.90563e+06
1216	7.29496e+06	3.25011e+06	4.04485e+06
1217	683748	418814	264934
1218	706126	447833	258293
1219	687861	355974	331887
1220	723770	353823	369947
1221	867468	549300	318168
1222	842464	471153	371311
1223	906962	607072	299890
1224	857752	486120	371632
1225	794050	406311	387739
1226	639982	341790	298192
1227	566219	170663	395556
1228	25460.5	7931.5	17529
1229	3559.34	0	3559.34
1230	3155.33	0	3155.33
1231	3583.5	0	3583.5
1232	3162.16	0	3162.16
1233	6561.67	0	6561.67
1234	4357.06	0	4357.06
1235	7706.09	0	7706.09
1236	3541.02	0	3541.02
1237	22871.5	3753.8	19117.7
1238	31771.8	4125.77	27646.1
1239	627239	268602	358637
1240	684143	318702	365441
1241	749469	504970	244499
1242	805760	581902	223858
1243	849847	470347	379500
1244	796204	511142	285062
1245	636383	338881	297502
1246	722759	412580	310179
1247	700578	439553	261025
1248	663242	477590	185653
1249	708529	421141	287389
1250	773089	499740	273349
1251	763162	510618	252543
1252	771624	510189	261435
1253	774877	501064	273813
1254	709476	455143	254333
1255	794250	372168	422082
1256	754412	493283	261129
1257	738950	520975	217976
1258	723247	454163	269083
1259	771799	413456	358344
1260	9.78634e+06	6.82352e+06	2.96283e+06
1261	1.13044e+07	8.22913e+06	3.07524e+06
1262	1.10625e+07	5.45199e+06	5.61053e+06
1263	1.215e+07	6.78735e+06	5.36264e+06
1264	1.38485e+07	8.9319e+06	4.91664e+06
1265	1.40774e+07	9.67531e+06	4.40209e+06
1266	1.54798e+07	8.76007e+06	6.71977e+06
1267	1.69317e+07	1.23062e+07	4.62558e+06
1268	1.64173e+07	8.50339e+06	7.9139e+06
1269	1.64303e+07	1.17767e+07	4.65359e+06
1270	1.59187e+07	9.16676e+06	6.75193e+06
1271	1.52006e+07	1.1171e+07	4.02962e+06
1272	1.4941e+07	7.49275e+06	7.44825e+06
1273	1.52031e+07	1.13856e+07	3.81745e+06
1274	1.65501e+07	1.16319e+07	4.9182e+06
1275	1.64999e+07	1.17755e+07	4.72444e+06
1276	1.63029e+07	1.07998e+07	5.50311e+06
1277	1.68892e+07	1.23958e+07	4.49346e+06
1278	1.11219e+07	5.97976e+06	5.14218e+06
1279	722999	419955	303044
1280	748953	358858	390095
1281	751042	523543	227498
1282	780952	494067	286885
1283	1.74038e+07	1.52138e+07	2.19e+06
1284	1.86697e+07	1.66421e+07	2.02755e+06
1285	1.81981e+07	1.36224e+07	4.57563e+06
1286	1.75403e+07	1.29391e+07	4.60113e+06
1287	1.82309e+07	1.25799e+07	5.65093e+06
1288	1.8583e+07	1.3611e+07	4.97194e+06
1289	1.82667e+07	1.15498e+07	6.71688e+06
1290	1.56431e+07	9.73945e+06	5.90363e+06
1291	1.51045e+07	9.71483e+06	5.38964e+06
1292	1.37139e+07	8.21254e+06	5.50139e+06
1293	1.34189e+07	9.74668e+06	3.67218e+06
1294	1.23168e+07	8.04808e+06	4.26874e+06
1295	1.23871e+07	7.95815e+06	4.42895e+06
1296	1.32284e+07	8.9604e+06	4.26799e+06
1297	1.62452e+07	6.53005e+06	9.7151e+06
1298	1.39895e+07	7.67832e+06	6.31117e+06
1299	1.18702e+07	5.64583e+06	6.22438e+06
1300	1.23711e+07	8.13022e+06	4.24088e+06
1301	1.12568e+07	6.02929e+06	5.22747e+06
1302	9.63832e+06	6.59344e+06	3.04489e+06
1303	1.1031e+07	5.82202e+06	5.20895e+06
1304	694562	388583	305978
1305	639590	390109	249482
1306	680264	434964	245300
1307	790938	379878	411061
1308	744426	389791	354635
1309	766036	438501	327536
1310	835666	494116	341550
1311	798844	565340	233504
1312	814766	475050	339717
1313	763179	493571	269608
1314	721243	471369	249874
1315	687507	341960	345547
1316	810088	478121	331966
1317	24439.9	6542.62	17897.2
1318	3243.52	0	3243.52
1319	3662.88	0	3662.88
1320	4050.71	0	4050.71
1321	10694.1	613.678	10080.4
1322	9542.38	2009.74	7532.64
1323	9279.15	0	9279.15
1324	6343.02	259.604	6083.42
1325	28257.5	4898.94	23358.6
1326	596634	331134	265499
1327	656708	331215	325494
1328	741996	435287	306709
1329	767561	390456	377105
1330	788866	455427	333439
1331	708300	437591	270710
1332	785736	510117	275619
1333	6.05075e+06	2.38581e+06	3.66494e+06
1334	786874	433889	352985
1335	700513	368080	332433
1336	722093	432924	289170
1337	742456	400789	341667
1338	724292	379540	344752
1339	805894	505931	299963
1340	713874	470802	243072
1341	750391	485589	264802
1342	761164	531327	229836
1343	757282	515491	241791
1344	703928	439512	264416
1345	777598	524011	253587
1346	725782	384246	341536
1347	694355	470942	223412
1348	1.0059e+07	6.73148e+06	3.32753e+06
1349	1.05164e+07	6.2492e+06	4.26718e+06
1350	1.06428e+07	6.2213e+06	4.42148e+06
1351	1.21208e+07	7.74536e+06	4.37545e+06
1352	1.26146e+07	7.23299e+06	5.38163e+06
1353	1.34426e+07	7.65945e+06	5.78312e+06
1354	1.47737e+07	9.36551e+06	5.40816e+06
1355	1.604e+07	1.08224e+07	5.21756e+06
1356	1.49028e+07	1.0536e+07	4.36674e+06
1357	1.50567e+07	1.0794e+07	4.26264e+06
1358	1.5793e+07	1.29078e+07	2.88521e+06
1359	1.4745e+07	1.06861e+07	4.05893e+06
1360	1.44491e+07	8.80754e+06	5.64157e+06
1361	1.49814e+07	9.06023e+06	5.9212e+06
1362	1.66665e+07	1.04571e+07	6.20937e+06
1363	1.64123e+07	1.19699e+07	4.44238e+06
1364	1.68841e+07	9.78859e+06	7.09554e+06
1365	1.68984e+07	1.15339e+07	5.36454e+06
1366	1.49016e+07	9.88184e+06	5.01972e+06
1367	700420	416664	283756
1368	699667	409365	290302
1369	713544	429037	284507
1370	746572	463830	282742
1371	1.85963e+07	1.46631e+07	3.93325e+06
1372	1.81621e+07	1.48104e+07	3.35168e+06
1373	1.82498e+07	1.08762e+07	7.37369e+06
1374	1.7739e+07	1.25198e+07	5.21917e+06
1375	1.94533e+07	1.35412e+07	5.91215e+06
1376	2.05632e+07	1.55456e+07	5.01762e+06
1377	1.74924e+07	1.12399e+07	6.25249e+06
1378	1.59609e+07	1.20933e+07	3.86758e+06
1379	1.37635e+07	1.00069e+07	3.75666e+06
1380	1.25195e+07	9.64282e+06	2.8767e+06
1381	1.2157e+07	7.31275e+06	4.84429e+06
1382	1.23089e+07	7.85545e+06	4.45342e+06
1383	1.25684e+07	8.46064e+06	4.1078e+06
1384	1.32692e+07	8.00134e+06	5.26788e+06
1385	1.58459e+07	7.34261e+06	8.50326e+06
1386	1.47332e+07	1.05233e+07	4.20997e+06
1387	1.29332e+07	7.3892e+06	5.54404e+06
1388	1.28234e+07	5.97587e+06	6.84751e+06
1389	1.12188e+07	6.09138e+06	5.12739e+06
1390	1.05377e+07	6.43444e+06	4.1033e+06
1391	1.01872e+07	5.40543e+06	4.7818e+06
1392	671686	392368	279317
1393	711974	396022	315952
1394	704972	371874	333098
1395	774830	458653	316177
1396	761869	496587	265281
1397	658828	415426	243401
1398	719981	363960	356021
1399	793816	431231	362585
1400	886734	586811	299923
1401	874337	632023	242314
1402	805345	533613	271732
1403	690502	397207	293295
1404	687764	292311	395453
1405	480482	147429	333053
1406	30452.1	4465.5	25986.6
1407	6114.75	672.81	5441.94
1408	7647.61	0	7647.61
1409	8963.72	754.582	8209.14
1410	8893.13	790.88	8102.25
1411	11375	1129.49	10245.5
1412	23278	4907.1	18370.9
1413	835771	349798	485973
1414	697077	307505	389572
1415	767555	474436	293119
1416	778401	492951	285450
1417	800136	392859	407277
1418	763065	467976	295089
1419	779195	504595	274600
1420	8.51038e+06	6.14363e+06	2.36676e+06
1421	1.0614e+07	8.18627e+06	2.42775e+06
1422	9.04363e+06	5.34749e+06	3.69614e+06
1423	5.20848e+06	3.48613e+06	1.72234e+06
1424	746344	420211	326133
1425	740749	412330	328419
1426	727449	419985	307464
1427	624345	423744	200602
1428	735922	476829	259093
1429	742084	445167	296917
1430	763514	484846	278668
1431	778687	500541	278146
1432	754154	524351	229802
1433	725277	499275	226001
1434	744389	474935	269454
1435	722235	280084	442151
1436	3.06726e+06	2.5906e+06	476663
1437	1.09338e+07	6.01711e+06	4.91671e+06
1438	1.17166e+07	6.85323e+06	4.86334e+06
1439	1.20232e+07	7.9592e+06	4.06401e+06
1440	1.19423e+07	7.33904e+06	4.60325e+06
1441	1.2843e+07	9.01646e+06	3.82658e+06
1442	1.40965e+07	9.89944e+06	4.19706e+06
1443	1.51409e+07	7.22603e+06	7.91487e+06
1444	1.57119e+07	9.36521e+06	6.34669e+06
1445	1.58978e+07	1.00489e+07	5.84891e+06
1446	1.61029e+07	1.01108e+07	5.99201e+06
1447	1.53844e+07	1.19125e+07	3.47199e+06
1448	1.4781e+07	1.12528e+07	3.52818e+06
1449	1.52577e+07	1.20948e+07	3.16284e+06
1450	1.43063e+07	9.84678e+06	4.45953e+06
1451	1.59907e+07	9.40168e+06	6.58905e+06
1452	1.65498e+07	1.16754e+07	4.87438e+06
1453	1.67556e+07	1.19728e+07	4.78278e+06
1454	1.61097e+07	1.19709e+07	4.13883e+06
1455	739772	500891	238881
1456	660553	252876	407677
1457	698754	410058	288696
1458	5.90546e+06	4.03604e+06	1.86942e+06
1459	1.84924e+07	1.56629e+07	2.82957e+06
1460	1.86795e+07	1.44807e+07	4.19877e+06
1461	1.85149e+07	1.59462e+07	2.56878e+06
1462	1.87074e+07	1.00718e+07	8.63559e+06
1463	1.86633e+07	1.19086e+07	6.75471e+06
1464	1.79531e+07	1.17603e+07	6.19285e+06
1465	1.73054e+07	1.05939e+07	6.71151e+06
1466	1.45376e+07	1.21985e+07	2.33911e+06
1467	1.24906e+07	9.04194e+06	3.44869e+06
1468	1.16377e+07	7.26631e+06	4.37136e+06
1469	1.13248e+07	5.79959e+06	5.52521e+06
1470	1.17533e+07	6.38543e+06	5.36787e+06
1471	1.28611e+07	9.30787e+06	3.55325e+06
1472	1.30391e+07	9.25524e+06	3.7839e+06
1473	1.33351e+07	6.37615e+06	6.95895e+06
1474	1.50225e+07	7.80946e+06	7.21304e+06
1475	1.32408e+07	8.10633e+06	5.13449e+06
1476	1.23167e+07	6.49562e+06	5.82107e+06
1477	1.10388e+07	7.37875e+06	3.66004e+06
1478	1.1799e+07	6.95185e+06	4.84719e+06
1479	1.01679e+06	668709	348077
1480	723502	473781	249721
1481	705645	402129	303516
1482	729810	519098	210712
1483	735518	525826	209692
1484	757395	509852	247543
1485	734397	518834	215562
1486	706066	466158	239908
1487	829545	476080	353466
1488	747330	428768	318563
1489	825619	580502	245116
1490	826588	570853	255735
1491	784307	519567	264740
1492	710999	368662	342338
1493	702403	401411	300992
1494	38266.8	11746.8	26520
1495	11579.3	178.313	11401
1496	10514	80.7703	10433.2
1497	6410.39	1.14978e-10	6410.39
1498	11291.6	1420.3	9871.31
1499	19908.4	1826.18	18082.2
1500	293237	52853.1	240384
1501	658667	378869	279798
1502	645700	313441	332259
1503	729702	404493	325209
1504	852474	445853	406621
1505	802702	402483	400219
1506	756794	402674	354119
1507	1.33266e+06	716962	615694
1508	8.31092e+06	5.48485e+06	2.82607e+06
1509	8.94062e+06	6.14868e+06	2.79194e+06
1510	8.68918e+06	6.64947e+06	2.03971e+06
1511	9.19193e+06	6.49954e+06	2.69239e+06
1512	8.25916e+06	6.2124e+06	2.04676e+06
1513	3.59301e+06	1.62306e+06	1.96995e+06
1514	751523	385720	365803
1515	691208	389759	301449
1516	708113	437228	270885
1517	740432	478713	261718
1518	740620	493042	247578
1519	756647	468210	288437
1520	768090	534132	233959
1521	748255	409436	338819
1522	714009	482709	231299
1523	731664	346749	384915
1524	715359	566670	148689
1525	1.0847e+07	7.31311e+06	3.5339e+06
1526	1.18756e+07	7.56088e+06	4.31471e+06
1527	1.13545e+07	5.98335e+06	5.37116e+06
1528	1.15995e+07	6.40907e+06	5.19038e+06
1529	1.27608e+07	9.17734e+06	3.58348e+06
1530	1.3582e+07	8.77395e+06	4.80809e+06
1531	1.42764e+07	6.39711e+06	7.87929e+06
1532	1.45003e+07	1.05074e+07	3.99291e+06
1533	1.53267e+07	1.12581e+07	4.0686e+06
1534	1.53141e+07	1.10289e+07	4.28515e+06
1535	1.49626e+07	1.05173e+07	4.44531e+06
1536	1.53109e+07	1.317e+07	2.14086e+06
1537	1.50689e+07	1.15809e+07	3.48797e+06
1538	1.57736e+07	1.11539e+07	4.61968e+06
1539	1.61974e+07	1.29251e+07	3.27233e+06
1540	1.71509e+07	1.24399e+07	4.71102e+06
1541	1.81625e+07	1.42847e+07	3.87781e+06
1542	1.79516e+07	1.1493e+07	6.45864e+06
1543	713710	414410	299300
1544	693558	471203	222355
1545	724714	499325	225389
1546	1.79892e+07	1.37891e+07	4.20013e+06
1547	1.91324e+07	1.26697e+07	6.46267e+06
1548	1.81968e+07	1.31698e+07	5.02699e+06
1549	1.74582e+07	1.2983e+07	4.47518e+06
1550	1.81593e+07	1.32106e+07	4.94868e+06
1551	1.81217e+07	1.08789e+07	7.24286e+06
1552	1.88397e+07	1.24324e+07	6.40731e+06
1553	1.9931e+07	1.28509e+07	7.08017e+06
1554	1.43521e+07	9.20002e+06	5.15206e+06
1555	1.27612e+07	9.19103e+06	3.57016e+06
1556	1.18701e+07	7.82493e+06	4.04513e+06
1557	1.10787e+07	6.56406e+06	4.51465e+06
1558	1.19622e+07	7.15275e+06	4.80944e+06
1559	1.2031e+07	7.4165e+06	4.61451e+06
1560	1.31333e+07	6.96659e+06	6.16675e+06
1561	1.37526e+07	9.86323e+06	3.88935e+06
1562	1.49524e+07	1.01395e+07	4.81289e+06
1563	1.42648e+07	8.40639e+06	5.85844e+06
1564	1.18351e+07	7.96181e+06	3.87332e+06
1565	1.23373e+07	9.55222e+06	2.78506e+06
1566	9.40376e+06	6.08105e+06	3.32271e+06
1567	746598	454231	292367
1568	682119	378136	303983
1569	737324	460892	276432
1570	751141	503601	247540
1571	797950	481655	316295
1572	762058	483065	278994
1573	759958	452340	307618
1574	781041	512588	268453
1575	768505	450381	318124
1576	729644	528699	200945
1577	800004	471864	328140
1578	894557	526267	368290
1579	804117	553561	250556
1580	771810	437523	334287
1581	719979	450962	269017
1582	720930	464112	256819
1583	25034.5	7193.04	17841.5
1584	8853.38	99.053	8754.32
1585	9380.24	1406.94	7973.3
1586	21014.9	3597.21	17417.7
1587	28417.4	8555.96	19861.4
1588	678794	333680	345114
1589	674409	341543	332867
1590	796541	492220	304320
1591	827352	561270	266082
1592	821020	430237	390783
1593	670071	436922	233149
1594	2.04201e+06	689909	1.3521e+06
1595	7.98065e+06	2.45483e+06	5.52582e+06
1596	7.93464e+06	4.55179e+06	3.38285e+06
1597	8.19502e+06	6.03889e+06	2.15613e+06
1598	7.76949e+06	5.35678e+06	2.41271e+06
1599	7.30744e+06	5.62163e+06	1.68581e+06
1600	6.93937e+06	3.24569e+06	3.69368e+06
1601	7.14199e+06	5.22631e+06	1.91568e+06
1602	7.68602e+06	6.31246e+06	1.37356e+06
1603	3.73574e+06	1.14301e+06	2.59273e+06
1604	758485	506546	251939
1605	684979	360093	324886
1606	672606	395871	276735
1607	719764	388221	331543
1608	744882	378139	366743
1609	807166	534830	272336
1610	783387	416042	367345
1611	670447	431027	239420
1612	761129	426920	334209
1613	7.25074e+06	4.53172e+06	2.71902e+06
1614	1.14582e+07	8.1827e+06	3.27547e+06
1615	1.23756e+07	7.58958e+06	4.78604e+06
1616	1.12667e+07	7.19783e+06	4.06888e+06
1617	1.22678e+07	7.8996e+06	4.36815e+06
1618	1.24682e+07	5.82504e+06	6.64315e+06
1619	1.36525e+07	9.36572e+06	4.2868e+06
1620	1.43417e+07	8.99755e+06	5.34415e+06
1621	1.43425e+07	8.79794e+06	5.54451e+06
1622	1.64464e+07	1.1473e+07	4.9734e+06
1623	1.61055e+07	1.03176e+07	5.78791e+06
1624	1.61429e+07	1.22532e+07	3.88968e+06
1625	1.6009e+07	9.92754e+06	6.08146e+06
1626	1.58416e+07	1.13542e+07	4.48742e+06
1627	1.63493e+07	1.25525e+07	3.79683e+06
1628	1.71851e+07	1.15856e+07	5.59953e+06
1629	1.79749e+07	1.45073e+07	3.46768e+06
1630	1.94807e+07	1.5257e+07	4.22364e+06
1631	1.34845e+06	663978	684475
1632	659433	461852	197581
1633	702675	358001	344674
1634	1.98795e+07	1.66442e+07	3.23526e+06
1635	1.89101e+07	1.59871e+07	2.92299e+06
1636	2.01602e+07	1.67978e+07	3.36239e+06
1637	1.90098e+07	1.41614e+07	4.84842e+06
1638	1.93011e+07	1.57782e+07	3.52292e+06
1639	1.85011e+07	1.36792e+07	4.82188e+06
1640	1.7991e+07	1.37345e+07	4.25655e+06
1641	1.92643e+07	1.0268e+07	8.99626e+06
1642	1.57656e+07	8.84012e+06	6.92551e+06
1643	1.36067e+07	9.11439e+06	4.49228e+06
1644	1.17287e+07	9.19801e+06	2.53071e+06
1645	1.13525e+07	9.42078e+06	1.93173e+06
1646	1.16368e+07	5.93943e+06	5.69735e+06
1647	1.23184e+07	7.16419e+06	5.15426e+06
1648	1.29052e+07	6.92022e+06	5.985e+06
1649	1.27542e+07	6.35685e+06	6.39739e+06
1650	1.36886e+07	7.06264e+06	6.62595e+06
1651	1.3218e+07	5.94545e+06	7.27259e+06
1652	1.20667e+07	6.60743e+06	5.4593e+06
1653	1.24197e+07	6.54975e+06	5.86999e+06
1654	769804	489891	279913
1655	664003	467124	196879
1656	687919	427813	260106
1657	770376	426418	343958
1658	734058	487509	246549
1659	712099	400544	311555
1660	696179	425086	271092
1661	694946	427604	267342
1662	750664	412952	337712
1663	702581	425946	276635
1664	686086	481927	204158
1665	740129	408725	331403
1666	780558	492354	288204
1667	858233	561964	296269
1668	815384	581925	233459
1669	763310	517435	245874
1670	726736	447782	278954
1671	653346	428361	224985
1672	24730.4	5291.68	19438.7
1673	12350.6	1421.12	10929.5
1674	24148.8	5496.15	18652.6
1675	520692	271657	249035
1676	651621	344011	307610
1677	775362	456836	318526
1678	803403	484912	318491
1679	835059	399966	435093
1680	806368	434900	371468
1681	717986	448069	269917
1682	9.25195e+06	4.95797e+06	4.29398e+06
1683	8.39086e+06	3.39128e+06	4.99958e+06
1684	8.00137e+06	3.86404e+06	4.13733e+06
1685	7.23656e+06	3.30148e+06	3.93508e+06
1686	7.32224e+06	2.82173e+06	4.50051e+06
1687	7.45875e+06	6.02773e+06	1.43102e+06
1688	7.08367e+06	4.80855e+06	2.27512e+06
1689	6.99308e+06	4.02841e+06	2.96467e+06
1690	7.44929e+06	2.60559e+06	4.8437e+06
1691	7.63881e+06	4.92842e+06	2.71039e+06
1692	7.5616e+06	3.39032e+06	4.17128e+06
1693	1.31616e+06	470086	846071
1694	665353	370950	294403
1695	697831	398341	299490
1696	691374	405016	286358
1697	768419	553270	215148
1698	780012	536100	243912
1699	754589	524286	230303
1700	734786	429658	305128
1701	741905	476902	265003
1702	1.16726e+07	7.17563e+06	4.49699e+06
1703	1.13162e+07	7.77546e+06	3.54074e+06
1704	1.09212e+07	7.3602e+06	3.56098e+06
1705	1.15317e+07	8.83476e+06	2.69694e+06
1706	1.04626e+07	6.14014e+06	4.32246e+06
1707	1.29602e+07	7.92355e+06	5.03664e+06
1708	1.34014e+07	7.64067e+06	5.76071e+06
1709	1.39619e+07	6.88638e+06	7.07552e+06
1710	1.65129e+07	1.06909e+07	5.82203e+06
1711	1.61634e+07	1.15578e+07	4.60561e+06
1712	1.55532e+07	1.16049e+07	3.94829e+06
1713	1.56786e+07	1.17825e+07	3.89617e+06
1714	1.66204e+07	1.11979e+07	5.42255e+06
1715	1.68044e+07	1.22348e+07	4.56959e+06
1716	1.75648e+07	1.21605e+07	5.40432e+06
1717	1.89018e+07	1.49167e+07	3.98506e+06
1718	2.01446e+07	1.42418e+07	5.90286e+06
1719	3.23676e+06	1.22225e+06	2.01451e+06
1720	687013	429275	257739
1721	706301	454646	251655
1722	1.88317e+07	1.5197e+07	3.63471e+06
1723	2.06626e+07	1.65617e+07	4.1009e+06
1724	1.98229e+07	1.52088e+07	4.61416e+06
1725	1.85868e+07	1.46509e+07	3.93587e+06
1726	1.82729e+07	1.08442e+07	7.42873e+06
1727	1.84242e+07	1.36421e+07	4.7821e+06
1728	1.87745e+07	1.30647e+07	5.70986e+06
1729	1.96791e+07	1.27157e+07	6.9634e+06
1730	1.84309e+07	8.32225e+06	1.01086e+07
1731	1.64689e+07	9.76898e+06	6.69991e+06
1732	1.25493e+07	9.57263e+06	2.9767e+06
1733	1.1223e+07	7.0932e+06	4.12975e+06
1734	1.14343e+07	7.51244e+06	3.92187e+06
1735	1.23704e+07	6.97585e+06	5.39457e+06
1736	1.25832e+07	8.86181e+06	3.72142e+06
1737	1.20005e+07	8.75844e+06	3.24208e+06
1738	1.35459e+07	7.30549e+06	6.24037e+06
1739	1.36895e+07	8.03777e+06	5.65174e+06
1740	1.26395e+07	8.55344e+06	4.08605e+06
1741	2.57317e+06	869054	1.70412e+06
1742	671766	427263	244503
1743	687136	370984	316153
1744	836038	649706	186331
1745	792948	440899	352049
1746	724551	469411	255140
1747	719032	477478	241554
1748	686065	352426	333639
1749	774409	328508	445901
1750	743138	368362	374776
1751	726969	396022	330947
1752	768594	289123	479471
1753	728516	505597	222919
1754	830433	461126	369307
1755	834817	534538	300279
1756	814882	573417	241465
1757	832235	606163	226072
1758	747166	350510	396656
1759	695499	383517	311982
1760	483007	212349	270658
1761	7961.17	424.7	7536.47
1762	335643	42022.2	293621
1763	633337	355854	277483
1764	712596	360141	352455
1765	763276	479882	283393
1766	825707	498981	326726
1767	787207	450719	336488
1768	673432	334633	338799
1769	3.26779e+06	2.694e+06	573788
1770	8.51778e+06	4.8498e+06	3.66798e+06
1771	7.54267e+06	3.81401e+06	3.72867e+06
1772	7.51185e+06	4.1215e+06	3.39035e+06
1773	7.03927e+06	4.41653e+06	2.62275e+06
1774	6.71566e+06	2.35374e+06	4.36192e+06
1775	7.44083e+06	4.50755e+06	2.93328e+06
1776	8.26889e+06	6.226e+06	2.04289e+06
1777	8.16069e+06	6.81505e+06	1.34564e+06
1778	8.14568e+06	5.40329e+06	2.74239e+06
1779	8.72315e+06	3.9756e+06	4.74754e+06
1780	8.26299e+06	3.74078e+06	4.52221e+06
1781	9.03152e+06	5.64094e+06	3.39058e+06
1782	3.89984e+06	1.70812e+06	2.19172e+06
1783	719503	391385	328118
1784	681701	343414	338287
1785	695520	403299	292220
1786	783804	460181	323622
1787	754991	503698	251292
1788	804759	390133	414626
1789	700337	445064	255273
1790	7.88405e+06	4.95022e+06	2.93384e+06
1791	1.09687e+07	8.10487e+06	2.8638e+06
1792	1.03708e+07	5.35244e+06	5.01836e+06
1793	1.11032e+07	6.11238e+06	4.99085e+06
1794	1.05042e+07	6.63255e+06	3.87161e+06
1795	1.21378e+07	7.33601e+06	4.80183e+06
1796	1.19279e+07	5.76569e+06	6.16224e+06
1797	1.36557e+07	9.16304e+06	4.49265e+06
1798	1.64415e+07	1.1228e+07	5.21352e+06
1799	1.61163e+07	1.16033e+07	4.51298e+06
1800	1.5817e+07	1.04477e+07	5.36938e+06
1801	1.55085e+07	1.2945e+07	2.56346e+06
1802	1.65402e+07	1.21073e+07	4.43288e+06
1803	1.70062e+07	1.19281e+07	5.07809e+06
1804	1.85654e+07	1.24787e+07	6.0867e+06
1805	1.96047e+07	1.67861e+07	2.81862e+06
1806	1.96368e+07	1.5353e+07	4.28377e+06
1807	4.62637e+06	1.90733e+06	2.71904e+06
1808	643902	442715	201187
1809	2.04099e+06	1.10887e+06	932115
1810	2.03568e+07	1.70899e+07	3.26693e+06
1811	2.07743e+07	1.4128e+07	6.64622e+06
1812	2.07013e+07	1.68905e+07	3.81078e+06
1813	1.9521e+07	1.25069e+07	7.01414e+06
1814	1.91537e+07	1.19409e+07	7.21273e+06
1815	1.80862e+07	1.21072e+07	5.97895e+06
1816	1.79855e+07	1.25356e+07	5.44986e+06
1817	1.90124e+07	1.26715e+07	6.34089e+06
1818	1.92902e+07	1.03471e+07	8.94304e+06
1819	1.76958e+07	1.17275e+07	5.96831e+06
1820	1.42797e+07	9.96376e+06	4.31596e+06
1821	1.0977e+07	8.16969e+06	2.80731e+06
1822	1.18937e+07	9.05294e+06	2.84072e+06
1823	1.24899e+07	8.75151e+06	3.73844e+06
1824	1.30875e+07	7.40521e+06	5.68227e+06
1825	1.19085e+07	5.72972e+06	6.17878e+06
1826	1.18974e+07	5.24274e+06	6.65465e+06
1827	1.19049e+07	5.26546e+06	6.63944e+06
1828	1.10009e+07	6.5464e+06	4.45453e+06
1829	686304	426821	259483
1830	744122	462084	282038
1831	676993	406649	270344
1832	748951	341475	407476
1833	757922	462230	295692
1834	722481	372894	349587
1835	807353	514226	293127
1836	723577	543157	180420
1837	751622	332545	419077
1838	742115	479563	262551
1839	748852	511979	236873
1840	692576	461078	231498
1841	745053	488920	256133
1842	792437	457390	335047
1843	749593	415920	333673
1844	805309	489076	316232
1845	882950	668145	214804
1846	745875	442482	303393
1847	759072	342055	417017
1848	709726	369018	340708
1849	27329.6	5929.72	21399.9
1850	677265	402689	274576
1851	668833	289021	379811
1852	767592	435138	332454
1853	864847	590726	274121
1854	823143	486534	336609
1855	724032	491157	232875
1856	681778	414622	267155
1857	1.00046e+07	6.25219e+06	3.75245e+06
1858	9.53412e+06	6.53568e+06	2.99844e+06
1859	8.31459e+06	4.86404e+06	3.45055e+06
1860	7.31617e+06	3.53691e+06	3.77927e+06
1861	7.86729e+06	4.87716e+06	2.99014e+06
1862	6.93419e+06	5.37977e+06	1.55443e+06
1863	6.27769e+06	4.1121e+06	2.16559e+06
1864	6.94113e+06	4.09802e+06	2.84311e+06
1865	8.91004e+06	5.21623e+06	3.69381e+06
1866	8.50469e+06	5.51019e+06	2.9945e+06
1867	8.60377e+06	4.28676e+06	4.31701e+06
1868	8.37453e+06	4.95241e+06	3.42212e+06
1869	8.32103e+06	4.9295e+06	3.39153e+06
1870	9.59414e+06	6.21285e+06	3.38129e+06
1871	5.90197e+06	2.81172e+06	3.09025e+06
1872	713390	504612	208778
1873	750045	506292	243753
1874	739712	373494	366218
1875	717969	488821	229148
1876	798251	533854	264397
1877	767650	516909	250741
1878	752487	481311	271176
1879	1.03417e+07	7.27047e+06	3.07123e+06
1880	9.62697e+06	5.93521e+06	3.69176e+06
1881	1.05093e+07	6.00117e+06	4.50816e+06
1882	1.08548e+07	7.30793e+06	3.54691e+06
1883	1.35591e+07	7.09596e+06	6.4631e+06
1884	1.57171e+07	1.03147e+07	5.40243e+06
1885	1.56446e+07	9.82467e+06	5.81994e+06
1886	1.75497e+07	1.14354e+07	6.11431e+06
1887	1.65782e+07	1.24356e+07	4.14258e+06
1888	1.62138e+07	1.33443e+07	2.86946e+06
1889	1.64585e+07	1.16611e+07	4.7974e+06
1890	1.69448e+07	1.05252e+07	6.41957e+06
1891	1.85384e+07	1.40699e+07	4.46852e+06
1892	1.86013e+07	1.47177e+07	3.88359e+06
1893	1.81142e+07	1.52581e+07	2.85616e+06
1894	1.88922e+07	1.33342e+07	5.55793e+06
1895	4.48759e+06	1.95426e+06	2.53334e+06
1896	702326	420939	281387
1897	1.31721e+07	8.24979e+06	4.92226e+06
1898	1.98373e+07	1.55415e+07	4.29581e+06
1899	2.0482e+07	1.6152e+07	4.33001e+06
1900	1.95136e+07	1.50358e+07	4.47786e+06
1901	1.9319e+07	1.35115e+07	5.80753e+06
1902	1.92129e+07	1.44276e+07	4.78525e+06
1903	1.93262e+07	1.54983e+07	3.8278e+06
1904	1.85958e+07	1.21257e+07	6.47014e+06
1905	1.85218e+07	1.43123e+07	4.20953e+06
1906	1.81523e+07	1.17855e+07	6.36678e+06
1907	1.88701e+07	1.12931e+07	7.57692e+06
1908	1.5801e+07	8.8611e+06	6.93988e+06
1909	1.11548e+07	7.75871e+06	3.39606e+06
1910	1.11841e+07	7.33282e+06	3.8513e+06
1911	1.26833e+07	7.28506e+06	5.3982e+06
1912	1.1645e+07	6.88818e+06	4.7568e+06
1913	1.23138e+07	7.71089e+06	4.6029e+06
1914	1.22978e+07	8.55628e+06	3.74155e+06
1915	1.29258e+07	6.07706e+06	6.84873e+06
1916	703431	311229	392202
1917	747208	452140	295068
1918	783206	448375	334831
1919	877573	460128	417445
1920	859804	587645	272158
1921	782484	443574	338910
1922	796676	358585	438091
1923	725374	387791	337583
1924	805565	459747	345818
1925	781260	397600	383660
1926	756493	416311	340182
1927	756915	449499	307416
1928	713320	531797	181523
1929	733739	420655	313083
1930	752482	486940	265543
1931	653721	397387	256335
1932	749954	343349	406605
1933	801237	492373	308865
1934	771840	510655	261185
1935	732788	441566	291222
1936	699039	415380	283658
1937	570670	171320	399350
1938	609337	363254	246083
1939	661806	399616	262190
1940	827567	439389	388178
1941	859046	472187	386859
1942	711613	444193	267420
1943	698431	422786	275645
1944	5.73672e+06	4.7491e+06	987620
1945	1.00251e+07	6.61965e+06	3.40541e+06
1946	8.93182e+06	5.65398e+06	3.27784e+06
1947	9.21024e+06	6.91923e+06	2.29101e+06
1948	7.07384e+06	2.90313e+06	4.17071e+06
1949	7.45078e+06	3.28486e+06	4.16592e+06
1950	7.26868e+06	4.57985e+06	2.68882e+06
1951	6.69335e+06	4.04656e+06	2.64679e+06
1952	6.78118e+06	4.53887e+06	2.24232e+06
1953	7.83998e+06	3.73634e+06	4.10364e+06
1954	8.0879e+06	4.56756e+06	3.52034e+06
1955	8.45897e+06	5.87042e+06	2.58855e+06
1956	8.91718e+06	4.78018e+06	4.13701e+06
1957	9.38106e+06	6.37694e+06	3.00412e+06
1958	9.87043e+06	7.01181e+06	2.85862e+06
1959	9.5309e+06	6.26646e+06	3.26444e+06
1960	9.61029e+06	6.46531e+06	3.14498e+06
1961	783144	491615	291529
1962	778326	402939	375386
1963	735555	461910	273646
1964	748872	403913	344959
1965	697877	455912	241964
1966	784606	517194	267412
1967	1.22665e+06	896740	329907
1968	1.00008e+07	6.80489e+06	3.19592e+06
1969	9.97981e+06	6.90573e+06	3.07408e+06
1970	1.27735e+07	7.55222e+06	5.22133e+06
1971	1.44172e+07	7.67856e+06	6.73868e+06
1972	1.62399e+07	1.06389e+07	5.60104e+06
1973	1.64639e+07	1.14779e+07	4.98598e+06
1974	1.6334e+07	1.10422e+07	5.29181e+06
1975	1.67692e+07	1.25852e+07	4.18392e+06
1976	1.62313e+07	1.16209e+07	4.61034e+06
1977	1.59425e+07	1.15022e+07	4.44031e+06
1978	1.76103e+07	1.32376e+07	4.37267e+06
1979	1.77448e+07	1.28431e+07	4.90171e+06
1980	1.79206e+07	1.3225e+07	4.69559e+06
1981	1.66886e+07	1.22584e+07	4.43015e+06
1982	1.80793e+07	1.41368e+07	3.94258e+06
1983	4.51542e+06	1.53172e+06	2.9837e+06
1984	668032	446639	221393
1985	1.65298e+07	1.26841e+07	3.84575e+06
1986	1.89667e+07	1.46037e+07	4.36298e+06
1987	1.97712e+07	1.56321e+07	4.13912e+06
1988	1.82397e+07	1.54831e+07	2.75657e+06
1989	1.98256e+07	1.51153e+07	4.71038e+06
1990	2.10342e+07	1.76557e+07	3.37847e+06
1991	1.99694e+07	1.61294e+07	3.84002e+06
1992	1.98436e+07	1.60517e+07	3.79197e+06
1993	1.89731e+07	1.35671e+07	5.40602e+06
1994	1.77168e+07	1.18547e+07	5.86208e+06
1995	1.84286e+07	1.05526e+07	7.87603e+06
1996	1.75302e+07	8.52273e+06	9.00752e+06
1997	1.06625e+07	8.07591e+06	2.58663e+06
1998	1.04601e+07	6.23535e+06	4.22473e+06
1999	1.05664e+07	5.55629e+06	5.01013e+06
2000	1.12365e+07	4.66838e+06	6.56817e+06
[truncated: 6,096 more rows]

## Sheet: AntAnis
42.2586	38.5955	35.5334	32.4714	30.1323	12.1446	3.40371	3.40371	1.88976	4.4401	1.97921	1.97921	7.76944	7.76944	7.76944	7.76944	7.76944	14.6486	16.9006	16.9006	27.5207	21.7305	21.7305	22.3016	22.3016	22.3016	15.4224	10.6201	10.6201	0	1.12244e-13	1.12244e-13	0.420327	11.366	11.366	15.2837	15.2837	17.0494	22.1547	22.1547	22.1547	21.1633	13.9299	27.2485	25.123	26.147	26.1125	22.7382	26.2005	28.7199
46.5847	55.5863	53.0984	47.0425	40.9866	30.7374	24.6815	24.6815	24.6815	28.8439	9.76041	7.96229	7.96229	10.8522	10.8522	11.9297	11.9297	18.1131	27.6008	29.8256	28.0557	28.0557	25.1658	25.1658	24.0883	32.7491	28.2957	27.2208	22.9659	24.0338	24.0338	24.0338	24.0338	33.1595	29.6009	31.1522	22.8932	22.8932	21.8254	21.8254	47.8872	47.8872	38.7615	33.6593	30.7661	26.635	26.635	26.635	26.635	1.03923
39.8068	29.6699	26.2407	21.1678	16.0949	11.0221	3.27208	3.26319	6.72558	5.3558	5.3558	4.24676	4.24676	4.24676	4.24676	19.2237	19.2237	13.3218	13.3218	26.1411	25.6065	25.6065	25.6065	25.6065	17.8768	26.9751	26.9751	26.9751	14.1558	22.4679	22.4679	32.326	32.326	40.9486	52.8417	55.1583	58.6139	58.6139	53.3624	53.3624	44.0069	44.0069	28.1371	16.2258	13.9092	10.4536	10.4536	7.39308	7.39308	6.89043
23.2573	30.0628	24.5492	19.0355	16.9529	19.4216	18.5931	18.5931	18.5931	18.5931	10.1306	15.4107	15.4107	17.5002	14.2029	14.2029	14.2029	14.2029	20.0829	22.1481	16.868	21.449	11.2435	17.8133	18.7068	26.6256	38.0532	39.9625	37.8972	46.063	41.482	41.482	34.9122	34.0187	26.0999	32.3222	24.533	24.533	16.3672	16.3672	35.279	35.279	36.1514	40.8497	23.1998	23.1998	23.1998	24.4825	24.4825	5.57074
15.7264	16.5596	16.5596	16.5596	16.5596	10.429	10.429	10.429	0.833224	0.833224	0	1.12283e-13	1.12283e-13	4.00832	5.46355	13.4493	13.4493	13.4493	14.9519	14.9519	14.9519	14.9519	18.2076	19.1264	15.4937	15.4937	15.4937	16.6479	16.6479	16.6479	16.6479	9.38391	7.00986	2.65689	23.3258	23.3258	30.8552	40.5501	43.9658	53.541	71.1289	71.1289	78.6746	81.6857	85.2041	79.4653	71.9942	77.363	67.7878	53.9562
6.33712	4.57123	3.06256	1.55389	1.55389	1.55389	1.55389	1.55389	0.550176	7.6699	6.41844	6.41844	6.41844	6.41844	6.41844	31.9489	49.4564	49.4564	42.3367	47.6089	47.6089	47.6089	47.7663	47.7663	22.7798	5.27227	5.27227	5.27227	0	1.12244e-13	1.12244e-13	8.91841	8.91841	8.3745	9.02651	9.02651	11.9026	26.8864	36.7906	39.1244	30.0486	30.0486	30.0486	29.3966	41.3684	38.4923	25.1274	18.5992	24.7236	38.2275
7.85983e-13	6.737e-13	5.61416e-13	4.49133e-13	4.49133e-13	3.3685e-13	2.24567e-13	0	0	0	5.76713	5.76713	5.85376	31.2043	31.4183	31.4183	31.4183	31.4183	33.3991	27.6319	27.6319	27.5453	2.19474	1.98073	1.98073	1.98073	4.98682	3.03489	10.1842	10.1842	10.1842	10.1842	10.1842	12.8125	12.8125	9.80639	10.8305	8.11964	8.11964	13.0904	13.0904	14.9896	19.0257	19.0257	19.0257	17.9727	13.5343	13.5343	8.56359	8.56359
6.29023	15.5265	14.8062	14.086	16.9678	16.2476	15.5274	14.0869	14.0869	12.8383	3.60204	3.60204	3.60204	0	7.98636	7.98636	7.98636	9.81714	9.81714	9.81714	9.81714	11.1876	11.1876	3.2012	3.2012	3.2012	1.37043	1.37043	1.37043	1.37043	3.33247	3.33247	9.97836	9.97836	9.97836	9.97836	37.3401	40.1653	40.1653	36.8328	36.8328	30.1869	30.1869	30.1869	30.1869	2.82518	4.49133e-13	3.3685e-13	2.24567e-13	2.24567e-13
15.6678	16.6627	20.0422	17.804	15.5657	13.3274	11.0892	6.61267	6.61267	6.61267	5.61779	2.24567e-13	2.24567e-13	1.12283e-13	1.12283e-13	0	0	0	0.18014	0.18014	0.18014	0.18014	4.58245	4.58245	7.95295	7.95295	7.95295	38.0474	44.6957	44.6957	44.6957	40.2934	40.2934	38.6546	38.6546	39.444	9.16941	5.39609	5.39609	5.39609	5.39609	5.39609	4.55498	4.55498	28.0284	28.0284	25.1534	25.1534	35.063	35.063
4.95864	4.95864	4.95864	4.95864	4.95864	4.95864	4.95864	4.95864	4.95864	3.3685e-13	3.3685e-13	3.3685e-13	4.49133e-13	3.3685e-13	2.24567e-13	2.24567e-13	2.24567e-13	2.24567e-13	5.08625	5.08625	5.08625	5.08625	5.08625	6.12314	6.12314	6.12314	8.5118	6.49008	6.49008	10.6099	10.6099	10.6099	9.57305	9.57305	22.4	30.7364	27.6718	33.6244	29.5045	33.7406	45.5269	47.098	50.8714	45.9565	35.2315	35.2315	33.316	37.353	41.191	38.5682
0	0	0	0	0	0	0	0	0	1.12283e-13	1.12283e-13	1.12283e-13	2.24567e-13	2.24567e-13	3.3685e-13	3.3685e-13	3.3685e-13	3.1419	12.4501	12.4501	12.4501	12.4501	12.4501	12.4501	12.4501	12.4501	9.30825	3.3685e-13	4.49133e-13	3.64789	3.64789	3.64789	4.82969	4.82969	4.82969	8.32413	17.071	17.071	13.4231	13.4231	15.0233	13.8415	19.2791	25.7442	22.2498	16.8856	21.8493	26.8129	33.7751	32.1749
0.0405662	0.0405662	0.0304246	0.0202831	2.24567e-13	3.23403	3.23403	3.23403	3.23403	3.23403	3.23403	3.23403	3.23403	6.49634	3.26231	3.26231	3.26231	3.26231	5.85227	5.85227	5.85227	5.85227	2.58996	2.58996	2.58996	2.58996	2.58996	2.24567e-13	1.12283e-13	0.0964196	0.0964196	0.358519	2.55895	2.55895	2.55895	12.5999	17.9976	17.9976	17.9012	17.9012	34.268	33.9563	33.9563	33.9563	23.9153	18.5176	18.5176	18.5176	18.5176	1.88871
3.92992e-13	3.92992e-13	1.05696	1.05696	1.05696	2.78835	2.78835	2.78835	2.78835	3.93456	3.93456	2.8776	2.8776	2.8776	1.14621	1.14621	1.14621	1.14621	3.3685e-13	2.24567e-13	2.24567e-13	1.12283e-13	6.05002	6.05002	14.5473	14.5473	16.0683	23.3557	23.3557	23.3557	28.1802	22.1302	22.1302	19.9897	24.2202	32.997	25.7097	25.7097	26.223	29.2495	31.7524	35.192	28.8352	30.3685	20.6768	20.6768	20.6768	20.1634	12.3124	12.9882
38.1675	27.4382	22.0735	16.7088	11.3442	5.9795	0.614838	0.614838	4.49133e-13	0.0395199	9.52236	9.52236	9.52236	9.52236	9.52236	9.52236	9.52236	9.52236	9.48284	0	0	0	0	0	0	0	0	0	1.56842	1.56842	6.19695	6.19695	6.19695	18.2024	20.5978	20.5978	25.0469	23.4785	44.3168	41.2737	48.8695	48.8695	38.072	47.8721	47.8721	51.4377	60.5189	43.6879	42.1025	34.5067
13.0886	11.328	10.3555	9.38307	15.6586	14.7783	18.4362	18.4362	18.4362	10.5562	26.1757	26.1757	26.1757	18.8355	18.8355	24.0377	24.0377	24.0377	20.9991	5.37966	6.10969	6.10969	21.0022	26.9337	17.1933	17.1933	17.4003	17.4003	24.6236	23.8936	23.8936	9.00109	6.50454	10.6188	18.8034	18.5964	41.3258	34.1024	34.1024	38.045	38.045	34.61	34.9688	26.7843	26.7843	4.78582	7.42942	10.073	10.6868	10.6868
8.04001	10.4139	11.2867	21.4943	21.4943	21.4943	23.6079	23.6079	26.9883	18.9097	16.5358	15.663	22.6257	24.7971	24.7971	34.5455	38.9759	44.3656	48.285	48.285	48.285	35.0834	32.912	41.4664	51.1206	46.6902	37.9201	39.3319	46.4899	46.4899	42.5212	42.5212	33.9669	19.5372	32.6986	40.1676	36.8687	29.7107	40.8984	40.8984	50.5401	50.5401	53.9259	40.7646	33.2956	31.2633	31.2633	20.0756	20.0756	10.4339
0	3.56702	8.66966	20.7808	32.7364	32.7364	44.7362	44.7362	40.4693	40.4693	36.9022	31.7996	19.6884	7.73288	11.4944	4.49935	17.5382	19.9602	19.9602	19.9602	21.4175	21.4175	24.4691	20.7076	15.737	2.69816	2.7972	14.2998	15.7709	14.3137	14.3137	13.4101	13.4101	13.3759	13.3759	12.2677	4.83788	3.36672	13.701	35.3551	52.3495	53.7085	55.3369	61.5988	60.1859	56.1132	56.1132	45.7789	24.1248	5.01607
6.35708	16.6446	18.3023	23.0411	23.0411	23.0411	24.048	24.048	20.3752	22.4872	14.0706	12.413	15.2002	15.7431	15.7431	17.1156	17.1156	14.224	12.112	10.2409	10.2409	2.71493	2.17198	2.17198	0	1.12299e-13	1.12299e-13	7.67092	10.9083	10.9083	10.9083	10.9083	20.7819	21.2945	21.2945	21.2945	20.1114	19.9954	25.6867	25.6867	25.6867	17.6586	18.5665	20.6605	20.6605	20.6933	20.8321	18.4012	18.4012	18.4012
0	0	0	0	0.152988	0.152988	0.152988	0.152988	0.152988	0.152988	0.152988	0.152988	0.152988	2.69063	2.69063	2.75061	2.75061	5.173	7.62771	7.62771	7.62771	7.62771	4.93708	4.93708	11.6819	11.6819	15.0193	20.5976	25.2838	25.2838	30.6432	30.6432	30.6432	23.8383	23.8383	37.2266	39.032	34.3458	34.3458	28.9865	35.4878	38.7683	47.1713	56.1508	37.0028	27.1643	27.1643	27.1643	27.1643	20.663
14.1313	17.1272	12.8434	8.56743	0	18.4236	18.4236	18.4236	31.0026	27.7439	28.2524	28.2524	32.2982	34.4533	16.0297	16.0297	19.5972	7.01823	7.01823	8.11837	15.2434	29.5975	33.1696	33.391	36.0231	52.8788	59.8994	61.137	56.5325	52.1492	54.5233	48.7962	52.7095	51.5185	37.6569	30.6363	33.7718	35.3504	55.1019	46.2968	46.2968	42.7008	53.4738	46.912	63.6244	67.8831	78.0422	67.2866	70.1537	70.1537
62.8178	50.9054	40.3927	29.8801	21.5716	18.2164	17.6197	10.6922	17.5177	20.4729	22.4715	27.6431	30.0452	28.4209	27.2793	18.4561	25.6601	36.4858	39.9243	37.9258	32.7542	44.9757	61.8631	57.9745	69.796	62.592	39.2486	44.6964	70.1233	76.4493	61.8256	56.1902	59.905	64.8985	83.1894	84.9196	83.2775	74.152	78.105	85.8285	73.0882	69.5385	63.2004	60.8895	65.3026	61.8099	58.7705	60.8791	72.1426	71.9583
31.0158	18.1074	11.6532	17.4896	23.6272	14.7029	13.2436	13.2436	14.549	12.2923	20.0155	20.0155	8.82525	0	5.4323	6.15527	9.15079	14.8	15.0003	9.11315	10.5483	9.448	5.81005	0.377757	11.0312	32.9771	28.768	36.7099	37.9213	40.1407	40.1407	45.1307	50.4105	40.3463	18.5322	21.7396	18.2091	26.6663	40.0495	42.0849	42.5171	38.3075	32.0004	45.0183	45.7545	55.573	44.4999	27.8936	25.8582	21.7085
81.0921	56.7113	42.4122	34.8637	22.7973	13.9863	0	0.56548	14.4023	17.2751	22.795	26.1361	18.8775	22.2008	24.3656	24.1903	40.0672	34.8561	31.9833	54.1951	64.9867	67.9719	67.5111	67.2341	70.108	53.6657	48.1912	75.1337	62.5803	49.8458	55.0542	55.5337	45.1413	50.5728	66.5452	66.537	49.7826	42.2984	46.2391	38.0454	31.729	38.6338	34.7614	24.8179	33.9092	33.0985	30.2423	38.2293	42.0691	42.9081
15.428	15.6621	17.8092	29.7783	33.0591	49.7069	58.4509	58.4509	46.533	35.0729	34.8388	33.4497	23.2076	19.9267	12.4517	16.8609	16.8609	16.8609	15.2529	16.3638	30.2309	36.6698	42.1531	39.0603	32.0793	37.1635	37.1635	85.6138	110.631	99.5093	91.7772	88.6338	92.2942	90.1353	91.2225	148.825	100.375	86.3331	86.2749	87.816	97.99	88.2496	84.2364	79.6587	22.7507	22.7507	11.6986	9.28623	11.3892	0
607.738	763.645	764.861	740.046	713.317	680.9	643.111	618.837	788.063	509.577	392.127	388.789	355.493	320.643	420.544	503.486	537.169	393.93	444.054	394.735	405.338	425.871	404.326	359.258	263.848	384.737	299.891	329.812	385.355	315.744	336.998	342.849	295.681	317.869	146.116	167.921	108.225	66.755	75.8136	113.138	154.211	135.605	128.897	275.749	242.965	203.35	175.999	183.801	105.246	127.09
446.927	246.709	254.363	137.6	344.531	349.143	632.961	613.213	989.511	949.095	1432.59	1359.33	1424.06	1480.89	1561.85	1599.45	1722.26	1380.65	1455.86	1055.44	965.88	1014.57	923.289	847.987	789.467	760.412	595.18	756.099	584.137	570.185	512.069	412.819	414.003	175.256	134.119	195.988	0	124.704	106.363	400.429	262.329	451.677	345.522	220.9	518.566	560.73	689.44	862.822	650.216	783.005
354.833	473.266	613.743	889.038	1086.37	1140.94	1232.51	1557.47	1466.84	1465.74	1281.69	1523.4	1334.29	1123.1	1054.75	988.677	1015.46	1246.87	1368.39	1715.87	1368	1755.94	1732.38	1964.47	2345.2	2215.16	2187.83	1931.61	1574.86	1367.59	968.155	905.926	673.681	188.675	148.528	75.5953	12.2014	205.121	353.44	192.8	252.074	166.816	500.492	898.882	1046.9	1324.6	1415.53	1528.09	1685.81	1932.27
1661.06	1494.76	1260.31	979.483	901.461	1074.53	1384.88	1271.62	1331.82	1634.12	1626.39	2024.18	2309.54	2187.1	1830.13	1341.15	1387.3	1729.75	1339.85	1230.29	1131.02	1231.9	1500.94	1932.03	2268.66	2208.31	2181.31	2294.74	2331.1	2185.52	1989.61	1727.93	1286.51	816.349	845.926	673.123	537.934	361.131	327.572	323.948	350.965	269.655	443.42	387.295	452.59	518.974	724.051	764.191	915.715	1094.96
1846.25	1995.56	1950.66	1765.61	1974.31	2022.64	2089.6	2077.49	2166.87	2323.01	2071	1885.4	1953.82	1880.5	1628.5	1917.58	1663.39	1221.29	1136.59	1156.95	1587.56	1913.85	1836.59	2486.87	2618.42	2731.02	3037.48	2937.74	2805.72	2482.29	2260.09	1945.72	1262.18	897.745	1052.21	769.612	710.286	829.906	791.748	489.048	461.383	537.314	224.878	0	33.2301	135.928	119.854	178.763	434.443	609.077
2788.13	2436.84	2092.9	1791.6	1391.6	1091.56	948.843	519.413	598.232	492.329	559.693	692.57	675.521	1162.68	1743.21	1795.66	1719.55	2062.26	1986.36	1921.55	1804.12	1888.9	1302.22	1036.31	1086.99	1153.95	1003.42	1402.18	1628	1812.63	1736.3	2141.44	1977.82	1948.04	2110	1759.09	1401.51	1248.23	1384.27	1659.83	1346.14	1133.53	1044.31	861.888	1003.82	1082.78	1023.9	650.532	390.594	246.655
1322.59	1396.13	1239.34	1287.84	1249.46	1141.44	1198.94	1223.91	1149.59	1144.64	602.912	459.925	230.463	348.14	642.105	520.695	567.859	875.453	950.732	1082.42	1194.21	1434.78	1188.03	982.845	1312.53	1536.9	1431.24	1571.35	1515.55	1760.43	1917.91	2486.48	2450.48	2156.09	2313.79	2248.09	2394.08	2724.01	2387.58	2065.12	1755.71	1645.48	1617.54	1241.88	1264.43	1050.24	718.925	842.301	748.429	933.831
1212.98	1061.77	820.011	789.168	833.913	1126.49	1302.29	1307.42	1352.63	1277.52	1435.71	1672.7	1679.31	1479.77	1585.78	1404.85	1828.24	1807.69	1700.44	1589.73	1542.07	1613.33	1597.63	1342.07	1534.32	1521.8	1357.02	1601.97	1616.85	1622.99	1575.01	1565.86	1646.37	1662.8	1688.49	1729.9	1486.12	1473.76	1432.03	1480.88	1672.37	1757.32	1558.46	1524.26	1711.22	1817.13	1786.36	1614.5	1222.5	1023.88
1949.12	1563.2	1453.02	1346.42	1440.93	1024.2	900.51	1108.04	1371.8	1493.06	1510.15	1564.04	1709.39	1732.05	2108.43	2116.58	1685.39	1594.47	1537.93	1510.19	1569.99	1492.26	1375.88	985.877	950.409	1053.53	1111.5	1371.97	1562.74	1476.51	1355.99	1347.62	1538.3	1688.04	1811.38	2046.9	2014.56	1924.94	2023.06	2162.04	2133.28	2058.82	1859.96	1722.24	1584.07	1748.04	1739.05	1586.66	1290.97	1186.03
780.65	856.002	730.514	611.122	627.992	525.093	592.271	378.943	423.51	556.12	640.03	822.719	956.555	888.382	868.65	982.882	1271.4	1440.51	1480.82	1355.55	1533.96	1582.13	1573.65	1692.36	1497.12	1291.11	1263.81	1669.64	1524.27	1202.11	1316.77	1483.17	1638.84	1661.8	2057.99	1912.18	1549.26	1973.12	2124.7	1947.79	2175.24	2074.35	2474.94	2213.93	2357.02	2167.07	2024.15	2067.99	1957.42	1746.25
546.496	863.986	905.191	859.462	925.446	937.667	803.26	857.547	1052.74	833.869	673.29	769.777	934.791	1026.73	1002.81	1357.67	1181.07	961.993	1320.93	1231.89	1123.91	1303.25	1039.33	1172.03	1434.37	1953.92	2384.89	2088.45	2142.3	2009.62	1653.38	1879.29	1669.02	1330.79	1349.68	873.916	849.547	836.148	944.735	1035.17	990.22	1320.07	1248.44	864.119	924.835	1017.61	895.588	844.175	849.965	877.159
893.629	529.094	616.428	315.43	0	249.892	310.696	373.73	422.908	674.409	730.141	475.104	419.729	845.756	521.699	413.217	414.84	462.64	343.947	508.617	658.845	982.047	663.896	1062.79	1237.74	1248.39	1399.96	1674.78	1448.53	1341.22	1218.26	1374.25	1050.97	803.964	745.232	658.28	262.772	402.954	530.199	517.991	413.533	745.628	919.693	916.018	942.459	1137.63	1129.02	1390.44	1563.74	1405.74
1147.78	1113.41	1057.86	1047.02	912.845	947.621	850.929	642.178	281.554	140.292	0	524.004	486.753	393.913	565.482	622.683	750.952	846.895	868.239	1242.49	789.37	940.991	1077.14	1097.02	1112.41	1192.34	1229.32	1359.55	983.595	1011.81	645.233	671.25	367.223	445.497	343.228	538.818	435.978	598.1	381.338	671.315	925.914	995.178	867.015	1030.68	1095.28	1234.91	1491.91	1976.59	1974.21	1670.84
0	572.07	801.121	751.743	916.766	986.737	927.211	979.835	1276.64	1444.29	1440.27	1389.66	1524.66	1454.14	1434.33	1504.11	1416.03	1165.06	1400.73	992.897	1199.73	1229.71	1239.1	1421.35	2030.03	2409.19	2723.44	2363.33	2345.55	2430.84	2516.54	2389.73	2316.54	1684.99	1291.77	961.834	1114.85	1427.78	1085.68	1085.51	1389.01	1447.24	1642.64	2027.93	2282.17	2271.72	2092.86	2418.66	2452.01	2220.56
590.424	778.555	848.538	1023.44	1302.02	1265.99	1288.42	1176.49	1049.91	986.345	797.81	806.662	623.326	357.876	387.548	337.568	571.869	837.677	1098.04	1469.98	1339.35	1742.16	1965.07	1796.46	1878.67	1760.01	1618.65	1267.56	930.315	829.507	321.085	10.2359	45.2816	0	42.3916	82.2467	498.369	254.109	537.96	917.718	1441.64	1720.15	1743.83	1765.74	1750.55	1475.11	1763.02	1717.92	1519.82	1054.32
770.779	635.574	529.526	867.229	796.013	645.675	441.991	336.957	236.672	227.913	385.461	533.766	0	81.938	169.282	223.728	191.482	404.305	423.704	633.236	744.12	1234.48	1157.09	1195.1	1177.9	1277.96	1214.31	1305.69	1200.14	1114.52	841.602	990.195	1029.6	1279.45	1124.77	1093.7	936.92	872.747	929.094	851.705	782.579	855.57	844.92	1168.5	1178.02	1362.18	1604.51	1558.74	1755.45	1863.69
198.209	472.656	447.582	626.934	665.943	598.002	842.559	843.001	662.337	579.208	526.629	606.582	459.631	755.553	986.554	1087.26	1195.54	1385.41	1443.15	1341.05	1541.62	1609.19	1336.84	1244.97	993.519	1110.77	916.099	856.065	671.829	434.054	437.776	399.258	339.526	339.815	248.516	248.228	363.979	369.096	513.44	489.957	473.126	838.333	855.587	945.991	1028.77	1054.67	1220.55	1202.11	1267.67	1604.81
1285.66	1160.02	1144.27	1299.54	1609.87	1514.21	1253.67	1093.01	1003.18	1098.24	1074.97	1408.68	1202.17	1299.75	1103.55	1064.17	1100.22	1205.75	1116.14	1270.25	991.986	992.474	1036.77	1455.05	2049.04	2360.21	2340.92	2509.76	2391.88	2379.05	2669.52	2266.72	2062.35	1698.29	1604.25	1439.53	1527.58	1712.68	1893.68	1628.31	2284.17	2464.78	2448.97	2573.19	2694.86	2611.74	2598.75	2551.59	2416.25	2083.89
1213.56	833.809	677.618	387.528	251.302	259.747	209.288	0	221.428	109.362	262.43	224.783	822.349	882.92	960.481	1272.26	1475.29	1565.8	1487.54	1546.06	1616.07	1031.84	1066.19	958.806	700.006	876.769	870.89	984.8	844.217	613.198	726.853	688.3	553.037	638.829	353.165	86.4417	123.933	112.111	278.102	163.822	127.361	205.063	95.7978	335.003	452.393	575.031	629.961	833.387	922.142	1384.2
360.857	178.379	35.9808	0	27.4418	267.973	361.51	576.075	601.395	544.236	641.013	798.318	924.548	806.725	889.64	590.909	209.207	63.6761	183.359	266.686	280.337	44.9279	82.1405	88.9084	265.458	472.481	483.646	471.897	361.114	488.703	538.296	685.661	364.525	149.733	239.377	360.464	399.189	267.971	43.3559	161.831	47.9836	112.28	146.084	106.029	240.126	439.703	831.314	940.417	916.676	1042.69
766.085	963.594	764.462	623.66	589.188	730.745	757.225	612.175	856.984	794.54	710.237	688.593	862.67	696.361	462.116	451.58	289.693	91.8365	0	136.921	299.857	255.048	350.186	445.43	719.006	969.671	1466.07	1716.53	1721.48	1520.62	1345.38	1311.59	1567.06	1100.42	1174.96	1044.92	954.245	773.155	825.89	1504.67	1849.13	1498.23	1744.26	1778.08	1481.37	1761.63	1816.47	2038.53	1523.49	1200.43
516.619	543.124	544.38	726.172	903.793	752.144	707.676	674.235	883.242	837.598	954.884	1082.84	870.831	873.045	1031.16	1058.83	1186.16	825.461	637.542	401.19	312.956	543.873	713.513	652.943	1156.38	1349.64	1598.69	1760.28	2116.48	1993.16	1681.43	1401.33	1474.6	1075.03	694.919	729.38	826.87	848.789	989.398	998.305	862.083	546.97	639.458	1017.67	947.709	953.633	897.422	929.435	1147.74	1110.71
183.888	392.988	435.175	611.606	376.049	515.245	884.39	1002.61	1257.04	1444.68	1547.7	1693.29	1706.68	2224.57	2002.15	1966.05	2156.93	2047.83	2068.18	1843.23	2044.7	2025.06	1706.22	1955.42	1874.8	1723.98	1734.24	1724.99	1715.84	1340.9	1101.01	1256.61	1136.15	1243.86	1260.81	1282.37	1141.28	1084.1	1126.76	1153.09	790.795	607.715	202.124	0	211.138	367.474	544.764	545.786	474.248	425.813
1144.46	815.046	685.992	538.933	497.091	481.379	377.78	334.863	56.8095	327.487	643.667	805.751	993.63	971.634	935.101	733.782	724.747	869.004	802.811	968.185	892.155	750.499	703.402	844.117	1296.02	1229.13	1295.48	1064.18	770.133	636.08	721.621	921.02	804.735	375.998	604.957	392.086	627.077	510.083	508.26	303.02	167.891	48.9914	127.952	65.8184	0	173.572	448.108	799.233	1086.82	1190.11
710.029	474.973	300.895	153.209	0	37.9045	309.292	113.064	228.555	372.961	330.33	727.772	741.128	829.223	753.775	870.226	1097.61	1140.61	1137.13	1129.9	793.335	1095.16	1133.65	1303.02	1126.85	1157.38	1052.32	1052.76	1067.05	888.738	553.276	504.599	514.527	721.88	912.182	937.538	1119.54	1136.15	1497.06	1602.46	1651.92	1366.65	960.282	810.475	1051.39	981.047	1080.31	1059.34	939.268	1243.99
1028.13	712.463	676.832	534.751	499.718	135.72	0	165.868	258.728	313.226	684.269	845.439	1068.04	1053.14	1307.59	1092.09	1323.74	1721.58	1828.1	1593.01	1796.03	1751.54	1853.16	1523.97	1996.29	2138.35	1911.91	1762.52	1778.06	1524.49	1494.65	1301.36	1545.44	1500.21	1330.15	1637.07	1600.55	1624.36	1505.42	1632.42	2021.42	1868.03	1566.23	1382.34	956.344	953.503	795.016	875.04	923.692	900.677
639.234	573.033	456.233	467.503	332.637	417.263	124.409	216.083	47.8215	360.152	251.145	170.457	0	152.909	425.843	459.741	544.025	485.27	248.021	206.393	461.561	401.186	357.608	247.805	420.822	523.728	928.718	1064.43	1215.62	1091.6	1181.09	1229.44	1018.86	850.582	988.706	747.169	597.667	443.46	726.572	996.329	1148.32	1245.05	1300.2	1266.9	1222.11	1355.37	1601.48	1475.22	1580.3	1659.03
353.38	90.9794	53.6353	0	116.555	360.789	177.522	101.165	155.089	274.055	502.85	574.051	552.711	759.116	517.322	790.772	1045.05	1155.42	944.882	731.649	554.193	944.031	857.993	1140.78	841.3	898.916	612.796	772.166	952.376	1050.03	808.885	665.368	542.973	786.814	964.967	937.241	950.16	1235.58	1402.23	1728.75	2059.56	1857.15	1875.37	1660.83	1746.85	1743.23	1397.05	1400.26	1192.37	1087.8
0	98.5055	337.159	411.097	568.137	452.265	688.215	875.978	796.296	1069.78	856.435	574.358	711.754	789.41	882.34	877.165	623.661	525.823	658.422	1081.53	1253.83	1048.69	1122.59	1196.99	1404.31	1717.52	1736.51	1623.54	1409.14	1518.54	1393.21	1464.38	2038.84	2057.98	2255.71	2450.27	2724.96	2696.92	2937.99	3470.24	3483.32	2673.26	2300.52	2000.72	2318.03	2037.97	1965.23	1614.53	1300.7	988.144
762.602	354.971	224.586	116.669	55.4988	133.246	249.321	192.671	162.302	73.4265	190.627	234.967	287.482	352.539	461.499	574.711	1003.51	1021.99	1288.66	1622.97	1664.57	1779.02	1929.84	2092.53	2539.69	2387.37	2528.95	2359.59	1982.21	2119.34	1837.62	1620.76	1531.59	918.121	1011.74	902.188	685.891	784.169	956.89	1167.36	1327.61	1108.96	1148.86	1017.31	1181.73	1669.88	1756.8	2026.72	1973.3	2034.1
570.232	1006.57	1012.72	1251.14	1011.18	797.021	867.571	749.465	855.755	917.154	780.805	719.729	737.087	730.925	953.474	984.958	1163.35	1327.68	1125.86	1096.22	1264.17	1435.14	1780.01	2174.27	2200.66	2005.43	2114.17	2252.05	2326.86	2401.17	2066.82	1999.32	1616.54	1518.97	1402.82	1191.86	1273.11	1252.88	1257.75	1639.52	1472.95	1666.55	1701.62	1802.77	1900.27	1715.81	1508.82	1341.32	1059.98	1215.95
1202.85	1231.95	1127.74	1039.64	967.521	829.673	468.513	13.5237	0	308.961	166.92	461.655	766.829	934.245	1551.8	2021.72	2138.83	2318.29	2405.81	2642.37	2622.28	2716.15	2704.54	2594.51	2554.59	2686.42	2523	2368.27	2156.81	2152.49	1902.26	2057.34	2029.02	1810.56	1671.28	1682.16	1489.87	1758.65	1661.35	1783.5	1733.65	1350.79	1562.73	1783.25	1846.86	2056.88	1926.84	1966.41	1865.77	1585.77
462.612	563.998	476.482	428.179	147.43	175.988	80.2493	48.2932	262.155	247.608	305.091	413.357	850.628	1347.6	1281.29	1836.83	2065.45	2167.61	2192.83	2234.97	2520.29	2565.96	2697.83	3006.82	2742.69	2943.28	2856.09	2766.96	2608.66	2237.8	1895.05	1602.8	1471.59	1161.94	905.69	831.733	908.581	1013.73	1072.51	873.369	854.105	727.794	889.98	628.118	399.874	171.086	16.3253	0	260.31	182.994
1044.38	1174.3	1101.3	1146.76	1314.8	1265.42	1300.93	1703.02	1702.67	1933.98	1833.34	2121.44	2084.06	2446.44	2554.29	2492.26	2487.96	2422.51	2197.82	2129.59	2035.03	2390.23	1965.98	1808.56	1906.32	1838.78	1718.9	1981.09	1913.7	1764.66	1463	1410.3	1271.73	1142.76	803.524	614.454	455.005	388.05	436.431	480.44	474.812	633.366	689.091	704.409	993.802	679.425	789.91	750.533	638.73	567.275
1094.26	1033.48	1153.09	1263.99	1065.8	1298.9	1215.57	1418.32	1452.38	1640.69	1957.87	1899.17	1640.62	1751.96	1369.12	1342.96	1073.9	1218.18	1253.68	1048.69	919.465	1061.53	915.388	1063.79	1118.24	1143.76	836.562	626.096	580.648	442.218	347.419	457.051	276.089	245.58	148.129	444.533	378.277	373.768	334.323	349.768	367.005	219.842	89.1127	592.685	337.013	375.873	274.826	381.244	303.746	218.426
1758.91	1700.05	1524.06	1491.01	1291.56	1152.74	1338.87	1389.06	1510.95	1322.63	1359.44	1448.11	1335.66	1391.72	1701.53	1570.51	1501.07	1383.41	1458.35	1428.43	1238.42	1148.48	981.617	610.01	564.058	504.432	541.928	565.964	499.764	671.091	682.701	813.465	685.717	744.426	1049.17	877.961	614.336	618.324	375.859	352.587	654.427	714.454	522.835	164.559	268.194	279.231	139.277	281.635	563.639	171.061
899.582	816.488	746.572	692.264	590.372	743.054	397.095	346.146	102.223	354.235	334.821	561.083	493.377	448.879	737.65	1048.33	1167.17	1210.16	967.964	1262.41	1151.35	1279.76	1331.14	1044.39	651.921	812.515	844.353	898.035	732.488	746.973	618.136	688.779	506.576	710.926	541.963	322.076	339.384	466.523	234.249	287.601	93.8465	192.176	127.546	185.762	265.14	276.293	0	131.967	112.573	358.018
1940.43	1441.55	1269.95	1129.12	1245.97	1241.91	978.109	817.564	619.66	454.729	543.049	670.252	691.03	759.879	688.444	789.836	1025.26	973.81	1153.92	1518.82	1483.73	1595.15	1377.05	1637.99	1804.81	1922.25	2303.68	2537.89	2385.18	2308.81	2207.11	2270.36	2013.02	1874.96	1566.24	1250.45	1201.13	1140.22	1178.21	1025.78	936.022	745.52	940.322	856.46	712.983	330.625	317.988	368.262	661.373	716.719
713.994	599.689	571.679	420.61	298.472	239.231	83.4099	183.562	318.934	360.065	166.696	0	128.289	525.317	438.389	708.031	840.607	1270.93	1320.29	1487.91	2027.99	1997.2	1796.82	2397.36	2730.48	2726.1	2502.11	2559.19	2419.14	2036.72	1807.08	1877.43	2000.69	1477.24	1410.45	1249.97	1648.24	1942.96	1782.61	1959.39	1754.75	1271.95	1211.35	1208.41	1303.29	940.071	730.988	920.358	1075.58	997.859
236.451	192.864	100.554	88.0591	456.565	654.132	574.529	758.483	1020.58	898.019	735.512	776.501	808.018	349.088	373.861	628.878	728.969	514.186	602.1	683.971	1235.77	1175.44	1664.07	1796.74	2115.11	2087.02	2078.32	2488	2546.14	2216.03	2344.7	1891.14	1839.41	1392.69	1363.03	1778.9	1513.05	1476.88	1172.6	932.977	930.106	796.205	863.009	617.234	160.117	0	29.8467	119.167	342.076	385.739
641.634	620.594	678.934	706.257	582.435	779.17	698.446	607.898	733.56	971.2	1105.87	892.411	1172.4	1117.86	1005.73	1270.65	1550.86	1865.38	2063.28	2472.69	2843.14	2546.19	2609.45	2696.28	2679.32	2833.48	2401.88	1985.4	1510.28	1633.43	1646.43	1757.16	1908.55	1670.18	1558.78	1824.29	2045.7	1943.81	1965.19	2270.65	2207.74	2180.5	2175.2	2473.66	2538.73	2625.19	2773.47	2476.41	2682.37	2731.36
75.7234	55.4611	66.7213	68.6033	51.6378	43.7601	38.1626	23.222	13.9994	1.24055	0	22.5849	10.0529	12.7074	19.6253	20.6474	24.0839	35.9643	72.2249	102.862	90.0266	94.8369	94.4066	102.254	97.8326	102.039	90.159	58.6073	56.9241	71.4428	71.4688	88.94	80.0783	87.3395	81.9209	81.9209	101.292	72.3378	32.1526	31.4814	18.1395	12.0247	1.77767	18.2024	25.2443	20.8219	46.1587	57.681	75.8147	69.1967
45.4658	55.6856	58.3356	51.4492	52.5049	51.9057	45.2802	45.2802	45.2802	27.7582	3.76567	0	6.73056	6.40738	0.120281	3.68187	25.3072	29.4153	22.932	27.1345	22.0812	26.6294	25.4155	25.4155	22.5991	11.8993	15.1758	23.6002	19.5327	22.3189	12.9107	35.5587	55.871	65.328	58.8922	51.7041	50.2431	52.1386	56.5571	85.4383	120.031	104.783	102.622	109.885	112.477	111.478	115.835	114.3	96.323	51.1293
129.337	89.4799	78.8531	65.5315	49.9887	30.0601	32.6522	32.6522	31.3054	27.6296	47.9692	49.0945	44.1349	39.7491	44.5749	19.8837	19.8837	20.3396	20.3396	0	0.462671	10.5686	23.6926	20.5394	44.9986	63.1715	63.9898	65.2446	65.7036	66.315	87.619	86.3423	85.7083	61.4465	72.7094	75.9948	98.2202	121.557	125.438	92.9595	99.211	103.774	103.576	78.1497	96.1047	80.4665	60.4734	48.8933	55.9189	44.3334
28.1601	39.2136	38.5486	36.757	33.1739	37.5998	37.5998	37.1337	23.5061	13.1777	7.78121	6.65472	6.65472	6.65472	5.02975	5.02975	0	4.50746	6.42725	17.2246	17.2246	32.3209	55.791	59.0004	70.2025	74.6253	75.2334	92.2883	75.8339	78.0291	81.3205	57.8503	56.5648	49.7966	51.6499	59.4808	45.2765	83.942	86.9466	87.929	89.8282	99.9869	100.209	108.979	104.453	106.369	76.1957	80.2101	71.4402	72.58
96.7145	83.4405	70.1014	70.9101	57.5709	44.2318	27.9509	14.5466	8.30233	5.0159	8.91069	8.91069	0	0	6.44495	12.4081	12.4081	12.8484	12.8484	8.95366	21.7739	20.4943	33.98	42.4526	35.2041	35.2041	57.5574	57.5574	60.6423	73.1927	69.2352	56.4298	52.5181	60.0539	60.0539	48.1089	48.1089	45.024	22.373	22.373	24.2071	14.9121	9.27959	16.2876	5.98423	5.98423	6.6772	4.65051	6.03646	4.44264
17.8414	12.7438	10.1951	7.64631	5.09754	2.54877	0	1.12283e-13	2.24567e-13	5.75871	5.75871	5.75871	18.0499	18.0499	18.0499	21.3441	24.9187	24.9187	19.16	19.3053	19.8384	7.54719	16.837	16.837	16.2499	12.6753	12.6753	12.6753	12.53	18.2281	23.6143	14.3245	14.3245	11.6174	11.6174	19.3561	22.4301	22.4301	16.1989	11.4707	22.9299	22.9299	29.1127	29.1127	21.3739	18.2999	18.2999	29.0223	28.3644	16.9052
76.6659	53.0462	41.3819	29.572	20.1712	10.7704	8.02097	8.02097	17.177	15.953	24.2854	24.1398	24.1398	24.1398	41.2141	34.5627	34.5627	33.3974	33.3974	25.065	25.065	25.065	25.065	7.99067	7.99067	9.50574	1.51507	1.51507	1.51507	1.51507	1.51507	2.47072	2.47072	4.34046	3.49857	4.32968	4.32968	6.4963	6.4963	10.4434	27.8151	28.4285	26.5587	25.8855	25.0544	25.0544	23.238	23.5883	20.3417	2.01434
56.5983	39.6244	31.1374	22.6504	19.4775	14.7423	7.10479	7.10479	7.36695	7.36695	7.36695	7.36695	7.36695	2.90235	0	0	3.55252	0.912627	0.912627	9.11424	9.11424	18.3764	18.3764	18.3764	23.0401	19.4876	19.4876	25.6187	17.4171	17.4171	8.15487	9.4019	9.4019	9.33786	16.3481	16.3481	12.7163	12.7163	12.7163	12.7163	24.1787	24.1787	26.8389	19.8286	19.8286	17.3293	18.7796	20.2298	25.974	13.2645
33.1781	27.1246	24.0978	21.071	28.6151	25.5883	22.5615	22.5615	19.0263	10.571	14.0605	14.0605	14.9626	4.39164	9.88341	9.88341	11.481	11.481	12.5979	9.10841	9.10841	8.20628	8.20628	3.77857	9.15924	7.56168	7.56168	8.28903	10.8216	10.8216	10.8216	10.8216	15.1524	18.0623	18.0623	27.8096	39.6068	37.0742	37.6987	40.9203	55.8149	50.4201	47.7904	47.7904	38.0431	27.7827	33.0517	37.6963	41.6318	26.7372
97.8183	70.2218	56.4236	42.6254	28.8271	17.6427	0.977588	1.95935	1.95935	5.02955	5.02955	5.02955	7.04404	7.47434	4.86054	4.86054	3.87878	5.57305	5.97512	5.97512	8.06363	6.04914	10.2498	22.7638	58.6763	58.6763	56.9821	63.2978	63.2978	66.2875	66.2875	61.6565	52.042	16.1294	16.1294	24.4601	15.4815	15.4815	23.7958	23.7958	42.746	39.8466	40.9961	40.9961	36.9465	36.1371	38.4819	33.7502	38.4398	19.4895
61.5773	64.0152	56.8012	49.5872	42.3732	27.5944	19.2436	19.2436	19.2436	19.2436	2.37767	2.37767	4.87095	4.87095	4.87095	11.3135	22.1406	22.1406	31.0631	31.0631	31.0631	29.5761	29.5761	34.2705	26.6904	15.8633	15.8633	6.94077	6.94077	6.94077	13.9769	16.773	13.9975	12.7574	12.7574	12.7574	12.7574	12.7574	12.7574	4.71494	1.91886	3.6817	3.6817	6.39045	17.624	17.624	17.624	17.624	17.624	18.207
3.3685e-13	4.49133e-13	0.42077	0.42077	0.42077	0.42077	0.42077	0.42077	0.974314	18.1827	18.1827	21.4081	29.5045	63.619	66.3596	92.379	92.379	91.8255	74.6171	81.0336	86.3519	78.2555	44.8623	42.1216	22.4672	26.8971	42.1314	42.1314	35.7149	26.7504	26.7504	26.0292	26.0292	22.2667	17.8368	2.60251	17.0821	17.0821	17.0821	17.0821	17.0821	17.0821	14.4796	21.126	28.2804	13.8009	18.5463	20.0336	23.0082	23.0082
1.12283e-13	2.24567e-13	1.68425e-13	7.68829	12.6895	12.6895	12.6895	12.6895	15.0174	15.0174	20.3918	20.3918	12.7035	10.2776	10.2776	10.2776	10.2776	7.94968	7.94968	2.57529	6.15126	6.15126	10.8102	10.8102	10.8102	10.8102	10.8102	18.8743	20.7797	17.2037	17.2037	9.9695	9.9695	9.9695	9.9695	9.9695	1.90541	0	0	13.5455	13.5455	16.1825	27.9539	27.9539	27.9539	27.9539	27.9539	27.9539	14.4084	14.4084
108.469	77.478	61.9824	46.4868	30.9912	15.4956	0	0	4.99224	13.9563	13.9563	13.9563	14.8599	14.8599	14.8599	14.8599	14.8599	14.7176	5.75358	12.1433	12.1433	11.2397	21.2532	21.2532	21.7308	21.7308	16.8809	16.8809	10.4911	15.1959	17.9579	30.5677	40.3758	44.0071	44.0071	45.0019	52.0522	52.0522	47.3475	44.5854	23.6228	17.5263	13.4174	18.0491	17.0544	11.3942	11.3942	11.3942	11.3942	9.73347
3.26052	3.26052	2.79473	2.45408	1.98829	1.5225	1.05672	0.656327	0.656327	0.656327	0.656327	0.656327	0.531187	0.531187	0.531187	0.531187	0	1.07557	1.07557	1.07557	1.07557	1.07557	11.1431	11.1431	11.1431	13.4008	17.3612	17.4639	18.8555	18.8555	18.8555	8.78793	8.78793	19.5549	18.3764	13.3406	13.2378	11.8462	11.8462	11.8462	18.2436	19.2687	8.50168	7.42241	7.42241	7.42241	7.42241	7.42241	8.61837	8.10977
13.8625	32.0347	32.0347	32.0347	32.0347	24.4885	24.4885	24.4885	24.4885	24.4885	6.31634	6.31634	6.31634	6.31634	0	0	1.12283e-13	2.24567e-13	3.3685e-13	2.48163	2.48163	2.48163	8.13801	8.13801	12.8415	12.8415	12.8415	12.8415	10.3599	11.9312	11.9312	6.27487	6.27487	1.57136	3.10559	3.96455	5.99134	5.99134	4.41998	4.41998	4.41998	4.41998	9.03145	19.8212	20.1219	18.0951	18.0951	18.0951	18.0951	18.0951
0	0	1.12283e-13	1.12283e-13	2.24567e-13	2.24567e-13	2.24567e-13	2.24567e-13	2.24567e-13	0.273489	13.118	13.118	13.118	15.2399	15.2399	15.2399	15.2399	17.8238	17.5503	4.70581	4.70581	5.81569	3.69376	4.88509	4.88509	4.88509	6.41268	6.41268	6.98512	10.1884	9.07856	9.07856	7.88723	7.88723	14.5685	10.4571	13.9179	13.3455	10.1421	10.1421	10.1421	10.1421	10.1421	3.46085	3.46085	0	0	0	0	20.5802
17.734	13.3996	11.2324	9.06521	6.89802	4.73083	2.56363	0.532392	0.532392	0.532392	0.532392	0.532392	0.532392	0.532392	0.532392	0.532392	3.3685e-13	2.24567e-13	2.24567e-13	1.12283e-13	2.24567e-13	1.12283e-13	1.12283e-13	1.12283e-13	0	0	0	1.12283e-13	5.64518	5.64518	5.64518	5.64518	22.251	27.2929	30.3475	33.6717	45.1299	39.4847	46.2062	46.2062	49.704	33.0982	31.9096	28.855	25.5307	15.5026	15.7287	9.54712	9.9994	6.50163
8.32254	8.32254	8.32254	8.32254	8.32254	9.09082	24.6495	24.6495	12.0002	12.0002	12.0002	17.1093	17.1093	20.4546	19.6863	5.04552	5.10908	5.10908	5.10908	5.10908	0	8.07944	4.73417	5.69595	4.77805	4.71449	4.71449	4.71449	4.71449	10.669	2.5896	25.9004	25.5731	25.5731	29.6559	34.5907	34.5907	36.856	47.2331	77.4112	54.1004	53.4659	56.5573	58.8487	53.9138	53.9138	51.6486	35.5463	7.30641	7.30641
2.29914	2.29914	2.29914	5.42293	9.48879	9.48879	20.8651	20.8651	18.5055	27.6064	27.6064	27.6064	24.4826	26.9457	26.9457	22.9643	22.9643	22.9643	13.8635	13.8635	16.6001	17.1948	10.6659	10.6659	7.0226	7.0226	7.0226	7.0226	7.0226	4.28598	3.69122	4.99513	4.99513	6.8991	10.8424	10.8424	22.7378	26.6709	30.2027	30.2027	28.8988	28.8988	23.2432	19.2999	19.2999	7.40449	3.47142	1.52889	1.52889	8.11571
7.13708	5.09791	4.07833	3.05875	2.03916	1.01958	0	0	0.10416	0.10416	0.217091	0.217091	0.217091	0.217091	0.217091	8.91894	8.91894	8.81478	17.6269	17.514	17.514	18.8498	18.8498	18.8498	10.1479	10.1479	10.1479	1.3358	1.3358	1.3358	2.24567e-13	5.85468	5.85468	16.8652	16.8652	17.962	17.962	17.962	17.962	17.962	12.1074	12.1074	1.32358	1.32358	2.58835	2.58835	2.58835	2.58835	2.58835	2.58835
11.5875	11.3896	8.49275	5.59587	0	7.60585	7.60585	7.60585	7.60585	13.7231	17.0373	22.6743	23.9484	23.9484	16.3425	28.4665	28.4665	28.4665	22.3493	19.0351	24.6032	27.5665	27.5665	37.0858	30.8257	35.4252	35.4252	35.7617	45.6318	37.4979	33.2605	33.2605	23.7413	26.5764	23.7961	29.7983	29.4618	19.5917	17.6286	17.9834	21.5514	40.6174	38.3067	36.4875	30.4853	30.4853	30.4853	32.3797	32.0249	28.4569
56.8652	42.0161	37.1848	29.7602	22.3356	14.9111	7.48651	5.59643	2.59326	2.59326	9.23641	6.64315	6.64315	6.64315	6.64315	6.64315	6.64315	6.64315	6.64315	0	0	0	1.12283e-13	2.24567e-13	3.3685e-13	2.24567e-13	2.24567e-13	2.43868	2.43868	2.43868	11.2583	11.2755	11.2755	11.2755	17.0131	29.3402	30.8552	42.7873	44.7162	35.8966	39.3734	39.3734	39.3734	45.9665	33.6395	29.6858	17.7537	15.8248	15.8248	12.3308
107.559	84.6244	67.8227	51.021	31.8463	20.3791	5.19378	5.19378	8.41888	3.29779	10.0248	10.0248	10.0248	8.02987	8.02987	8.02987	8.02987	4.80477	6.72706	1.12355e-13	1.12355e-13	0	5.1854	6.45403	10.6947	10.6947	10.6947	12.8424	22.3319	62.0144	62.0144	55.8624	54.5938	56.6992	56.6992	56.6992	52.6292	43.1397	6.89634	15.6876	15.6876	15.6876	9.34153	9.34153	9.34153	12.3941	13.9204	12.0076	3.21636	3.21636
23.4026	16.1102	12.4639	8.81773	13.4719	13.9401	10.2939	10.2939	10.2939	10.2939	19.1501	19.1501	19.1501	10.8498	11.0816	11.0816	11.0816	11.0816	11.0816	12.9456	12.9456	12.9456	23.4703	19.124	19.124	19.124	21.7072	21.7072	12.9528	12.9528	12.9528	2.42807	2.42807	5.30953	6.77894	7.04929	7.04929	15.4422	15.4422	15.4422	46.1644	46.1644	47.0007	49.1739	46.3203	46.3203	35.9616	35.9616	35.9616	5.23941
25.257	19.4668	18.3363	15.4412	24.292	44.7645	46.667	47.9595	47.9595	30.1667	40.5898	38.8252	38.8252	29.9744	9.50191	17.8492	16.5567	16.5567	21.1086	11.4002	15.0476	15.0476	19.8867	22.1667	11.9169	11.9169	11.9169	9.03093	8.3162	4.66879	4.66879	2.27996	1.12799e-13	0	0.729969	2.60035	0.934392	6.47996	9.09638	9.09638	7.73506	9.1167	9.1167	9.74266	7.87228	10.8324	6.7669	8.49252	8.49252	7.40351
21.2671	21.2671	18.2161	15.1652	12.1142	9.15292	6.10195	2.2457e-13	1.12285e-13	1.12285e-13	0	0.108684	2.36704	2.36704	2.97779	2.97779	2.97779	8.49446	8.49446	8.49446	8.38578	7.08079	13.5325	12.8321	12.8321	12.8321	7.31541	38.3132	38.3132	38.3132	45.0835	38.6317	38.6317	40.6202	40.6202	44.8581	17.5148	22.2437	22.2437	19.1042	28.6266	32.9926	32.6126	32.6126	30.8222	37.0679	37.2891	42.2392	37.6551	34.356
46.8917	37.5662	30.8673	30.0879	23.3891	16.6902	13.2615	13.2615	31.3413	31.3413	27.2693	27.2693	27.0862	28.2807	28.688	25.4179	25.4179	7.33811	7.33811	7.33811	7.33811	1.60188	0.407285	0	1.70934	1.70934	1.70934	1.70934	7.03362	7.03362	7.03362	7.03362	7.03362	5.32428	17.5113	25.7862	25.7862	44.0349	44.0349	44.0349	52.0348	54.8088	54.8088	44.1503	59.9539	60.7185	37.1456	37.1456	42.983	34.9831
6.57098	6.00975	5.72914	5.44852	5.16791	4.88729	4.60668	4.91989	4.91989	0.313208	0.313208	0.313208	0.313208	4.0761	4.0761	4.0761	3.76289	18.8589	29.3057	29.3057	29.3057	29.3057	25.5428	25.5428	25.5428	25.5428	10.4468	0	0.0957368	0.0957368	0.0957368	0.0957368	0.0957368	0.0957368	4.60305	4.60305	7.32593	7.2302	7.2302	7.2302	7.2302	7.2302	7.2302	17.7834	26.3596	27.4288	27.4288	27.4288	27.4288	27.4288
19.7745	19.7745	19.7745	19.7745	19.7745	25.0518	32.3401	32.3401	30.0573	12.5656	12.5656	12.5656	12.5656	12.5656	7.28831	0	0	0	1.12283e-13	1.12283e-13	4.07938	4.07938	4.07938	4.07938	7.32219	7.32219	10.7192	10.7192	10.7192	6.63985	7.67173	7.67173	10.2116	18.9532	23.8874	20.4903	20.4903	21.6488	21.6488	20.6169	20.6169	18.0771	8.57316	3.63896	3.63896	20.2857	27.4506	35.774	35.774	35.774
11.5064	8.21887	6.5751	4.93132	3.28755	2.83979	1.19602	1.19602	1.19602	1.19602	1.19602	1.19602	1.19602	1.19602	0	0	0	1.12283e-13	11.3449	11.3449	11.3449	11.3449	11.3449	11.3449	20.1294	24.4183	24.4183	13.0733	13.0733	13.0733	13.0733	14.4185	14.4185	7.00387	2.71501	2.71501	2.71501	7.41001	7.41001	7.41001	19.7814	19.7814	22.3284	24.0465	27.008	27.008	22.313	22.313	22.313	8.5965
1.12283e-13	1.12283e-13	1.12283e-13	1.12283e-13	1.12283e-13	1.12283e-13	0	0	0.535808	0.535808	0.535808	3.2589	3.2589	3.2589	3.2589	3.2589	3.2589	3.04095	3.04095	3.04095	0.887223	0.887223	0.887223	0.887223	0.887223	0.887223	8.5077	8.5077	8.5077	7.93833	7.93833	7.93833	7.93833	7.93833	13.7012	5.76287	5.76287	5.76287	5.76287	5.76287	5.76287	6.44241	20.1858	22.51	24.9058	24.9058	24.9058	24.9058	24.9058	24.9058
1.12283e-13	1.12283e-13	1.12283e-13	2.24567e-13	2.24567e-13	1.12283e-13	4.49361	4.49361	4.49361	4.49361	4.49361	6.45326	6.45326	6.45326	6.45326	1.95965	1.95965	1.95965	1.95965	1.95965	0	1.12283e-13	1.12283e-13	2.24567e-13	10.8297	10.8297	10.8297	11.1494	11.1494	11.1494	20.0981	20.0981	20.0981	9.26835	9.26835	16.7228	34.0604	34.0604	34.0604	30.2336	30.2336	30.2336	30.2336	30.2336	27.3979	9.74055	9.74055	9.74055	6.22758	6.22758
1.12283e-13	0	5.61416e-14	0	2.42233	2.42233	2.42233	2.42233	2.42233	2.42233	2.42233	2.42233	6.16076	3.73843	3.73843	3.73843	3.73843	3.73843	3.73843	3.73843	7.84985	4.11142	4.11142	4.11142	4.11142	4.11142	8.47748	8.47748	12.2152	8.10375	16.5125	16.5125	16.5125	16.5125	16.5125	18.6176	18.6176	16.0583	24.0202	15.6114	17.5008	17.5008	17.5008	17.5008	11.0297	11.0297	10.713	3.61272	5.33601	3.44658
10.3462	13.4711	13.4711	13.4711	13.4711	13.4711	13.4711	3.70988	3.47193	3.47193	14.8861	14.8861	14.8861	14.8861	14.8861	23.3906	23.0436	23.0436	23.0436	8.50453	8.50453	8.50453	8.50453	12.951	4.44651	5.62967	12.0821	12.0821	12.0821	12.0821	20.7708	20.7708	16.3243	16.3243	16.8883	10.4359	10.4359	18.3337	19.4054	10.7166	12.4699	12.4699	12.4699	10.7228	10.7228	10.7228	2.82502	5.08157	5.08157	15.2484
27.1697	27.1697	23.1662	20.1865	16.183	12.1795	8.17601	1.16472	0.978134	8.25284	8.25284	8.25284	7.22909	15.0147	15.4724	15.4724	14.4767	14.4767	18.9225	18.9225	18.9225	23.8745	19.4311	18.9734	18.9734	38.8721	38.8721	29.529	29.529	29.529	24.577	27.7225	27.7225	27.7225	13.2314	19.8123	20.1413	20.1413	20.1413	28.5001	22.0124	22.0124	28.5535	33.9008	27.3199	24.6135	24.6135	24.6135	16.2547	17.296
1.70581	1.88003	1.88003	1.88003	4.19826	4.19826	4.19826	5.85467	5.85467	4.14886	5.59482	5.59482	5.59482	3.27658	10.311	12.5477	10.8913	10.8913	10.8913	9.27112	9.27112	9.27112	9.27112	2.23671	17.631	23.9369	23.9369	23.9369	23.9369	26.3346	26.3346	26.3346	59.7555	42.1245	38.0644	53.266	71.9467	71.9467	69.549	69.549	69.549	36.8079	36.8079	34.5621	19.3605	0.679789	0.679789	0.679789	0.679789	6.38997
12.7015	12.3438	10.5297	9.94581	6.49641	6.31756	9.64726	9.64726	5.92859	5.92859	5.92859	12.7013	12.3786	12.3786	12.3786	1.83695	5.77499	5.77499	12.7985	16.9834	23.8955	22.988	22.988	28.3723	30.1751	26.2371	26.2371	19.2136	15.0287	1.34386	13.8772	17.4174	13.795	11.9922	15.0194	19.552	31.319	32.3559	33.7307	21.1974	20.0433	18.2813	19.5878	23.5653	19.0327	13.7682	15.9825	17.8589	17.8589	15.4728
16.4562	29.7847	29.7847	29.7847	29.7847	14.7645	13.3285	18.2528	18.2528	18.2528	20.9556	20.9556	20.9556	20.9556	20.9556	20.9556	16.0313	16.0313	16.0313	0	0	0	1.12283e-13	0	0.287034	4.7421	4.7421	8.67033	10.0799	10.0799	10.0799	10.0799	10.0799	9.79287	12.0617	12.0617	8.13351	7.62894	15.6819	15.6819	15.6819	15.6819	17.7102	20.4085	30.7041	30.7041	32.9121	27.9722	34.1982	34.1982
32.0693	29.3365	34.2063	31.0126	38.9403	35.7466	32.5529	32.5529	20.8978	18.1142	19.1627	11.0992	17.9157	6.79429	6.79429	15.2042	34.8678	34.8678	34.8678	30.1648	30.1648	23.3483	23.3483	23.3483	19.6635	0	0	0	0	0	0	12.7143	12.7143	23.6598	39.0643	39.0643	39.0643	49.3789	49.3789	49.3789	36.6646	36.6646	22.042	32.6223	32.6223	32.6223	22.3077	22.3077	22.3077	25.0865
4.59789	2.5681	1.55321	0.538314	0.149841	2.23048	1.84201	1.84201	2.4035	2.4035	9.83362	9.83362	9.83362	9.83362	7.3645	7.3645	7.3645	7.43012	7.43012	1.12244e-13	0	0	1.92918	1.92918	1.92918	1.92918	4.53661	4.86085	4.86085	5.68571	5.68571	13.6012	13.6012	13.6012	13.6012	18.0647	17.7404	17.7404	16.9156	32.0096	27.7764	28.1638	28.1638	28.1638	35.9687	35.9687	39.9214	43.8742	36.6857	31.0742
0.995685	0.331895	0	4.89025	4.55835	5.28656	11.0467	11.25	14.8471	12.9876	22.9496	22.9496	22.9933	24.2936	26.1545	24.4584	29.7917	24.9332	26.2753	16.3134	24.2493	23.9384	26.7043	46.6378	44.9605	45.4206	45.5614	57.8105	57.8105	49.8745	61.5514	57.4853	39.4466	61.7511	56.1922	74.8421	121.448	149.482	160.073	148.651	149.639	147.228	127.584	138.888	122.994	62.1833	36.2107	26.6384	23.4657	30.912
5.81497	5.81497	7.11852	7.2367	6.20469	4.30486	1.4402	0	6.09647	2.53492	6.39826	17.0058	16.0825	16.0825	17.1239	34.1509	33.8344	24.4045	52.2849	50.9771	46.7169	49.6503	55.2042	65.9557	58.4579	78.1489	97.8716	69.9911	88.5741	91.2773	91.2177	91.6723	76.1625	68.6041	64.0342	49.1206	69.4876	74.3149	88.3145	102.171	110.043	117.354	134.112	124.513	117.852	99.7173	80.2013	57.7604	41.2181	34.9635
36.6734	33.167	23.3898	14.1526	9.16168	3.03842	10.654	10.6557	6.38582	6.38582	5.63121	14.0463	22.2036	15.9835	18.4606	13.7333	17.4202	17.4202	26.0022	27.5768	19.7034	11.0061	12.8446	10.3674	4.94669	0	5.29546	2.1652	23.7686	23.2269	23.2269	48.6528	66.9552	123.183	123.917	129.586	124.135	127.346	148.87	149.947	116.871	100.77	68.8793	83.3337	96.8228	124.409	111.812	104.081	111.557	113.869
220.463	177.411	147.54	117.669	86.0206	66.8653	38.4605	30.9612	11.7376	1.53194	0	5.2842	5.3317	30.9396	28.7417	30.4967	30.4967	31.3307	29.1455	38.2255	32.9413	48.3269	43.9671	63.2441	72.0478	81.9371	84.0845	108.832	105.73	110.069	101.815	81.8551	61.7093	55.3513	51.3171	63.7684	44.116	60.5919	57.1789	51.381	65.8419	68.2635	82.5068	79.6208	85.7641	85.8513	70.0904	75.8573	84.4863	68.6729
738.593	563.613	498.053	529.793	352.865	120.704	105.036	61.4547	106.359	29.9584	173.255	108.202	0	11.3694	591.177	721.339	779.941	866.672	980.568	913.097	1356.71	1232.49	1212.69	862.778	671.224	678.878	623.951	565.366	639.14	172.382	213.518	649.504	906.211	1034.11	1099.39	1155.96	1273.7	1117.13	1355.86	1369.56	999.074	789.818	1084.93	1400.65	1505.95	1464.28	1518.83	1343.7	1444.28	1429.02
419.566	507.494	603.121	439.762	332.885	296.555	763.162	685.966	1159.4	1239.99	1270.93	1245.89	1919.84	2313.66	2817.66	2355.66	2250.84	2271.89	2509.98	2612.87	2596.21	2425.59	2535.63	2223.54	2281.5	2708.24	2308.73	2155.9	1887.81	1977.83	1617.58	1199.51	1243.69	1384.6	1140.17	1211.91	1117.1	1134.07	1329.02	1543.46	1594.89	1721.21	1902.71	1869.96	2064.18	2055.29	2173.26	1823.22	1714.34	1550.97
259.739	310.777	586.599	745.01	908.944	1405.54	1371.45	1561.22	1728.39	1656.69	1674.36	1787.09	1519.09	1657.57	1308.55	1205.59	1160.27	1105.39	1271.33	1412.21	1373.58	1754.57	1721.37	1878.51	2032.42	2445.15	2619.51	2715.28	2371.84	2084.52	1924.94	1736.06	1505.21	1307.63	1212.12	775.071	620.221	1018.59	956.6	854.683	717.671	593.976	707.297	472.68	860.904	945.742	783.926	837.552	1162.74	1314.13
1552.94	1763.27	1830.28	1745.43	1577.56	1337.59	1227.41	1078.87	1122.85	1343.46	1552.99	1517.29	1630.25	1796.52	2085.65	2089.61	2112.26	2094.1	1926.91	1540.07	1421.61	1692.58	1532.03	1592.02	1762.45	1985.01	2009.03	2027.9	2026.56	2328.06	2080.7	1962.1	2116.18	1888.28	1587.54	1400.67	1381.66	1274.91	1008.66	784.519	712.9	268.637	47.5374	0	173.248	104.119	461.251	480.648	614.944	610.974
694.134	790.075	836.423	582.038	452.663	500.345	350.084	539.512	874.873	807.072	778.961	713.931	1137.81	1207.89	1241.53	1515.96	1144.54	1039.79	1422.68	1818.64	2135.52	2328.48	1975.48	2217.42	2194.39	2600.73	2536.98	2572.65	2140.68	1556.68	1216.73	1626.95	1428.95	1234.82	1191.93	1021.26	929.571	1018.28	1300.45	1252.39	1164.31	910.668	937.252	867.571	1079.29	797.851	721.973	653.094	811.72	598.29
2095.41	1830.17	1584.92	1424.44	1590.63	1569.38	1633.41	1491.01	1652.77	1665.55	1698.97	2140.19	2223.23	2266.63	2336.36	1944.16	1841.9	1602.12	1680.89	1631.58	1317.65	1563.22	1177.16	1446.1	1623.97	1909.81	2437.24	2307.06	2460.59	2667.45	2502.68	2742.05	2679.21	2909.99	3137.7	2880.33	2842.1	2816.73	2593.38	2518.71	2952.42	2630.63	2347.17	1986.57	1765.55	1762.53	1602.36	1629.2	1428.88	685.735
2303.37	1928.21	1927.74	1765.73	1663.54	1678.97	1325.55	1607.49	1407.55	1440.87	1527.8	1432.19	1304.7	1364.37	1591.67	1865.06	1590.95	1870.44	1846.23	1936.59	1985.19	2174.15	2120.23	2059.07	1962.73	2197.07	2151.79	2097.89	2144.82	1902.86	2006.8	2083.8	2205.33	2286.36	1938.05	1806.09	1907.98	1795.23	2129.63	1912.17	1702.55	1692.16	1646.64	1892.8	2107.17	2179.3	2195.96	2032.27	2015.08	1876.11
1630.9	1155.89	1198.06	995.134	1053.07	1059.69	912.27	994.964	1250.29	1366.06	1504.19	1291.85	1648.91	1472.69	1325.51	1410.26	1408.94	1479.8	1585.29	1838.9	1966.68	1674.42	1870.67	1894.02	1986.34	2175.53	2235.28	1945.92	1901.39	1833.63	1823.64	1996.66	2123.93	1998.46	2028.12	1726.16	1881.37	1688.1	1710.99	1670.49	1521.86	1569.59	1604.87	1405.94	1696.99	1371.73	1537.88	1729.31	1736.22	1572.26
120.201	175.853	173.526	268.384	301.774	368.335	410.685	365.153	343.699	473.474	502.931	465.788	431.081	566.492	366.004	480.978	703.765	643.277	646.71	884.327	1186.54	1223.4	976.023	997.952	845.041	736.606	1469.76	1622.22	1292.7	1073.84	719.568	1000.7	1208.08	1400.91	1445.34	950.191	1183.26	1488.09	1545.49	1903.38	1513.94	1516.72	1581.31	1634.45	1680.4	1261.76	1053.47	875.883	624.953	869.097
745.622	636.929	597.437	725.902	803.484	574.431	450.353	415.927	878.828	818.96	788.625	846.607	745.048	539.058	607.684	796.299	916.599	438.956	477.763	615.621	867.882	958.558	1198.08	1126.92	1064.27	1028.29	1253.67	1481.8	1371.1	998.45	906.457	907.08	1045.02	680.976	668.348	563.472	398.973	412.155	372.011	201.728	193.814	0	429.84	605.812	1156.85	1530.26	1806.68	2292.68	2585.48	2682.22
188.684	87.9936	0	321.311	317.466	428.046	449.049	596.35	1092.32	1399.92	1499.98	1630.41	1241.87	1506.93	1345.77	1423.36	1226.92	1344.58	1152.72	1206.64	1243.42	1398.23	1053.85	1134.87	925.124	970.558	661.583	526.296	520.584	596.658	620.437	614.532	537.218	826.911	729.63	788.817	909.138	803.021	749.739	662.465	909.579	1202.73	1104.12	1185.11	1355.09	1302.18	1226.82	1194.96	1071.12	992.209
1278.24	1093.76	868.266	818.568	548.833	625.035	514.708	447.331	240.746	92.3012	1.67546	315.818	178.371	336.308	306.495	380.615	455.38	493.139	522.132	600.479	490.939	584.621	648.821	833.963	616.174	712.478	841.33	780.456	755.012	536.715	388.393	430.273	76.7899	252.162	30.6638	162.721	0	154.615	131.132	199.179	55.7883	199.755	153.369	398.599	384.879	683.182	811.923	1091.9	1528.52	1916.43
776.465	545.145	386.657	45.7934	0	184.593	61.7062	410.512	705.048	871.086	843.155	1120.01	1196.54	1437	1269.63	1432.92	1345.87	1263.51	1388.36	1408.78	924.774	881.345	469.754	555.4	592.175	425.139	261.035	127.508	397.644	462.673	586.538	418.884	401.759	366.704	560.139	601.815	609.908	345.289	360.272	462.77	824.122	767.308	687.403	547.039	948.523	826.293	726.375	793.816	713.96	379.205
408.104	509.842	417.533	438.321	78.9448	0	57.1665	15.5944	173.871	201.908	86.5703	442.017	445.108	594.474	911.099	965.027	875.827	651.117	564.665	1091.67	781.32	881.631	1075.88	1405.07	1629.13	2019.08	2335.6	2540.37	2000.65	1975.69	1680.05	1646.26	1006.91	824.819	789.987	527.016	261.572	510.79	533.45	791.332	643.165	827.148	776.199	576.595	537.439	476.226	264.361	159.404	287.019	640.75
386.479	370.576	588.908	473.247	776.651	647.972	586.339	419.805	462.99	656.736	680.165	491.622	444.362	237.65	357.218	601.239	512.283	904.958	928.724	1089.58	1120.85	1623.36	1559.07	1830.06	1513.15	1437.22	1020.5	1053.06	680.439	550.167	351.874	338.978	0	264.364	574.693	544.939	424.794	758.98	931.196	633.626	575.876	686.48	613.578	480.717	765.328	927.555	680.509	604.814	890.198	824.195
1392.77	1412.02	1263.44	1204.68	519.443	289.204	217.089	333.599	0	225.832	413.004	799.14	989.615	1626.21	2189.76	2205.39	1996.35	2713.46	3180.53	3166.74	2949.44	3081.53	3168.8	3711.94	4597.5	4902.44	4614.62	4613.64	4452.49	4669.77	4434.7	4224.93	3976.54	3625.54	4031.98	4588.31	4606.85	5702.9	5397.96	5997.99	6322.25	6662.04	6879.08	6879.21	6864.45	7240.14	6871.05	7679.23	7401.02	7764.85
1364.15	1188.67	883.925	551.372	137.589	0	553.711	347.859	331.411	654.411	1100.82	1499.46	1923.01	2144.97	2444.49	2318.76	2546.03	2776.86	2858.61	2954.7	3003.38	2853.66	3516.08	4316.34	5026.05	5497.85	5885.91	6600.79	6681.49	6871.03	7143.17	6940.47	6810.87	6750.96	6867.8	7068.67	6940.9	7380.14	7563.73	8109.69	9012.02	8974.55	8993.64	9474.58	9658.52	10331	10634.1	11417	11664.8	11600.4
2638.62	3021.17	3190	3272.05	3737.38	3593.69	3807.81	4855.71	5514.14	6574.75	7886.97	9604.23	11007.7	12383.8	13860.4	14962.9	15409.9	16429.1	16714.9	16960.7	17252.3	18331.3	19181.8	19870.2	20655	21581.6	22305.8	22778.1	23238.6	23558.8	23497.5	23801.7	23697.4	23924.4	24410.1	24084.3	24014	23857.9	23605.4	23062.8	22072.4	22418.6	21919.3	20928.1	21635.2	21984.9	21859.1	21672.7	21516.7	21693.5
164.309	0	142.705	244.531	451.455	965.202	1675.19	2301.24	2823.72	3741.72	4866.31	5218.65	5973.65	6767.12	7208.9	7228.49	7118.47	7600.27	7956.44	7784.29	8524.5	8881.5	9430.33	10046	11287.6	12451.4	13101.1	13373	14409.1	14784.5	15540.9	16451.2	17122.7	17319.4	17852	18146.9	18887.2	19213.9	19713.7	19952	19962.4	20075.1	20306.9	20380.5	20580.3	20462.9	20585	20823.8	20994.1	20188.8
1559.81	1560.47	2055.94	2236.44	2580.12	3260.62	3523.25	3377.41	3645.24	4148.53	4467.07	4306.79	4336.43	4224.64	3636.34	3040.92	2729.93	2720.23	2425.92	2287.91	2704.74	2774.53	3287.72	3234.29	4202.42	4587.38	4249.24	4602.34	4399.38	3416.55	3655.73	3322.39	3597.14	3276.67	2895.34	2840.38	2402.98	2675.36	3195.4	2938.76	2654.23	2656.73	2547.89	2847.16	3091.61	3234.31	2849.36	2918.41	2714.71	3394.4
380.346	535.491	506.23	429.912	153.4	27.1675	0	21.1968	27.8528	236.205	48.2479	152.953	361.814	525.165	858.517	1227.33	1275.59	1325.68	1474.53	1636.05	1743.08	1745.3	1763.82	1564.34	1443.32	1455.64	1243.15	792.506	693.665	520.803	325.806	142.806	413.616	163.035	247.278	406.166	380.215	505.351	681.638	626.356	698.892	577.347	692.189	485.004	729.326	841.461	725.153	577.349	845.196	916.121
0	121.214	208.99	413.311	677.13	620.198	614.532	798.484	733.14	978.031	978.762	977.777	766.475	874.307	1012.75	1204.32	961.504	1139.5	1036.44	1198.49	1362.56	1468.93	1556.5	1543.41	1565.38	1980.38	1863.21	1976.92	2026.09	1739.78	1731.49	1507.82	1310.12	1478.82	1180.67	1143.93	917.95	854.648	994.34	1021.16	816.7	913.046	714.69	672.684	576.567	526.794	315.721	241.347	187.225	237.227
0	13.2329	242.209	435.534	416.62	664.196	673.948	666.241	607.42	795.513	1087.72	1007.27	1007.02	1268.02	1149.7	1279.53	1034.47	1085.12	999.959	870.456	1116.99	1025.62	835.068	737.193	878.237	1212.15	1521.97	1704.48	1765.4	1568.57	2027.31	1918.58	1910.57	1591.06	1292.22	915.612	874.529	814.303	1102.04	500.477	845.379	986.471	1662.1	1816.68	2097.89	1882	2025.13	1605.51	1674.88	1685.32
638.382	520.61	616.772	922.155	896.212	983.915	923.329	1010.65	809.626	831.79	590.803	773.99	520.408	576.761	669.042	790.581	601.835	624.149	623.86	718.35	300.844	218.441	475.641	467.788	726.668	989.586	1405.1	1278.08	1434.11	1623.89	1569.76	1301.05	1166.89	717.498	552.015	164.932	408.404	309.941	377.485	530.423	1047.55	817.245	1002.63	1205.03	1332.16	1109.35	1022.19	826.405	693.318	420.135
1907.73	1663.7	1314.05	1014.2	720.007	358.443	298.212	253.958	159.274	650.046	542.315	735.043	939.956	1383.29	1318.27	1090.1	1066.61	1363.36	1056.98	882.324	928.214	1208.62	867.064	991.129	1177.52	1096.54	1166.44	1099.6	1145.83	1126.34	511.395	367.474	368.43	189.546	175.693	139.599	208.795	185.175	380.827	509.589	553.019	556.746	493.093	386.407	112.739	52.6364	209.296	0	46.7205	148.958
785.9	739.73	797.32	972.371	1013.78	1187.42	1022.89	1029.16	1206.76	1434.53	1345.12	1535.86	1402.74	1770.68	1588.75	1999.56	1895.53	1894.86	1684.65	1800.26	1600.62	1511.18	1150.64	1090.04	976.434	1127.27	1028.92	1259.24	1256.89	958.363	986.737	1153.16	1420.47	1214.75	1405.99	1340.99	1245.87	1191.49	1329.15	1331.27	980.172	770.42	690.4	515.144	405.09	307.829	131.915	79.7505	0	205.873
887.969	938.456	790.877	674.727	899.169	694.503	800.396	668.41	684.323	799.415	886.069	939.245	1147.03	945.509	1116.7	1336.47	1581.95	1767.88	1683.76	1703.87	1826.33	1939.61	2028.12	1995.36	2020.46	1897.46	1762.71	1636.69	1472.23	1425.04	1376.89	1163.94	1192.9	1185.99	1279.3	1409.72	1437.69	1262.85	1546.68	1274.78	1161.79	945.437	626.068	381.679	328.525	353.4	446.66	0	44.708	116.087
365.32	308.909	458.974	540.088	513.358	565.637	0	155.018	325.425	384.119	687.623	522.441	461.058	668.675	661.499	798.05	439.658	646.327	617.358	618.556	683.245	947.121	707.259	691.463	573.137	724.617	823.518	784.389	764.058	711.695	595.388	485.869	436.11	537.489	696.64	392.456	439.007	286.15	345.318	182.601	597.48	577.616	561.383	214.865	99.0203	67.0574	309.681	325.326	574.765	475.758
2316.54	1856.52	1661.95	1438.14	1278.51	997.738	1106.52	1248.05	1232.02	1191.4	1297.85	1398.24	1834.64	1855.43	2033.33	2091.68	2095.68	2009.27	2247	2493.7	2284.02	1946.31	1896.11	2254.96	2231.75	2179.54	2092.71	1871.74	1369.4	1308.83	1103.2	913.301	677.64	655.07	745.539	891.794	831.159	1093.72	1213.06	1251.53	1254.08	1046.9	791.192	783.167	688.912	588.038	384.562	190.557	85.1731	210.372
2216.84	2021.52	1726.78	1544.21	1502.66	1236.83	935.281	765.442	805.893	814.189	538.31	627.731	594.469	448.572	494.47	529.895	737.237	656.218	646.409	898.593	1046.84	1219.39	1325.69	1289.12	1491.39	1447.21	1567.6	1523.6	1459.25	1182.5	956.855	773.242	690.021	414.652	290.643	239.576	101.057	0	259.847	360.749	307.519	331.613	494.082	511.673	639.324	779.358	775.887	610.383	556.002	948.826
185.987	269.322	227.018	545.78	481.443	515.864	513.089	365.786	449.129	220.958	374.341	572.075	547.037	952.943	1031.62	1537.09	1618.81	1671.21	1800.31	1754	1703.3	1849.28	1687.7	1905.54	1623.36	1482.34	1621.84	1646.48	1718.88	1899.62	1718.7	1728.02	1601.86	1541.81	1525.63	1314.81	1173.36	1215.26	1062.72	935.66	950.148	732.569	1035.16	1168.54	1552.76	1657.97	1856.61	2276.65	2564.9	2497.1
497.011	542.672	552.277	501.873	378.758	801.339	581.903	509.813	707.917	774.508	737.808	983.845	1049.03	1152.25	750.435	982.4	949.995	1122.04	1214.71	1308.01	961.033	870.618	749.044	1002.04	1087.5	1047.66	895.58	824.589	564.17	771.85	1019.44	1372.76	947.286	896.079	1243.79	1152.01	1119.53	1202.93	1062.17	1021.64	872.497	986.983	821.513	903.031	1051.28	1141.71	1348.13	1534.97	1527.29	1466.81
1166.41	940.611	796.166	761.503	506.634	248.784	64.2075	124.457	0	245.109	813.381	721.812	645.713	697.844	923.565	953.16	1052.75	1425.07	1352.66	1122.99	1240.61	1252.23	1190.17	1128.95	1111.51	1295.83	1349.33	1137.38	874.711	780.746	935.567	1190.83	1026.77	1227.74	1171.26	979.1	1314.87	1679.87	1918.11	1827.66	1815.15	1813.64	1688.64	1481.66	1452.22	1338.59	1018.35	1180.11	1048	1477.52
6281	7034.81	7712.21	8081.76	8872.39	9419.87	9882.06	10658.3	10356.5	10766.5	10904.9	10878.7	11804.1	11930.8	12058.7	12526	12242.2	12788.1	13473.7	13782	14337.8	14562.5	15379.8	16310.1	16587.3	17441.1	18326.6	18318.8	18828.8	19508.6	20341.5	20404.1	20312.5	20994.6	21345.1	21015.9	21259.3	21039.1	20726.4	19750.7	19723.3	19275.7	18456.8	17756.5	17380.8	15944.9	15046.1	14203.5	13800.9	12903.8
757.547	865.917	733.953	398.118	127.955	27.3688	87.3634	511.057	463.638	576.077	411.845	676.471	908.362	803.652	855.917	835.385	559.22	554.138	457.573	590.195	82.5527	480.041	507.578	776.39	980.997	972.381	1109.16	1074.36	1158.12	1665.74	1572.87	1632.59	1640.68	1617.87	1685.47	1565.26	1537.55	1438.11	1309.75	1150.19	1113.22	823.403	699.279	815.289	1160.33	1364.59	1570.31	1495.29	1418.18	1798.44
330.568	233.76	762.922	929.343	1155.69	1153.93	1316.21	1358.97	1228.82	1019.3	1314.37	1023.52	819.745	766.276	962.596	1023.14	1253.93	1413.37	1313.48	1379.45	1383.52	1513.84	1586.07	1822.59	1946.15	1938.52	2106.42	2428.9	2393.11	2285.71	2342.22	2245.45	2038.87	1916.99	1792.71	1685.56	1531.02	1514.91	1458.21	1509.81	1592.68	1455.91	1700.18	2033.53	2212.01	2377.71	2210.43	2319.25	2360.79	2307.52
1442.08	1060.59	930.068	1037.78	841.609	472.712	308.827	296.205	238.986	231.49	178.861	56.7693	0	118.919	433.812	697.103	813.089	975.606	1046.87	1303.21	1485.65	1478.91	1693.01	1658.16	1432.78	1582.79	1771.4	1863.46	1666.87	1979.12	1986.32	1744.25	1975.87	1991.52	1768.09	1507.71	1522.72	1556.87	1339.83	1290.52	1334.93	1216.67	1390.97	1329.82	1414.05	1537.74	1783.31	1747.18	1621.15	1690.23
695.843	863.598	893.745	824.437	850.789	808.86	544.977	637.534	949.572	856.402	696.523	804.36	1070.76	1324.4	1422.94	1722.27	2004.15	1834.18	1693.13	2018.13	2385.08	2336.09	2641.89	2796.55	2917.98	3096.93	3147.34	3437.25	3135.61	3032.52	3036	2579.08	2562.99	2275.23	2035.04	1915.57	1676.83	1823.97	1441.79	1243.74	1065.9	735.393	607.351	327.382	335.782	289.188	89.6426	0	54.2339	179.359
1007.24	899.545	893.994	955.516	1141.51	1025.01	1311.01	1452.03	1917.72	1911.34	2446.81	2569.36	2545.41	2790.48	2881.86	2784.66	2770.92	2310.87	2161.49	1667.86	1798.24	1822.31	1638.66	1409.4	1335.37	1503.47	1684.44	1501.84	1402.7	1414.98	1392.45	1115.51	1053.81	882.628	937.072	652.439	597.215	453.527	242.903	205.504	249.364	198.715	82.9775	33.8797	0	283.172	442.276	395.428	348.345	723.91
2853.68	2766.38	2803.32	2854.13	3093.54	3311.29	3314.1	3205.23	2864.15	2649.72	2630.21	2436.88	2537.27	2023.23	1964.15	1663.24	1596.56	1620.63	1639.25	1722.24	1797.94	1368.61	1466.59	1262.66	1165.67	1196.19	1250.31	1335.95	1121.49	1068.91	1215.49	1096.78	1234.33	1117.6	980.843	884.615	1089.6	1587.34	1481.77	1395.54	1608.51	1551.62	1697.92	1767.67	1567.98	1516.56	1302.11	1588.48	1490.9	1172.16
806.715	1282.26	1599.15	1571.14	1872.93	1988.57	2094.54	2232.52	1949.21	1872.74	1772.07	1606.29	1636.17	1436.43	1388	1361.04	1302.69	1547.85	1626.16	1373.97	1322.37	1345.75	1400.97	1497.55	1683.02	1787.57	1696.11	1570.83	1449.52	1352.63	1496.15	1479.95	1478.54	1471.68	1394.92	1329.67	1268.95	1179.19	1322.14	1380.71	1500.17	1235.2	882.916	1097.14	1258.45	1044.1	1125.98	1008.91	831.507	540.967
2734.14	2530.18	2294.45	1903.31	1553.24	1153.77	840.262	1011.72	929.512	1038.68	1245.94	1080.47	1386.16	1721.35	1775.13	1769.85	1675.95	1830.34	1700.38	1473.45	1746.43	1683.85	1520.36	1536.69	1531.57	1433.68	1462.66	1334.19	1212.75	1267.23	1238.37	1230.92	1805.84	1683.62	1503.3	1474.48	1555.27	1804.01	1664.2	1429.17	1354.79	900.029	1020.19	1155.24	1301.58	1377.47	1383.61	1304.32	1411.36	1280.14
2998.26	2955.58	2667.25	2507.1	2078.54	1772.06	1575.97	1435.81	1567.95	1557.09	1473.14	1286.09	1069.69	1238.73	1366.45	1467.48	1687.44	1571.07	1970.45	1570.4	2121.65	2272.81	2350.43	2532.01	3214.91	3363.07	3226.93	3218.62	3409.96	2928.78	2700.8	2611.25	2271.21	1635.24	1371.27	1368.12	1328.07	1109.24	1184.92	1760.67	1437.45	1476.23	1369.8	1385.29	1206.3	723.958	847.927	646.286	31.6642	8.61966
0	246.889	446.162	482.194	803.345	1054.92	890.79	659.032	669.822	817.804	650.131	446.443	649.064	720.971	847.038	1164.27	1216.75	1056.41	931.555	906.494	980.232	1010.38	616.327	613.285	325.846	862.101	1109.32	1243.54	1205.19	1043.44	937.718	951.466	943.551	1043.23	544.405	428.133	422.245	533.72	885.739	842.642	887.762	809.213	769.26	1021.64	923.744	951.171	989.647	800.958	846.738	936.895
0	293.274	369.302	224.95	298.14	201.622	252.894	449.582	674.786	795.023	570.187	899.273	1486.45	1667.68	1883.3	2199.18	1936.22	2044.11	2451.05	2328.01	2136.82	2026.21	2190.71	2143	2105.39	2131.4	2226.5	1829.55	1908.46	1673.34	1356.86	1183.22	1369.56	1480.1	1759.87	1592.28	1853.46	1954.55	1971.74	1964.73	2048.39	1893.97	1523.43	1522.35	1765.46	1583.38	1414.44	1521.82	1561.03	1405.7
108.961	98.3122	87.2176	78.4436	80.2923	77.3706	119.865	109.354	85.3647	58.5037	70.9483	79.9721	77.6516	83.8862	82.5577	56.0832	59.628	64.304	58.1519	38.1364	32.024	69.8484	112.197	116.841	112.443	111.475	113.051	110.887	114.571	151.416	124.741	73.7145	89.5219	71.7111	102.787	92.3459	110.65	110.955	82.5229	80.1888	103.571	104.406	138.409	106.4	116.387	97.9591	95.874	99.5407	101.724	80.3394
141.595	100.077	87.8903	70.1485	49.5169	24.289	12.6845	20.7138	23.5238	23.5238	42.7552	34.0567	29.4175	34.4854	50.9019	33.5298	25.238	27.4224	27.4224	5.8798	19.8105	26.8356	40.241	24.0725	30.3556	32.0644	33.4477	33.4477	35.4079	23.1144	28.9338	14.6074	23.395	18.0205	25.9201	20.1797	21.3784	21.4958	31.7219	65.3725	60.934	86.6053	87.4861	97.1248	113.404	112.206	120.495	110.467	70.6328	69.1748
56.7201	47.1431	41.0388	38.0905	23.9592	16.9757	8.26618	11.5277	16.2557	14.5724	9.15013	3.83402	0	9.95161	7.04742	25.6059	30.4994	23.9811	26.0369	28.1278	32.8314	35.6304	45.0342	49.6233	36.4317	35.4063	53.3526	55.5729	59.8904	64.7356	64.4228	45.0675	49.2177	48.2081	38.6588	28.9301	38.2567	31.8482	36.0637	28.9393	34.0565	25.2975	32.1988	47.7013	39.0371	26.3401	33.6163	27.1282	43.3634	48.5093
0	5.0244	25.1113	31.2931	34.6641	34.6641	34.1091	34.1091	17.4203	17.4203	21.5488	10.3174	9.05751	5.45798	7.4644	5.08382	10.7569	19.5633	19.5633	30.2251	34.0438	33.1943	33.1943	32.1776	45.8554	43.2433	29.7952	44.0415	75.6286	63.5981	72.8554	90.8314	101.06	112.738	126.481	129.778	116.294	71.579	95.7654	92.3638	74.3878	65.941	49.3558	32.5521	37.9674	45.1275	56.3475	48.5417	71.9462	76.3406
0.795254	6.52517	12.4386	12.4386	12.4386	12.4386	11.6433	11.6433	14.6299	14.6299	8.90001	2.98661	2.98661	2.98661	7.53859	13.6575	13.6575	12.0378	31.451	41.9671	46.2459	50.0245	50.0245	45.4725	39.3536	39.3536	37.9866	18.5734	8.05737	3.77856	8.34794	10.0982	10.0982	10.0982	15.0592	19.8473	26.6509	28.6921	28.6921	20.3441	31.3619	31.3619	31.3619	26.4009	21.6128	20.5229	19.3541	20.2264	23.5571	10.789
12.0468	7.50746	5.2378	2.96815	5.92131	3.65166	1.382	1.382	1.382	1.382	1.382	1.382	1.382	15.9963	18.0745	18.0745	18.0745	18.0745	18.1067	18.1067	28.4937	28.4937	8.65656	6.57836	17.7266	17.7266	28.718	28.6859	34.589	36.4221	45.8664	49.558	49.558	38.4098	46.5521	42.9855	42.9855	39.646	27.4259	20.4426	20.5797	21.332	21.332	20.1036	14.5921	61.254	82.0213	105.352	102.891	116.673
84.0374	64.7815	53.4418	45.9131	38.5793	27.2395	15.8998	12.4761	12.4761	5.48683	9.7572	9.7572	7.8632	8.37742	8.37742	8.37742	8.37742	8.37742	8.37742	4.10705	4.10705	6.67372	2.15355	2.15355	2.78295	2.78295	2.78295	5.84574	6.52977	6.52977	2.04599	2.07686	4.41581	10.8105	18.8078	20.3175	20.0552	19.3712	23.5354	23.5354	23.5045	21.1656	14.1415	6.14425	4.6345	1.83402	1.83402	1.61491	1.61491	1.61491
10.2548	6.81216	5.09083	3.36951	6.65217	6.65217	3.28267	3.28267	3.28267	3.28267	3.28267	3.28267	3.28267	0	4.91658	4.91658	11.2636	11.2636	11.2636	11.2636	11.2636	18.7799	18.7799	14.5885	23.9539	17.6068	17.6068	17.6068	37.5687	47.5497	57.7255	57.7255	70.1905	62.0445	66.3885	69.295	69.295	51.4647	44.3159	26.6238	26.6238	13.4337	26.7711	27.1788	43.7529	43.7529	44.3493	44.245	49.7008	57.5373
3.40431	3.40431	3.40431	3.40431	3.61508	3.61508	0	0	11.7061	11.7061	11.7061	11.7061	11.7061	29.3216	29.3216	34.8048	39.4258	27.7197	27.7197	27.7197	27.7197	27.7197	9.8935	16.5282	11.045	6.42394	6.42394	7.12517	12.0193	13.7943	13.7943	22.5184	15.8837	15.8837	15.8837	22.9959	42.9315	41.7522	47.3564	50.9991	58.6978	58.6978	58.6978	59.1941	65.8692	45.2323	41.5175	36.3079	32.6652	43.1071
31.0016	25.1639	21.8073	18.4508	21.4375	12.6602	9.30361	10.14	9.11451	8.05505	8.05505	8.05505	10.9728	4.62945	4.62945	4.62945	5.51916	16.8936	16.8936	16.8936	16.8936	13.9758	13.9758	27.588	27.588	24.9866	13.6122	21.6322	21.9288	24.4044	25.0775	25.0775	26.1859	31.1608	46.1694	46.1694	39.4196	39.1229	43.6174	42.9444	45.274	30.5534	25.5785	10.5699	10.5699	9.29978	9.29978	2.32969	2.32969	0
10.0194	10.1356	10.1356	10.1356	10.1356	10.1356	10.1356	10.1356	10.1356	12.2679	12.1518	12.1518	12.1518	12.1518	12.1518	12.1518	12.4416	12.4416	1.23263	1.23263	2.49781	2.49781	2.49781	2.49781	2.49781	2.20799	6.77464	23.0084	23.0084	21.7432	21.7432	26.2835	26.2835	26.2835	26.2835	21.7168	9.9179	13.6477	22.2064	22.2064	39.3688	39.9865	39.9865	45.212	45.6884	40.3107	36.5809	28.0223	28.0223	17.927
2.24567e-13	1.12283e-13	5.61416e-14	0	9.85723	9.85723	9.85723	9.85723	14.3039	14.3039	14.3039	14.3039	14.3039	13.5462	13.5462	13.5462	21.4663	17.2457	17.2457	17.2457	17.2457	17.2457	8.14609	9.18297	14.4575	15.3304	15.1044	36.1163	36.3704	36.3704	36.3704	36.3942	44.2893	39.0148	34.8693	38.9805	17.9685	17.7145	28.3206	28.3206	37.8019	42.5439	51.95	48.1135	46.3336	46.3336	51.8143	46.6888	57.6501	48.145
13.9175	18.5021	16.5139	14.5256	12.5374	10.5492	8.56098	4.58455	4.58455	4.58455	2.24567e-13	2.24567e-13	1.12283e-13	0	1.12283e-13	5.14935	5.14935	5.14935	5.14935	5.14935	5.14935	5.14935	15.845	15.845	10.6957	21.1573	21.1573	21.1573	21.1573	21.1573	21.1573	14.3662	14.3662	22.4876	18.5141	18.5141	18.5141	18.5141	20.105	20.105	16.2003	27.4929	20.8349	14.3468	14.3468	24.109	31.1873	34.4775	34.4775	38.4329
40.9661	29.9869	24.4973	19.0077	13.5182	8.02857	0	0	1.12283e-13	1.12283e-13	1.12283e-13	1.12283e-13	6.89969	6.89969	6.89969	13.3021	13.3021	13.3021	13.3021	14.3052	14.3052	14.8301	14.8301	22.6057	16.2033	16.2033	16.2033	16.2033	15.2003	15.2003	12.2039	12.2039	4.4282	4.4282	4.4282	4.4282	4.4282	4.4282	9.76993	5.34173	18.3213	18.3623	31.0659	31.0659	32.0628	32.0628	32.0628	26.7211	26.7211	13.7721
30.2229	19.8566	14.6734	9.49021	6.32681	3.1634	3.3685e-13	5.65378	5.65378	5.65378	5.65378	5.65378	5.65378	5.65378	5.65378	5.65378	2.24567e-13	1.12283e-13	4.86084	5.68172	5.68172	5.68172	5.68172	5.68172	5.68172	5.68172	5.68172	0.820872	0	4.27715	4.27715	9.54705	9.54705	9.54705	11.2625	11.2625	11.2625	11.2625	6.98537	6.98537	7.78568	7.78568	7.78568	24.251	26.5919	26.5919	26.5919	26.5919	26.5919	20.5216
8.25074	8.25074	6.24316	4.23558	0.368701	0.368701	0.148282	0.148282	0.148282	0.148282	0.148282	3.22696	3.22696	3.07867	3.07867	3.07867	3.09282	3.09282	3.09282	3.09282	0.0141421	0.0141421	0.0141421	0.0141421	0.0141421	3.77132	3.77132	3.77132	3.77132	15.8816	15.8816	15.8816	15.8816	15.8816	16.1353	16.7802	16.7802	19.8047	8.31521	8.31521	9.327	9.327	9.327	5.30199	10.2269	10.2269	11.7608	15.6984	24.8152	26.0501
27.0412	24.4622	21.7285	21.269	26.0563	22.1933	18.3303	18.3303	18.3303	18.3303	13.1832	12.0539	8.65029	0	1.12283e-13	1.13267	1.13267	1.13267	2.55436	2.55436	2.55436	2.55436	6.00073	6.00073	4.86806	4.86806	4.86806	10.9474	10.9474	10.9474	15.9318	12.4854	12.4854	12.4854	22.1375	22.1375	28.4211	29.9346	30.6608	25.6764	26.2211	26.2211	31.7792	22.1272	22.1272	13.8645	19.4289	21.4637	25.817	25.2723
2.53866	2.53866	2.53866	2.53866	4.34721	16.4067	19.6008	19.6008	16.0654	16.0654	16.0654	16.0654	16.0654	20.5196	8.46008	5.26602	5.26602	5.26602	5.26602	6.26272	6.26272	6.26272	0	1.12244e-13	1.12244e-13	18.389	18.389	18.389	17.6236	17.6236	17.6236	27.2176	27.2176	32.6634	16.533	16.533	16.533	32.1479	32.1479	32.1479	22.554	24.3592	24.9177	41.967	41.967	41.967	29.0995	30.2736	32.6219	38.4504
11.4168	11.4168	11.4168	11.4168	11.4168	0	9.10363	9.10363	9.10363	9.10363	22.1306	22.1306	22.1306	26.9423	28.8127	20.1159	20.1159	22.3654	22.3654	20.7596	20.7596	20.7596	15.9479	14.0775	14.5148	21.6962	19.4466	19.4466	13.2376	13.2376	24.7781	26.7957	34.5014	33.6573	26.4759	40.5314	40.5314	35.3193	35.3193	33.3373	31.3197	23.614	23.614	23.614	10.9663	10.9663	10.9663	10.9663	1.40785	1.40785
65.0204	49.3019	41.4427	33.5835	25.7242	14.5637	7.25795	7.25795	0.553454	0.553454	0.553454	0.553454	1.4415	1.4415	3.47677	2.92332	2.92332	9.11658	9.11658	16.0635	23.4423	22.5542	22.5542	21.5735	21.5735	21.5735	15.3803	16.238	17.4273	11.5977	11.8972	11.8972	15.3769	15.3769	15.3769	15.3769	14.5192	6.38298	4.83373	4.53424	18.6568	14.1226	16.5417	18.5281	18.5281	18.5281	26.224	33.9198	49.3115	38.937
9.31795	9.31795	9.31795	9.31795	9.31795	9.31795	9.31795	12.2796	17.2381	11.5504	22.9575	22.9575	22.9575	22.9575	22.9575	22.9575	20.6259	11.4071	11.4071	1.12355e-13	0	6.48908	6.48908	6.48908	6.48908	7.99101	7.99101	16.5924	16.5924	16.5924	11.4137	11.4137	11.4137	11.4137	9.28181	11.4697	2.86835	17.8197	18.5283	20.9071	20.9071	20.9071	23.8915	23.8915	21.7036	21.7036	6.75224	7.36304	3.67374	3.67374
49.9994	36.5821	36.5047	29.7961	23.0874	16.3788	9.67011	9.27174	9.01561	9.01561	16.127	9.4957	10.7582	10.7582	10.7582	10.7582	10.7582	8.37387	8.37387	1.26247	1.26247	0	5.69056	5.69056	8.43183	8.43183	15.5625	15.5625	15.5625	15.5625	15.5625	14.317	17.1451	23.7723	31.8743	24.7437	24.7437	26.1136	26.1136	26.1136	21.6685	30.3144	21.4507	13.3487	19.0657	19.0657	17.6958	17.6958	17.6958	19.5436
59.8741	42.7672	34.5736	27.8245	19.271	10.7176	2.16413	2.16413	2.16413	2.16413	2.16413	11.423	9.61872	9.61872	9.61872	9.61872	9.61872	9.61872	9.61872	19.9162	10.9933	10.9933	10.9933	10.9933	11.3346	11.3346	11.3346	11.3346	1.03715	0.341317	0.341317	0.341317	0.341317	0	0	9.34309	9.34309	13.0529	13.0529	13.0529	13.0529	13.0529	13.797	13.797	4.45392	4.45392	0.744108	0.744108	0.744108	3.17373
31.0523	26.3449	23.9912	21.6376	19.2839	21.9828	24.1389	26.6262	25.0027	12.0497	14.7631	14.7631	15.8702	20.6182	15.5656	11.565	15.0435	15.0435	15.0435	14.6	14.6	15.7641	11.0161	11.0161	18.9663	13.0005	13.0005	18.5511	16.2812	40.7649	38.4938	38.4938	53.8893	45.4299	45.4299	48.039	42.4883	42.4883	19.0904	19.0904	19.0904	8.18184	20.2126	33.7077	40.4646	40.4646	40.4646	39.3788	39.3788	41.3859
79.1917	56.5655	45.2524	33.9393	22.6262	11.3131	1.12283e-13	0	3.02553	3.02553	5.01388	5.01388	5.46667	7.62987	7.62987	8.4459	11.7695	8.74394	10.7448	8.75645	25.2746	27.9923	27.4192	27.4192	36.5673	33.2437	33.2437	31.2429	31.2429	19.1879	16.0174	17.8904	18.8835	11.9279	11.9279	24.4269	30.2482	31.2246	29.6171	29.6171	26.154	25.161	37.1188	37.1188	24.6197	18.7985	17.8221	14.9664	14.9664	14.9664
42.2524	44.6272	44.2442	42.7991	42.7991	39.844	31.7605	31.3611	13.5789	7.70109	6.18466	11.3427	11.3427	11.3427	11.8043	11.8043	16.0269	22.4	28.9536	25.2052	18.9851	18.9851	18.9851	16.9697	17.5785	13.3559	6.98282	0	6.82356	10.4674	10.4674	10.4674	10.4674	10.2858	10.2858	17.409	17.409	30.5044	27.8085	27.8085	27.8085	27.8085	40.2937	49.5352	42.412	42.412	22.8784	22.3158	23.0866	23.0866
130.38	101.67	82.6742	63.6787	44.7497	27.6162	7.48529	1.92832	1.92832	1.92832	1.92832	1.92832	1.92832	0	0	0	0.462842	0.462842	0.462842	0.462842	5.96625	5.96625	5.96625	5.96625	8.6359	8.17306	8.17306	8.17306	8.17306	2.66965	10.6688	10.6688	10.6688	7.99912	7.99912	7.99912	14.3222	14.3222	20.0491	12.2286	13.7486	25.3201	25.9919	25.9919	27.5794	21.2564	21.2564	15.5294	15.3508	13.8309
3978.08	2540.6	1836.66	1013.61	595.545	348.548	126.709	123.248	116.123	119.108	119.108	0	5.92922	5.92922	7.19514	7.19514	7.88349	7.88349	4.89829	12.6712	15.1674	14.1885	19.3292	19.1757	19.1757	18.4873	18.4873	18.4873	10.7144	8.21825	4.60448	7.24796	6.13556	7.355	7.355	7.355	14.1423	16.5736	30.8219	44.2953	36.5111	36.5111	35.2917	35.2917	36.4374	29.6501	30.1373	24.2658	9.45578	9.45578
24.6329	19.269	16.8857	13.3177	8.86373	6.18177	1.1472	1.1472	1.1472	1.1472	12.3621	11.1774	11.1774	11.1774	11.1774	14.9082	18.2581	26.5456	26.5456	15.3307	15.3307	15.3307	15.3307	15.3307	19.2392	15.8893	7.60173	15.4945	15.4945	15.4945	15.4945	15.4945	15.4945	9.45077	14.5158	17.1073	12.3008	20.6051	20.6051	20.6051	20.6051	23.7422	22.7503	17.6853	15.0938	12.0075	10.0274	10.0274	10.0274	10.0274
6.43349	6.43349	6.43349	6.43349	6.43349	6.43349	4.88052	4.88052	4.88052	1.12283e-13	1.12283e-13	1.12283e-13	2.24567e-13	2.24567e-13	3.3685e-13	2.24567e-13	1.12283e-13	1.12283e-13	2.24567e-13	2.24567e-13	3.3685e-13	2.24567e-13	2.24567e-13	1.12283e-13	1.12283e-13	1.12283e-13	1.12283e-13	0	0	0	0	0	0	0	0	3.5842	3.5842	3.5842	5.80839	5.80839	12.4615	13.3738	13.3738	13.3738	11.8137	11.8137	11.8137	9.58946	9.58946	2.93634
8.33022	5.95016	12.7556	12.1591	10.9691	9.77908	8.58905	8.58905	13.6418	13.6418	13.6418	10.7744	10.9245	10.9245	10.9245	10.9245	10.9245	5.87176	8.68755	8.68755	3.55946	2.8158	2.8158	2.8158	4.74242	7.38483	7.38483	18.5141	18.5141	18.5141	18.5141	24.5881	24.5881	22.7509	20.1085	21.5154	11.6594	11.6594	11.6594	11.6594	5.58535	5.58535	5.49595	5.49595	4.08902	0	5.61416e-14	2.24567e-13	3.3685e-13	9.02563
68.6801	50.2753	41.0729	31.8705	22.6681	13.4657	4.2633	4.2633	1.12283e-13	2.24567e-13	2.24567e-13	3.3685e-13	4.49133e-13	5.54548	5.83026	5.83026	7.60579	7.628	9.43607	9.43607	13.124	13.124	7.57856	7.29379	7.29379	5.51825	5.49604	8.61249	8.61249	4.92452	4.92452	4.92452	8.73463	8.73463	8.73463	8.73463	3.81011	3.81011	5.89688	5.89688	8.67176	4.86165	4.86165	5.40188	7.53883	7.53883	7.53883	8.43278	8.43278	9.34496
5.84865	4.1776	3.34208	6.23057	5.39505	4.55953	3.72401	3.72401	3.72401	3.72401	4.65593	4.65593	0.931924	3.30676	3.30676	3.30676	3.30676	3.30676	5.46826	4.53633	4.53633	4.53633	2.1615	2.1615	2.1615	2.1615	2.1615	0	0.773766	20.5457	20.5457	33.1552	33.1552	33.1552	33.1552	34.8293	35.2504	55.9416	37.2255	47.0957	34.4861	34.4861	34.4861	38.486	36.8119	47.1501	32.411	38.0812	30.9034	37.5073
6.87901	8.57075	8.57075	8.57075	8.57075	8.57075	8.57075	8.57075	6.86581	1.69174	0	0	4.56785	26.2397	38.1038	38.1038	38.1038	38.1038	40.6651	40.6651	40.6651	36.0973	23.2089	19.885	19.885	19.885	29.5465	37.7083	41.9222	49.4731	49.4731	40.6896	34.1385	46.1732	46.1732	36.5117	25.7886	23.7062	16.1554	16.1554	18.6659	16.6768	10.5153	10.5153	15.2675	15.2675	13.1359	13.1359	13.1359	10.6254
33.0868	31.5509	26.8242	22.0975	17.3708	13.3955	8.66885	2.36992	2.36992	8.03505	6.41651	6.41651	6.41651	6.41651	5.66514	5.66514	5.66514	5.66514	0	5.40532	5.40532	5.40532	8.76999	21.6359	21.6359	27.961	27.961	27.961	29.8286	32.2129	32.2129	28.8483	20.7268	20.7268	14.4017	15.1242	29.5615	22.2886	19.9042	19.9042	22.7204	20.7042	33.4681	38.2459	37.5234	23.0861	23.0861	23.0861	23.0861	20.2699
0	0	2.97219	2.97219	12.7391	11.8628	11.8628	11.8628	14.829	14.829	18.4275	15.4553	15.4553	5.68837	14.2539	14.2539	14.2539	11.2877	11.2877	8.10941	8.10941	8.10941	17.6358	9.07026	9.2949	9.2949	9.2949	9.2949	11.3736	11.3736	11.4001	7.59111	7.59111	18.2264	18.2264	18.2264	18.5306	32.1507	39.6218	39.5953	33.8779	33.8779	23.018	23.018	26.9589	26.6547	18.52	19.0332	35.002	35.002
3.11422	5.72237	8.93729	8.93729	12.3263	12.3263	12.0958	12.0958	9.4749	9.21212	6.60397	3.38906	3.38906	0	0	0	0	0	10.2691	10.2691	10.2691	10.2691	10.2691	10.2691	10.2691	10.2691	10.2691	0.2809	0.2809	5.94497	5.94497	5.94497	7.60753	29.0262	29.0262	29.0262	28.7453	28.7453	23.0812	23.0812	28.0992	37.7726	20.3126	22.4326	22.4326	22.4326	22.4326	22.4326	22.4326	17.4146
19.8478	11.5104	7.34169	3.17298	3.17298	3.17298	1.51228	0	9.07491	17.1126	29.1707	29.1707	37.0774	40.3925	40.3925	39.6326	39.3725	30.2976	21.5959	9.53785	12.0344	11.4913	8.17615	15.6987	15.6987	26.7175	28.8384	36.1295	39.1909	58.4434	77.8746	81.7692	74.4712	74.4712	69.4007	82.1469	76.9622	79.0695	60.8953	44.6393	40.7446	40.5201	41.4814	53.6081	38.7411	34.2172	42.1902	41.7007	37.3324	41.8442
74.7914	53.0651	38.403	30.1792	26.1135	14.8763	3.50649	8.1922	8.11296	14.8028	10.0512	17.8201	10.9271	0	9.70015	12.5587	10.7127	15.3952	12.458	12.458	5.38259	5.38259	11.5126	18.8925	21.1274	18.2877	13.6052	21.2208	24.6708	49.0682	59.687	53.557	39.4847	40.3355	43.2939	43.2939	41.4164	37.9663	12.4208	21.22	22.1359	19.1282	17.9113	36.9305	39.3726	30.7655	33.1546	38.3714	24.5394	27.7385
156.647	115.688	93.3359	68.6884	52.5409	27.627	20.2662	14.5343	27.0809	27.0809	41.7319	52.1142	57.5128	53.9868	55.1902	47.1431	43.7547	33.3007	33.3007	18.8616	5.79105	0	8.57913	11.3271	8.06014	12.8913	9.15032	11.1497	11.9285	11.9285	18.1009	23.9799	14.7998	8.86904	4.77648	5.28297	9.01329	8.69601	13.5075	7.33513	2.57888	6.83829	12.2646	19.1057	14.9203	14.2901	17.4913	16.5544	31.7941	18.0602
36.1554	22.4278	15.564	11.4298	13.2034	12.5725	4.17885	0	0	3.61791	5.93961	5.93961	3.21008	14.537	10.4679	18.7086	19.1986	46.2208	40.3673	40.3064	40.3064	48.3085	41.8545	55.2989	50.4043	68.8103	52.7498	64.6381	69.5658	82.2057	81.8747	70.8761	66.3679	63.3625	62.9425	88.2283	87.653	127.787	131.475	128.543	149.288	155.783	156.933	139.333	110.595	97.858	57.1477	40.8199	37.3286	38.7627
996.734	775.55	639.23	686.734	568.22	444.712	317.382	243.136	288.207	256.926	499.256	508.445	349.343	318.859	487.258	449.655	757.282	822.84	826.348	716.049	801.679	804.687	863.684	660.751	877.124	621.94	529.243	574.603	455.567	424.518	475.418	638.948	660.575	611.977	702.807	727.347	740.534	785.912	774.672	825.93	693.236	696.19	627.483	581.624	647.358	617.757	619.942	615.893	494.652	506.905
252.868	84.4588	23.6633	161.807	67.7085	56.8244	0	46.7786	14.7585	203.776	406.456	757.788	719.062	767.542	757.298	701.68	690.349	638.439	605.462	768.286	717.174	614.115	715.068	766.051	832.06	1070	1166.68	1131.15	776.318	528.103	530.578	420.845	383.378	527.025	491.478	551.211	487.245	556.462	593.687	624.047	649.121	674.51	614.193	809.268	1022.02	1151.93	1277.9	1370.44	1360.75	1406.37
1208.09	1055.69	1113.06	1334.03	1522.91	1493.09	1687.96	1843.9	2059.76	1991.95	2225.08	2241.74	2163.43	1953.87	1988.95	1813.74	1739.64	1497.08	1419.42	1529	1409.6	1262.95	1273.93	1242.83	1464.04	1484.92	1890.91	2084.2	1880.66	1967.36	1932.22	1827.9	1892.17	1774.63	1719.79	1286.73	1011.99	1056.4	1021	1087.04	1153	1043.39	1091.94	983.493	1071.18	1115.04	1038.03	989.858	893.642	846.092
1894.18	2081.91	2092.68	2032.58	2304.5	1986.53	1939.9	1893.93	1451.81	1276.35	1111.12	1109.63	1140.47	1264.3	1613.67	1792.72	1924.69	1992.18	1943.14	2029.43	2002.88	2056.82	1735.86	1688.39	1367.66	1308.17	1468.98	1538.8	1675.38	1746.12	1870.48	1855.83	1994.37	1976.12	1866.84	1815.35	2005.22	1695.34	1760.16	1462.6	1460.76	1009.69	982.687	1304.51	1216.48	943.828	1016.58	971.466	1460.44	1274.84
2069.17	2571.92	2387.12	2090.29	1687.9	1637.37	1371.18	1297.57	1100.03	886.248	257.295	224.405	485.399	607.062	920.572	1178.2	1240.29	1104.26	1220.03	1593.77	1694.88	1645.89	2010.72	1968.25	2349.34	2248.96	2401.95	2232.62	1959.09	2289.85	2329.45	2227.98	2163.59	1744.36	2103.81	2198.85	2474.98	2687.47	2339.39	2304.29	2011.54	1923.56	2002.45	2053.41	1947.84	1728.66	1342.65	1147.46	976.024	1002.53
1764.86	1213.98	863.748	821.575	863.916	1056.44	901.464	556.668	491.293	731.93	1061.9	1132.22	1068.58	952.147	718.079	566.992	553.905	887.604	793.237	453.849	451.061	459.841	456.082	500.75	720.057	853.339	405.023	372.725	629.689	939.807	1270.31	1164.51	1251.04	1277.7	1383.55	1354.96	1617.19	1760.22	1695.83	1424.69	1515.68	2032.28	1849.76	1934.67	2140.88	1869.7	1757.86	1589.12	1241.51	1067.42
45.8365	0	38.4165	1.74268	87.3009	353.301	390.635	367.956	473.546	592.66	689.403	594.636	607.04	804.625	359.366	507.517	682.255	972.519	1286.19	1253.43	1527.61	1582.53	1357.81	1637.63	1505.84	1650.93	1617.65	1250.8	1247.3	1056.89	951.413	1015.89	796.797	970.453	826.323	735.183	876.958	894.377	1085.92	1296.51	1568.86	1760.59	1860.18	1848.78	1868.11	1958.66	2020.44	2214.53	2152.98	1965.05
427.423	556.936	551.682	416.131	352.078	0	230.338	369.844	585.805	590.289	617.166	581.565	803.539	725.641	1037.47	913.929	941.22	1047.86	1259.59	1564.6	1647.05	1713.01	1950.78	1823.6	2212.76	2287.32	2103.6	1857.44	1755.67	1721.9	1455.81	1311.63	1273.19	906.515	819.72	738.435	916.607	728.681	713.26	754.737	913.834	745.257	761.416	588.743	738.898	892.806	919.456	1060.33	1382.5	1167.24
612.323	589.732	537.203	427.658	338.999	370.109	467.542	824.982	845.963	766.538	842.368	965.781	1243.09	1308.49	1374.68	1299.22	951.564	1170.33	1439.57	1453.95	1226.89	1435.38	1463.24	1320.11	1453.59	1599.8	1382.54	1438.13	1362.88	1597.79	1329.48	1017.64	1093.78	677.227	646.194	814.161	513.341	419.034	243.206	0	169.666	376.888	573.218	605.628	418.404	524.899	762.289	768.127	888.564	930.964
552.824	710.447	1091.87	1230.96	1629.33	1576.43	1411.1	1275.43	1374.18	1245.25	1404.18	1321.37	1241.9	883.275	850.704	1143.54	1500.14	1564.14	1501.89	1084.25	1130.87	1168.3	1399.67	1369.83	1329.65	963.746	816.934	493.855	602.691	366.1	250.884	81.9401	286.56	438.982	564.507	841.496	1208.58	1601.58	1589.43	1495.08	1588.18	1246.95	882.686	927.968	581.903	564.564	40.0154	0	33.6568	76.5785
255.606	378.083	315.561	287.468	251.354	616.737	509.129	365.074	448.467	552.278	443.695	641.596	676.628	649.77	545.264	720.628	748.07	716.444	592.22	868.366	1158.09	1044.25	936.246	899.075	679.383	926.524	1011.34	1038.46	1176.59	836.951	1195.26	1165.81	1047.17	1108.52	1045.16	985.28	936.259	608.925	764.437	517.407	416.292	265.839	254.234	439.116	801.036	952.867	1388.27	1423.94	1772.08	2010.87
1139.41	1464.83	1383.65	1444.31	1630.26	1854.51	1749.31	1742.03	1565.02	1516.76	1269.09	1359.87	1189.18	798.662	715.806	655.057	516.5	636.911	987.18	1182.2	1237.79	1743.01	1807.94	2171.3	2239.98	2363.07	2104.49	1861.62	1681.16	1521.17	1173.36	1619.39	1272.22	1328.11	1281.45	1578.62	1789.19	1766.89	1681.28	1626.69	1062.49	817.191	869.362	689.969	494.687	130.288	39.8447	124.69	0	113.252
603.734	767.91	585.377	553.172	543.421	574.683	584.779	702.156	998.775	984.692	915.123	1469.16	1505.59	1400.07	1494.29	1413.2	1360.79	1183.07	1566.68	1538.66	1219.13	1320.4	1801.69	1890.36	2176.57	1949.53	1806.58	1775.73	1705.37	1553.88	1308.31	1144.34	1051.11	894.341	1021.31	910.769	649.9	867.404	961.409	1154.91	826.951	547.688	448.181	391.632	387.751	393.92	154.062	193.198	0	147.041
679.962	450.41	241.548	30.8341	0	229.732	512.099	467.442	280.05	352.32	789.695	1419.52	1568.82	1679.93	1373.16	1062.66	932.169	892.158	986.653	588.901	210.564	360.797	660.312	1108.52	1549.06	1605.04	1486.68	1495.69	1613.19	1541.14	1285.1	930.941	816.038	527.426	631.639	778.606	658.115	701.966	641.961	770.338	808.83	559.335	420.954	508.041	637.552	737.744	775.967	856.636	920.587	900.962
1129.74	1014.64	973.222	809.137	938.734	564.92	916.347	1165.58	1455.26	2351.11	3161.94	3695.66	4719.85	5739.34	6942.91	8074	8917.32	10265.6	11885.7	13368.2	15036.2	16208.1	17577.9	19112.5	20554.3	21706.9	23046.8	23667.7	24488.3	25064.9	25735.8	25907.7	26594.7	26397.4	26537.6	26411.5	26347.3	25951	25278.5	25004.4	24912.2	23729.9	23296.5	22718.1	21766.4	21100.6	20300.1	20068.6	19282	18316.8
5727.67	5829.1	6124.28	6266.35	6271.14	6100.57	5700.5	5136.74	4646.59	4817.4	4509.67	4665.04	4456.01	4284.02	4370.78	4794.32	4865.15	5351.3	5179	5675.05	5499.96	6473.57	7441.6	8034.11	8654.16	9910.68	10559.4	11517.9	12283.5	13890	14527.9	16461.2	18029.3	19992.9	21958.9	23724.4	26030.3	28723	30768.9	33194.7	34852	36866.3	39076.1	41503.4	43901.7	45557.1	46864.1	48526.4	49466	50033.8
4758.67	4409.47	3998.64	3622.94	3490.41	3714.09	3823.89	3906.23	4212.51	4069.91	4044.32	4056.85	4027.53	3694.52	3247.81	2789.83	2650.76	1448.99	1114.71	582.719	456.678	187.221	0	433.661	1216.28	2028.43	3429.35	4184.11	5120.18	5666.61	6516.75	8144.35	9285.23	10143.5	10866.1	11434.1	12661.9	13763.4	14974.9	16551.9	17405	18051.9	18456.8	18957.3	19419.7	19956.3	19860.3	19733.1	18867.8	18166.3
10665.3	11290.6	11992.8	12638.6	13261.5	13911.3	14623	15215.3	15674.1	16322	16924.7	17436.9	18165.4	19023.7	19387.4	20031.5	20334.3	21406.1	21572.8	21827.3	21948.2	22320.8	22849	24014.9	25400.6	26588.2	26893.5	28201.7	29177.5	30090	31132.8	32191.3	32795.1	32687.1	33297.4	34303.3	35060.5	35738.1	36489.7	36720.2	37130.9	36893.6	37427.5	36803.1	36440.3	36108.6	36104.1	36131.1	35652.5	34983.4
9069.36	8878.02	8609.51	8234.07	7853.17	7976.19	8395.02	8433.72	8151.81	7791.02	7662.8	8033.22	8477.15	8635.27	8248.73	8375.64	8469.45	8609.85	8724.56	9163.22	9274.19	9786.61	10439.2	11550.4	12116.5	13253.6	13482.3	14309.8	14644.4	15058.5	14936.6	15365	15620.5	15322.5	15213.6	15720.1	16526.7	16751.2	16850.3	17218	17355.7	16769.1	16921.5	17004	16984	16175.9	16376.3	16454.7	16529.8	16240.4
5542.22	6856.46	7399.92	8641.49	9607.7	10519.4	11329.8	11538.4	11468.4	11363.4	10891	11331	10814.8	10814.8	10146.3	10031	10498	10477.6	10713.3	10609.4	10234.5	10801	11126.5	11961	12371.8	12736.5	13210.5	13269.2	13608.4	14065	14071.2	14172.2	14054	14101	14419.1	14617.6	15439.6	15865.6	16005.5	15678.9	15504.4	16245.6	16274.9	16127.8	16167.2	15811.9	15617	15753	15998.3	16095.6
2972.62	2603.59	2572.34	2246.95	1744.95	1597.62	2014.5	2132.83	2153.74	2560.95	2883.45	2680.38	3052.74	3285.69	3334.17	2429.35	1814.63	1310.84	1140.9	1380.34	1986.35	1861.56	2005.73	2646.97	2892.81	3618.02	3913.4	4437.7	4907.48	4821.58	5316.91	6058.25	6457.87	7512.6	8745.56	9606.14	10790.1	11539.7	13010.6	14160.9	15037.2	16183.3	17153.3	18292.5	20142.7	21308.6	22568	23449.8	24589.5	25442.7
18301.5	18640.4	19119.6	19413.6	19971.4	20800.8	21317.6	21627.3	21733.5	21884.8	22395	22783.4	22776.9	22596.8	22303.8	22202.2	21753.8	20694.9	20157.9	19433.4	18720.4	17856.9	17389.8	16749.4	16002.5	15049.5	14561	13715.8	13324.1	12445.1	12452.9	12181.6	11923.9	11879.7	11977.2	12703.4	13364.3	13510.4	13896.2	14186.6	14887.9	15618.2	16772.9	17724.2	18724	19201.9	20150.3	21390.3	22899.9	23843.2
2883.47	2785.35	2630.73	2438.18	1581.15	983.888	930.951	575.55	254.42	49.9723	0	205.783	905.619	1420.69	1813.25	1790.44	2054.59	2705.58	3232.1	3175.2	3226.38	2715.48	3107.22	3496.31	3929.13	4373.68	4655.25	5159.61	5536.2	5568.36	5969.68	6028.25	6834.82	6965.07	7139.97	7208.53	8067.28	8771.94	9753.5	10423.2	11477.1	11831.1	12845	13789.5	14718.3	15372.1	16163.7	16880.7	17715.7	18365.7
607.319	471.29	246.703	255.98	105.761	31.8264	75.3732	61.717	197.143	221.622	610.554	1011.38	836.062	838.056	876.242	737.99	639.02	637.564	635.155	430.939	92.9679	128.424	52.3701	205.847	456.948	460.579	429.645	392.199	247.251	286.407	296.608	332.841	230.276	0	133.518	243.429	355.702	433.274	567.472	872.157	828.531	770.544	770.218	756.753	596.807	369.159	520.999	756.857	597.642	742.95
690.916	590.438	589.259	634.818	495.084	524.946	704.208	658.122	648.426	816.397	908.17	741.089	676.134	814.71	1022.12	736.619	865.829	815.749	711.178	973.491	1161	1207.05	1321.61	1374.14	1650.37	1636.27	1619.64	1776.13	1446.28	1761.35	1957.25	1891.17	1859.64	1786.67	1766.46	1635.5	1625.34	1729.32	1443.27	1163.13	1062.97	842.795	1109.49	1014.16	1426.68	1229.98	1142.08	1059.27	985.373	1126.96
1106.88	1107.97	1058.88	914.123	727.531	726.347	988.363	979.953	860.794	565.032	804.621	1207.28	1378.38	1611.35	1622.44	1507.1	1641.69	1581.42	1901.13	1663.71	1531.39	1736.53	1950.14	2099.24	2122.01	2219.07	2340.24	1995	2084.15	1994.32	1835.31	1637.13	1388.14	1317.84	1012.58	727.155	853.833	771.407	525.87	690.571	555.261	520.336	547.109	867.752	995.321	1042.76	1092.21	1179.58	1073.91	1213.79
1292.47	1436.32	1440.51	1244.81	1104.11	1010.29	928.485	846.46	1177.54	831.234	829.053	1049.32	1234.92	1305.18	1430.42	1282.53	1165.3	896.671	1145.61	1017.57	757.329	695.984	600.974	544.811	850.754	1206	1492.57	1446.89	1556.57	1836.88	2058.89	2274.92	2067.51	1771.67	1901.2	1530.13	1288.71	1447.46	1276.5	1141.17	996.029	1241.38	1217.78	913.602	1125.21	1148.21	1040.31	885.12	859.192	905.106
2117.13	1621.38	1242.63	1042.98	990.474	1022.68	736.952	883.004	817.758	484.859	747.575	1276.18	1646.49	1559.86	1146.03	1265.51	1146.97	1308.66	1508.88	1229.47	1062.84	1110.79	1488.32	1735.14	1513.37	1835.8	2003.37	1848.88	2277.1	2067.58	1695.53	1372.26	1069.54	1007.5	948.585	560.295	411.491	405.678	491.341	427.586	240.796	391.793	518.589	461.746	600.351	586.698	192.845	148.031	96.6425	351.457
976.107	1041.36	927.127	757.817	727.707	788.014	659.512	866.124	962.762	724.698	711.132	827.223	987.734	1130.4	936.837	1103.26	1152.92	1086.29	1258.48	1578.85	1665.35	1774.61	1520.29	1714.07	1822.15	1922.65	1954.39	1880.64	1556.5	1447.72	1397.02	1402.93	1421.87	1536.83	1352.36	1298.81	1117.47	1130.59	1183.25	1324.85	1207.3	1033.31	866.332	854.652	1008.59	999.075	785.584	611.215	235.974	196.851
56.8925	0	233.746	341.277	870.516	953.174	1003.13	916.098	1219	1378.67	1803.04	1549.32	1449.73	1117.87	1112.41	1183.48	1184.2	1009.07	1168.68	743.043	875.408	1235.33	1357.02	1221.51	1181.19	1464.19	1525.5	1554.38	1608.48	1683.05	1434.65	1446.33	1656.39	1527.92	1500.84	1471.55	1097.49	1024.84	914.417	798.334	428.272	158.562	428.345	227.345	652.9	824.403	993.805	1166.19	1165.74	1523.86
827.171	913.576	788.518	702.299	706.389	1069.58	990.739	1245.77	1282.96	1244.36	1447.93	1482.37	1808.97	1674.99	1314.21	1352.35	1158.09	759.148	907.725	704.841	670.395	458.419	284.034	592.547	595.358	651.615	1170.23	1098	1099.44	1077.07	1037.52	1189.19	859.366	714.575	1003.5	576.687	481.703	261.791	359.874	147.654	0	49.8555	89.942	181.128	263.226	435.05	646.634	604.765	680.254	670.832
404.848	518.168	578.887	343.891	653.726	711.248	596.688	913.62	887.666	1032.82	722.243	637.683	757.648	508.878	633.504	878.103	896.415	1077.4	958.795	1048.85	1175.72	1714.18	2183.57	2190.9	2216.71	2502.64	2277.23	2527.48	2470.32	2210.26	1682.61	1555.63	1240.71	1125.75	664.266	625.307	126.239	206.264	382.952	547.177	375.937	429.933	252.682	128.798	0	300.989	232.439	258.424	176.57	81.4121
1508.43	1371.16	1466.23	1370.88	1058.29	1192	1275.81	1182.01	1132.49	1378	1523.06	1159.64	1004.41	1028.22	860.549	905.776	874.012	1079.53	708.373	568.972	800.322	752.709	638.977	468.793	110.469	219.212	0	25.7564	50.0532	24.2479	11.6815	209.149	538.866	812.705	981.018	946.498	1074.27	1103.85	1151.64	1203.69	1166.56	995.428	857.453	607.634	757.357	711.327	820.005	799.552	745.176	820.542
650.682	566.281	484.837	500.736	525.336	228.758	569.618	688.791	1180.27	1085.88	1211.97	1632.93	1708.94	1900.88	1799.49	1853.5	2051.7	1864.17	1994.63	1924.91	1643.1	2050.06	2198.19	2225.93	2278.85	2356.84	2795.78	2823.84	2825.24	2701.98	2228.76	1848.01	2063.46	1698.51	1586.27	1026.82	833.182	787.516	743.454	674.459	562.412	348.886	204.519	0	2.11916	133.252	251.897	556.276	511.534	877.84
2291.91	2200.62	1924.8	1804.09	1689.98	1445.36	1523.39	1221.55	1660.15	1731.81	1354.57	1677.22	1727.17	1793.74	1808.77	1840.77	1659.72	1535.82	1543.62	2003.1	1779.82	1641.11	1270.34	1750.47	1749.04	2098.59	2106.5	2133.03	1935.76	1881.25	1686.4	1804.06	1388.52	960.537	1080.41	896.948	653.934	581.028	390.191	357.536	302.143	107.677	375.833	69.6158	0	153.145	119.487	370.308	366.638	407.634
4668.1	4605.09	5213.04	5186.2	5352.59	5584.95	5763.72	6030.25	5476.35	5493.45	5983.54	6008.22	6347.31	6850.26	6940.49	7478.62	7801.64	7827.01	8337.47	8983.81	9159.73	9419.48	9782.47	10467.3	10994.5	11864.7	12799.3	12942.9	12867.3	13298.3	14361.6	14625.4	15066.8	15469.7	15589.9	16073.9	16464.2	17375.9	18487.3	19040.4	19948.7	19943.7	20615	21387.5	21900.2	23116.1	23622	23803.4	23580.9	23885.1
777.577	1539.34	1975.62	2875.97	3816.45	4817.1	6105.59	7308.87	8127.48	9544.43	10526.7	11106.4	11488.9	12301	12753.9	12982.7	12873	13671.6	13747	13735.8	14505	15286	15259.6	15928.2	16241.5	16933.9	17139.7	17748	18332.1	18570.5	18200.5	18544.8	18650.8	18676.6	18930.4	19511.6	19594.3	19992.4	20324.1	21164.9	21369.6	20709	20619	20748.9	20556.7	20422.3	20021.5	19983.1	19518.8	18633.2
509.243	1048.91	1368.75	1332.07	1429.89	1932.68	2516.24	3584.06	3830.53	4264.68	5068.02	5567.73	6874.85	7699.18	8648.57	9556.22	10347.3	11635.3	12649.7	13778.6	15158.2	15855.4	17267.6	18428.2	19677.2	20748.4	21258.9	21979.9	21921.4	22382.6	23497.4	23458.6	23997	24692.8	25158.9	26079.8	26780.1	27196.4	27525.6	27500	27826.4	27394.6	26651.6	26307.8	25867.6	24807	24359	23916.8	22994.5	22699.5
7120.07	7166.05	6902.58	7096.56	6972.38	6604.14	6662.97	6953.03	7091.72	6880.69	7449.12	7594.16	7702.61	7889.1	8718.02	9026.51	8786.4	8963.05	8951.28	8825.56	9325.94	9179.69	8919.84	8881.22	8404.89	8708.4	8932.15	8210.81	7580	6685.2	6231.01	5766.31	5250.6	5364.41	4764.94	3839.14	3874.13	3909.65	3827.04	3320.65	3504.58	3081.84	2234.72	2006.11	2107.29	1709.06	1279.77	1437.53	1516.75	1032.24
0	294.197	372.316	459.767	474.579	670.271	723.318	842.378	1317.93	1676.08	1560.69	1669.08	1602.83	1740.23	1727.88	1628.95	1843.4	1675.23	1833.76	1786.23	1865.81	2115.97	2251.5	2323.81	2810.73	2608.03	2466.43	2445.04	2595.79	2744.4	2959.5	2934.07	2938.71	2461.14	2567.02	2848.05	2880.77	2794.3	2659.73	2197.86	2022.85	2240.96	2089.44	2501.22	2324.58	1908.12	2056.41	1873.73	2189.59	2183.84
689.208	635.951	620.044	762.793	723.876	725.394	805.459	882.038	752.035	716.454	899.382	1199.84	972.206	1034.23	756.025	561.022	368.246	510.109	773.299	837.98	513.195	720.111	789.277	1233.09	1290.59	1716.32	1521.69	1604.66	1527.48	1471.23	1391.52	1241.27	1367.48	1367.81	1199.9	1416.49	1210.7	1392.4	1661.34	1821.95	1649.46	1321.31	1023.81	696.361	490.818	512.241	468.978	193.842	0	245.811
78.6594	179.317	147.435	212.253	312.331	651.142	734.753	797.4	1165.82	1019.23	1133.14	1426.16	1286.98	1546.71	1822.67	1918.44	2092.12	1990.54	2001.68	2201.98	2330.12	2482.87	2523.47	2153.75	2146.15	2138.89	2392.76	2515	2163.29	1950.86	1945.69	1807.25	1940.61	2030.62	1915.67	1491.3	1285.35	1463.72	1567.91	1557.72	1426.29	1131.74	913.566	845.133	974.123	897.771	664.138	437.89	306.755	447.795
909.535	902.355	1048.19	1079.28	1133.42	1005.93	950.934	1258.87	1063.34	1153.58	1055.54	1149.76	1167.65	1200.99	1684.26	1836.7	1748.41	1938.4	2070.67	2160.87	2145.04	2137.19	2238.08	2032.67	2014.6	1943.24	1689.59	1802.1	1906.49	1669.99	1619.18	1441.4	1180.74	1216.74	1052.04	1008.27	674.119	514.424	694.183	552.499	413.445	294.396	0	456.261	573.224	457.399	561.136	394.024	471.86	643.444
696.679	802.881	854.831	1004.42	1203.16	1291.77	1600.81	1815.34	1957.06	2150.92	2102.36	2259.84	2563.74	2762.13	2585.44	2244	1955.25	1956.09	1688.64	1555.35	1472.21	995.933	543.783	700.441	940.272	948.899	947.543	860.967	855.87	671.516	660.287	803.532	853.995	697.034	716.51	550.924	596.691	454.543	389.72	385.219	557.627	481.197	336.463	293.441	247.895	194.388	177.402	245.734	176.99	84.54
2141.88	2235.08	2127.71	1940.86	1618.33	1407.64	1390.83	1810.94	1808.68	1944.65	1802.11	2034.69	1874.4	2124.11	2102.63	2039.41	1451.34	1332.66	1030.27	823.482	816.269	848.314	748.472	741.217	915.315	969.223	910.445	1083.64	1275	875.16	1249.45	1234.96	1081.97	944.973	921.103	1028.09	841.878	716.182	687.707	229.691	220.207	223.619	168.826	200.286	54.823	210.274	375.475	653.169	1123.8	1091.74
1934.26	1736.58	1653.08	1619.45	1540.07	1393.64	1457.06	1414.69	1433.56	1342.55	1285.28	1390.2	1604.1	1875.44	1827.28	1566.3	1593.32	1371.69	1275.39	1135.25	1139.82	913.879	808.439	953.864	1009.1	974.735	874.614	915.583	966.792	865.349	874.159	761.273	426.191	410.528	185.65	356.225	313.628	573.751	370.064	241.842	211.965	91.9648	0	179.9	262.663	295.925	104.841	220.668	307.371	309.514
636.414	701.387	484.51	450.711	685.884	1024.28	1020.48	937.637	1254.25	1422.21	1407.5	1530.24	1635.17	1347.34	1271.14	1128.49	1086.95	1094.35	1075.83	1024.15	1275.41	1430.61	1664.79	1368.66	1566.89	1554.5	1509.66	1234.42	1092.86	977.952	864.714	832.459	856.918	586.274	685.568	464.213	552.661	694.436	857.67	1057.96	890.785	947.421	1198.75	1259.32	1338.28	1380.33	1439.37	1512.65	1150.07	1161.93
1287.53	1151.85	1166.69	909.69	775.923	553.828	295.112	505.708	731.659	861.347	1021.42	1108.45	1381.61	1657.77	1672.25	1674.96	1655.35	1887.5	1905.43	2008.07	1841.21	1795.67	1895.64	1783.84	1888.63	1863.1	1408.91	1172.42	959.904	924.146	1164.4	1160.7	1328.54	1099.37	1163.95	1268.52	1119.75	1275.79	1318.88	1102.77	1103.73	960.438	1076.14	766.58	651.273	784.016	585.143	534.698	320.395	0
273.031	240.521	108.111	32.3248	0	122.596	22.6148	19.9205	344.987	289.901	499.345	794.798	898.55	925.228	1115.97	1256.61	1486.34	1355.65	1618.16	1415.2	1246.84	1336.07	1746	1759.96	1851.06	1910.09	1990.53	2031.33	2227.74	2458.36	2539.01	2170.28	1984.19	2225.56	2556.08	2416.56	2114.84	2214.67	2018.61	2212.54	2302.41	2554.29	2163.22	1698.11	1741.73	1947.13	1575.32	1488.15	1390.17	1203.32
0	35.6631	45.823	45.9714	69.7378	79.2781	73.3521	82.14	86.7191	81.4859	63.9074	62.178	68.7776	50.5886	52.2445	57.6373	47.0212	42.4421	50.6096	34.1444	28.8385	30.2401	23.6097	20.3684	37.0306	33.9282	35.894	37.2566	53.2096	58.1301	53.5202	63.332	58.0579	35.0966	37.0604	50.9788	44.107	41.9135	78.8513	91.2674	90.7123	100.98	104.109	109.159	102.724	113.402	104.692	65.1316	47.9305	40.5803
26.6728	21.0771	15.0401	9.00313	16.5366	15.8797	10.6217	39.6438	22.8362	37.7975	40.196	40.196	51.6151	42.2898	40.0642	36.8838	13.6583	17.6012	2.63989	0.0408131	7.07758	0	14.8175	32.7471	37.6513	36.0578	44.8067	51.8776	47.3786	40.7629	59.0723	44.2548	45.6375	107.839	113.267	105.805	106.726	140.146	140.585	127.397	132.954	145.13	103.362	93.7309	96.117	92.7491	61.3742	62.4603	56.89	51.3333
50.1807	46.1127	38.1187	30.1248	26.522	25.0292	20.5522	10.6754	10.6754	0	9.29581	11.279	15.9992	17.9708	12.0123	12.953	13.2569	29.1627	34.8746	43.7008	51.4013	90.0328	86.474	95.8559	92.9192	93.9698	86.235	80.3585	95.2113	85.5276	50.5392	47.3636	46.3619	56.0146	76.7683	118.583	142.805	140.969	147.059	153.149	168.052	211.44	200.779	185.65	156.921	139.333	113.282	112.237	107.051	93.5785
15.5113	15.5113	15.4025	15.2937	16.8055	2.13006	0	8.00124	9.5871	6.93642	7.35883	22.6758	41.7172	39.9878	48.4484	61.2193	63.9148	70.925	113.563	113.14	97.8235	99.8802	116.041	107.497	101.763	108.333	105.619	62.9808	64.7907	93.5793	77.8304	69.6912	84.9579	93.789	79.4612	91.1814	92.9248	118.976	100.742	97.6524	110.452	112.437	123.433	132.724	134.774	155.843	145.132	149.242	156.326	135.504
2309.1	2309.35	2191.24	2046.2	1927.65	1785.71	631.505	882.152	949.527	680.331	679.351	652.416	652.416	625.928	615.587	616.842	76.8425	9.46749	9.46749	20.391	23.5105	23.5105	23.5105	15.1168	23.3817	23.3817	135.309	137.125	126.201	123.082	123.082	123.082	131.391	124.649	124.792	12.8649	11.049	29.8348	48.926	48.926	53.5729	48.0263	44.6508	44.508	44.508	49.0404	32.5209	15.6958	15.6958	11.0489
21.6572	18.9981	16.7994	14.6006	16.8413	16.9901	16.9901	16.9901	12.0107	5.9844	7.63145	7.63145	7.63145	3.65247	3.50367	5.60526	5.60526	6.22504	8.55462	6.90757	6.90757	6.90757	7.73694	8.9397	6.83812	7.37296	2.5094	0.179813	0.179813	3.06594	3.06594	2.23656	1.0338	5.6162	8.18248	20.549	29.54	30.8882	28.0021	28.0021	44.5256	44.5256	53.641	54.6324	42.2659	33.2748	31.9267	31.9267	31.9267	15.4031
77.2843	71.5824	63.5052	55.428	58.9136	51.4272	46.4854	32.63	34.5389	25.7123	32.6572	32.6572	32.6572	21.0944	20.5037	17.3683	29.2744	42.4827	38.8019	31.857	45.3428	45.3428	45.3428	45.6225	51.3308	34.591	22.1118	29.9483	46.1072	32.6214	42.7548	42.7548	42.6508	36.9425	43.438	40.7999	32.9634	16.8045	36.2469	26.1136	26.1136	25.9379	34.1783	27.6828	36.7093	41.2135	41.2135	21.7711	21.7711	23.4322
31.0668	27.5237	19.8945	12.2653	0.366649	0.197404	0.0140795	6.1277	6.1277	15.6589	21.2904	21.2904	24.6851	51.0944	55.7022	55.7022	49.5886	49.5886	40.0574	34.4259	34.4259	31.0311	4.62189	6.93536	8.83759	8.83759	8.83759	8.83759	31.4739	33.0365	33.0365	33.0365	26.1012	24.9555	25.7044	26.5036	27.0625	4.42618	5.28718	5.28718	5.28718	7.5894	6.83282	6.0839	5.28469	4.7258	4.7258	2.30221	2.30221	2.30221
1.29853	1.29853	1.29853	1.29853	1.29853	2.80708e-13	2.24567e-13	4.45621	10.3659	10.3659	10.3659	10.3659	10.3659	10.3659	10.3659	10.3659	5.90973	0	4.40995	6.6663	6.6663	6.6663	6.6663	6.6663	6.6663	6.6663	9.26141	4.85147	5.40493	5.40493	5.40493	5.40493	5.40493	5.40493	5.40493	8.73446	8.73446	5.93392	5.93392	5.93392	19.0122	19.0122	25.6434	25.6434	21.4366	32.8903	38.6079	44.3348	44.3348	31.2565
7.19129	7.19129	6.16396	5.13663	4.10931	3.08198	2.05465	0	15.5834	21.6268	21.6268	21.6268	21.6268	21.6268	21.6268	29.2822	29.2822	13.6988	7.65539	7.65539	7.65539	7.65539	10.1407	10.1407	2.48529	2.48529	8.60032	20.4278	20.4278	20.4278	20.4278	17.9425	18.4905	18.4905	22.4222	21.0796	10.6441	10.6441	10.6441	12.9059	12.9059	12.3579	12.7855	20.7333	16.6045	15.2126	15.2126	15.2126	12.9508	12.9508
9.04483	6.4606	5.16848	3.87636	2.58424	1.29212	1.12283e-13	1.12283e-13	10.4558	10.4558	23.5293	23.5293	23.5293	23.5293	23.5293	23.5293	26.0827	15.6268	15.6268	2.55335	2.55335	2.55335	2.55335	2.55335	2.55335	1.12283e-13	0	1.58107	1.58107	1.58107	1.58107	1.58107	3.30879	5.11366	5.11366	5.11366	8.27886	8.27886	9.99994	9.99994	9.99994	19.3277	17.5228	17.5228	17.5228	17.127	19.3022	19.7563	19.7563	19.7563
6.97926	10.8981	10.8981	10.8981	10.8981	10.8981	10.8981	3.9188	18.3898	18.3898	14.471	14.471	14.471	14.471	14.471	14.471	14.471	0	10.4214	10.4214	15.1915	15.1915	15.1915	17.2963	18.5443	18.5443	23.756	13.3346	18.5633	23.9991	23.9991	30.9672	29.7183	47.8831	47.8831	51.7808	68.1043	62.8756	64.8128	64.8128	57.8447	56.9889	37.5761	37.5761	33.5741	21.5449	23.692	13.696	19.513	19.513
3.3685e-13	24.569	24.569	24.569	24.569	24.569	24.569	26.2318	26.2318	26.2318	1.66278	1.66278	1.66278	1.66278	1.66278	1.66278	0	0	1.51193	1.51193	1.51193	1.51193	7.3245	7.8923	7.8923	13.7471	13.7471	13.6956	13.6956	14.2113	14.2113	8.39872	11.3814	11.3814	20.8042	20.8042	19.3438	19.3438	40.5476	40.5476	40.5476	36.9971	43.4097	33.1839	33.1839	33.1839	33.1839	11.4645	11.4645	17.4337
44.185	31.5607	25.2486	18.9364	12.6243	6.31215	0	0	0	0	0	1.12283e-13	1.12283e-13	1.12283e-13	1.12283e-13	1.12283e-13	8.73664	14.3876	14.3876	14.3876	14.3876	14.3876	14.3876	14.3876	14.3876	5.94418	0.293263	0.293263	0.293263	0.293263	1.21511	1.21511	1.21511	1.21511	0.921845	0.921845	0.921845	0.921845	7.31723	11.8578	17.1434	26.7072	26.7072	26.7072	28.1363	28.1363	32.2132	25.8178	20.3554	18.0429
59.7493	44.8566	43.9544	35.963	42.3072	34.3159	34.685	33.595	29.443	29.443	29.443	33.9522	44.6086	32.7288	32.7288	24.3684	24.3684	28.3159	28.3159	28.3159	16.7176	6.06118	3.94748	3.94748	3.94748	3.94748	0	2.40092	2.40092	2.40092	2.40092	2.05887	2.05887	2.05887	9.78506	9.90122	15.6846	15.6846	15.6846	15.6846	15.6846	15.6846	15.6846	40.9762	54.3587	46.1744	46.1744	46.1744	46.1744	46.1744
7.24078	8.27722	7.29845	7.9223	6.54669	6.54669	10.3163	10.3163	10.9814	10.9814	13.3047	13.3047	11.7021	11.1202	11.1202	7.35057	16.6766	19.9972	19.9972	16.6374	16.6374	25.7086	25.9778	34.937	34.937	25.611	17.4809	19.0786	19.0786	19.0786	11.0319	17.1795	8.22025	8.22025	8.22025	9.06802	7.47035	7.47035	7.47035	6.44582	0.0290093	1.08272	2.12235	2.12235	1.27458	1.27458	1.27458	1.27458	7.10119	7.10119
5.89656	5.89656	5.89656	5.89656	5.89656	5.89656	5.89656	4.74137	0	2.7033	10.7015	10.7015	10.7015	10.7015	10.7015	11.1769	11.1769	11.1769	11.2757	3.27749	3.27749	3.27749	3.27749	3.27749	4.31222	4.31222	4.31222	1.59436	1.59436	1.59436	1.59436	1.59436	1.59436	0.0842627	0.0842627	0.720708	0.636445	0.636445	3.85439	10.0705	10.0705	11.0192	11.0192	11.0192	11.5635	13.5234	14.5034	12.2654	6.04928	6.04928
215.069	154.191	123.752	93.3125	62.8733	32.4342	4.8443	2.84927	2.84927	2.84927	2.84927	2.84927	2.84927	3.68385	3.68385	0.83458	0.83458	0.83458	0.83458	0.83458	0.83458	0.83458	1.12283e-13	0	1.12283e-13	2.24567e-13	2.24567e-13	0.133321	12.5679	12.5679	12.5679	13.945	20.9503	20.9503	20.9503	31.6512	31.5178	19.0832	32.088	32.088	31.1476	24.1423	24.1423	24.1423	18.7304	24.414	29.7329	22.0471	27.0012	26.5646
0.692787	0.692787	0.909256	0.909256	1.81325	1.12046	1.12046	2.52879	6.31926	6.31926	10.0732	9.85674	9.85674	8.95274	8.95274	8.95274	7.54442	3.75395	3.75395	0	6.045	6.045	16.6571	16.6571	16.6571	20.2598	20.2598	20.2598	20.2598	14.2148	14.2148	3.60264	3.88119	16.6082	21.5267	21.6401	21.6401	21.6401	21.6401	21.6401	23.2058	34.3079	21.5809	20.1086	19.9951	19.9951	19.9951	19.9951	19.9951	18.4295
11.3369	27.9784	27.0101	26.0418	31.4813	31.4813	30.568	21.873	21.873	21.873	3.29485	3.29485	3.29485	0.540272	1.0683	1.0683	2.68495	2.68495	2.68495	2.68495	2.68495	2.68495	0	17.8949	18.4337	16.8171	16.8171	18.4034	28.8585	28.8585	42.9764	43.5089	25.086	24.5471	24.5471	27.9539	26.3676	20.4004	33.8964	21.8039	40.246	40.246	42.0202	42.5417	39.1348	39.1348	39.5181	27.6906	34.0516	15.077
0	0	1.12283e-13	1.12283e-13	1.12283e-13	1.12283e-13	8.47952	11.4034	11.4034	11.4034	11.4034	11.4034	11.4034	11.4034	11.4034	7.54519	6.78464	6.78464	6.78464	10.4614	10.4614	10.4614	10.4614	10.4614	5.84015	3.67679	3.67679	3.67679	6.26656	6.26656	6.26656	6.3261	6.3261	11.529	11.529	12.3639	13.7875	17.0017	22.0173	22.0173	21.9578	21.9578	16.7549	16.7549	18.6456	17.2221	7.74129	2.72567	2.72567	2.72567
16.9822	14.8505	12.87	10.8894	8.90885	3.80996	1.82941	11.1149	11.1149	12.6488	20.1938	20.1938	20.1938	20.1938	20.1938	25.5538	26.13	26.13	24.5962	15.2217	15.2217	15.2217	15.2217	15.2217	9.86167	0	0	0	0	4.82924	15.7217	15.7217	15.7217	15.7217	19.6924	19.6924	19.6924	19.6924	14.8632	13.6953	13.6953	13.6953	13.6953	19.2842	19.2842	19.2842	19.2842	19.2842	9.55966	9.55966
18.0936	18.0936	19.6266	19.6266	24.3196	24.3196	23.5212	23.5212	9.65505	9.65505	12.3894	10.8564	10.8564	6.16339	6.16339	1.37096	7.50056	9.23228	9.80468	7.0703	7.0703	7.0703	15.9822	15.9822	15.9822	9.85263	8.12092	8.67548	8.91194	8.91194	8.91194	0	11.1568	14.0859	14.0859	15.6209	14.494	14.2575	37.019	43.5572	48.7832	37.6265	36.716	36.716	35.181	35.181	35.7562	13.5699	8.18204	2.95603
46.4893	34.8559	29.0393	23.2226	17.406	11.5893	1.12355e-13	0	0	2.28493	9.16708	13.6052	14.0864	14.0864	26.7164	26.4983	26.4983	26.4983	24.2134	17.3312	12.8931	12.4119	41.5747	28.9447	26.7337	35.1679	35.1679	35.1679	42.4638	45.2379	55.4532	26.2905	26.2905	27.9314	22.6774	34.9313	34.9313	27.6354	24.8613	15.8899	15.8899	15.8899	21.3577	20.3121	8.05819	8.05819	8.05819	8.05819	6.81425	6.81425
12.6347	7.45639	4.86721	2.27804	3.3394	3.3394	8.02529	7.65694	4.73725	4.73725	4.73725	4.73725	4.73725	3.67589	9.97845	5.43502	5.87499	6.88499	6.88499	6.88499	6.88499	6.88499	6.88499	0.582433	0.439972	0	5.0535	5.0535	5.0535	5.0535	7.66221	7.66221	7.66221	12.5574	12.5574	8.24783	8.24783	8.24783	8.24783	5.63912	6.017	6.017	1.12184	1.12184	2.52661	2.52661	2.52661	2.52661	2.52661	2.14872
38.6479	28.1757	29.1638	23.9278	18.6917	13.4556	8.21958	8.21958	6.22415	6.22415	6.22415	0	0	1.12283e-13	0	0	0	0	0	0	1.12283e-13	1.12283e-13	0	2.22693	2.22693	2.22693	2.22693	2.22693	2.22693	2.22693	11.5172	11.5172	9.29026	13.6062	26.7859	26.7859	26.7859	26.7859	28.7018	19.4116	19.4116	26.4606	31.0762	17.8966	17.8966	17.8966	17.8966	15.9806	15.9806	15.9806
0	2.4752	2.4752	6.0979	10.593	10.593	10.593	10.593	16.4402	16.4402	13.965	20.3828	18.4356	18.6607	18.6607	18.6607	18.6607	12.8622	12.8622	12.8622	17.9897	16.3142	11.594	11.594	20.2343	25.3211	28.8638	29.6631	29.6631	20.3582	20.4324	28.5863	28.5863	19.946	14.8592	22.3766	22.4101	22.4101	20.1697	29.3526	21.4544	21.4544	21.4544	21.4544	10.3457	9.51284	9.51284	9.51284	0.255746	0
39.868	28.4771	22.7817	17.0863	12.6189	8.27472	3.39091	3.39091	3.39091	3.91107	3.91107	3.91107	3.91107	2.683	1.33178	0.520154	7.52403	7.52403	7.00388	13.0889	24.626	24.626	24.626	24.626	24.626	24.9526	26.4406	26.4406	55.9305	44.3935	49.8308	49.8308	49.8308	49.8308	43.3318	60.3309	60.3309	24.756	25.366	23.9531	24.2426	24.2426	24.2426	28.4551	9.96786	9.96786	9.96786	9.35785	5.33353	7.91004
51.7201	36.943	29.5544	22.1658	14.7772	7.38859	0	0	1.12283e-13	6.82832	10.5853	10.5853	10.5853	10.5853	10.5853	10.5853	10.5853	10.5853	3.75697	1.12283e-13	1.12283e-13	1.12283e-13	0	0	0	0	0	0	1.12283e-13	1.81379	8.18468	10.6926	10.6926	10.6926	12.7259	12.7259	12.7259	12.7259	10.9121	14.867	12.3591	12.3591	23.4126	29.4033	36.7134	36.7134	36.7134	36.7134	26.3876	26.3876
0	2.24567e-13	3.3685e-13	2.30973	2.30973	3.77253	3.77253	3.77253	3.77253	3.77253	16.7551	22.6896	20.3799	20.3799	18.9171	18.9171	18.9171	18.9171	18.9171	5.9345	2.24567e-13	2.21521	9.96417	9.96417	9.96417	9.96417	13.7552	13.7552	13.7552	13.7552	11.54	4.06493	10.1497	10.1497	10.1497	6.35862	16.1676	16.1676	16.1676	17.3675	30.8117	24.7269	24.7269	24.7269	24.7269	14.9179	14.9179	14.9179	13.718	1.12283e-13
15.5708	17.9888	15.7566	13.5244	11.9991	9.76694	9.37176	9.37176	9.28321	9.28321	2.40083	2.40083	2.40083	11.4598	11.4598	13.4937	13.4937	19.65	19.65	19.65	19.65	19.65	9.88421	9.88421	6.01328	11.188	5.03168	15.2343	15.2343	15.2343	22.4857	22.4857	24.7092	24.7092	19.5344	23.859	16.1257	23.2806	23.2806	16.0292	16.0292	13.8057	13.8057	13.8057	19.8965	17.4272	12.809	15.3456	20.4189	20.4189
52.5047	37.5033	30.0027	22.502	15.0013	7.50067	0	5.0116	5.0116	5.0116	5.0116	5.0116	5.0116	14.9893	14.9893	14.9893	9.97766	9.97766	9.97766	9.97766	9.97766	9.97766	0	0	10.6275	12.1478	12.1478	12.1478	12.1478	12.1478	15.6248	15.6248	15.6248	19.1021	17.5818	28.8031	28.8031	28.8031	29.4208	25.9439	25.9439	25.9439	11.839	11.839	0.617777	0.617777	0.617777	3.3685e-13	3.3685e-13	3.3685e-13
6.68205	6.68205	6.68205	6.68205	6.68205	9.11697	14.6095	17.4383	15.1345	15.1345	15.1345	21.487	21.487	29.6207	32.3054	22.4345	19.6058	19.6058	19.6058	19.6058	13.2533	13.2533	5.11959	0	0	5.46552	5.46552	5.46552	14.7029	14.7029	24.1514	28.3454	31.1285	31.1285	39.6779	39.6779	40.7046	32.048	33.2097	23.7613	32.0522	29.2691	29.5886	15.5737	15.5737	14.5469	25.0533	34.9789	57.1533	71.8187
26.7634	33.5631	29.7397	25.9164	22.0931	18.2697	27.7196	27.7196	29.9715	29.9715	15.5251	15.5251	19.2181	19.2181	29.9852	16.7119	27.2299	24.978	24.978	29.2893	29.2893	25.5963	25.5963	14.8293	14.8293	4.31132	4.31132	4.31132	3.3685e-13	2.75751	2.75751	2.75751	2.75751	2.75751	2.75751	2.75751	9.67581	9.67581	10.0824	37.2985	57.42	57.42	57.42	59.4701	59.4701	52.5518	52.5518	49.3877	22.1716	2.05008
79.3959	60.4455	48.0586	38.1545	23.6127	10.831	4.83788	0	6.57622	11.46	11.46	10.5561	8.26344	6.47503	6.47503	15.2259	17.182	10.6058	15.4632	15.4632	45.7935	44.1698	44.1698	52.2559	43.7002	41.7441	57.7747	48.0335	48.0335	26.4123	26.4123	26.4123	22.7054	21.7599	27.5853	31.118	31.4912	57.5524	48.3136	57.601	76.6032	74.9054	81.5761	75.7508	61.065	71.1618	55.4113	55.4113	46.1238	44.794
52.9758	49.5676	40.4426	37.4867	29.923	25.5951	22.9246	17.5836	17.5836	11.2318	17.5086	17.5086	11.3396	15.4339	7.1049	7.1049	7.1049	9.75197	10.7001	12.527	12.9446	43.3457	46.3248	43.3694	43.3694	50.5845	50.1918	51.3865	42.8414	51.2538	21.0334	24.0053	64.0478	83.3989	90.2462	113.72	115.516	114.393	117.195	124.982	116.764	81.9646	87.6021	77.0674	96.2945	92.3561	108.942	113.895	139.1	136.446
16.4017	21.9499	19.8905	24.8463	22.7869	17.1984	14.9337	11.4579	0.998198	6.1737	6.38751	16.002	8.98675	8.98675	5.10812	11.4463	17.0829	19.6955	16.0453	10.2833	6.61334	7.61987	7.61987	14.882	5.06183	0.244829	24.0666	53.3424	53.3424	47.3979	48.29	52.0195	94.52	98.2817	122.218	112.399	82.5115	94.0412	103.929	106.601	111.148	65.0009	62.9282	46.2834	45.4875	46.4591	34.9293	26.5791	22.0079	13.7314
343.775	301.114	344.588	357.167	355.795	290.61	260.798	269.116	332.672	159.043	375.168	347.168	550.969	658.01	592.046	644.324	601.571	471.307	854.611	653.714	665.242	494.564	483.718	552.72	431.331	575.561	600.101	139.214	258.856	487.114	564.824	700.509	804.951	987.243	1001.75	989.617	1196.37	1141.58	934.692	908.877	724.482	589.284	660.504	711.693	1045.49	888.545	832.456	780.16	687.23	813.809
0.0232493	218.649	193.157	393.288	272.269	509.948	602.022	662.437	807.018	933.421	1006.06	1155.85	1277.3	1686.1	1574.5	1388.74	1471.33	1691.76	1594.52	1775.14	1721.13	1514.16	1545.81	1523.58	1904.99	1800.42	1461.83	1545.94	1354.69	1386.7	1395.3	1129.98	1322.6	1049.81	1102.32	1299.24	1216.52	1044.52	1088.73	1019.8	935.536	678.942	695.227	576.718	383.206	308.49	118.788	0	76.918	688.388
93.6386	280.032	242.772	143.037	329.637	389.147	670.068	1110.61	1459.7	1550.64	1467.38	1746.58	2268.69	2406.26	2442.34	2344.83	2029.27	2004.22	1753.85	1659.29	1880.8	1744.5	1653.9	1750.55	1675.59	1707.65	1525.42	1739.48	1956.01	1610.81	1418.75	1299.97	1243.99	1226.78	1207.09	1142.81	1091.52	1035.19	868.717	1008.23	1209.06	1018.94	982.904	785.345	1119.99	1088.12	1013.05	1186.65	1022.69	927.888
1590.75	1539.2	2136.49	2118.23	2307.05	2165.36	1961.39	1941.12	1421.43	1317.52	1404.18	922.17	1180.88	1119.22	1338.01	1602.43	1547.23	1854.3	2067.04	2189.67	1989.07	1754.59	1623.23	1412.64	1131.61	1022.45	938.078	978.213	1133.4	1479.6	1592.28	1717.11	1828.04	2025.93	2285.3	2242.71	1949.34	1898.85	1694	1489.57	1491.03	1548.31	1365.1	1192.22	1119.52	1422.2	1206.97	1108.85	1082.41	889.225
2045.88	1916.49	1684.54	1681.01	1654.75	1454.81	1332.79	1299.5	1180.88	1325.44	1224.48	1324.19	1395.09	1531.4	1432.57	1524.67	1483.61	1755.73	1766.4	1753.93	1695.33	1418.14	1134	1188.08	739.006	747.677	262.932	506.416	577.478	618.965	733.524	785.359	612.537	1040.58	1223.57	1514.19	1655.34	1907.17	1980.26	2382.66	2450.56	2967.88	2924.68	2737.26	2677.2	2336.91	2054.78	1961.79	1303.84	1449.26
1533.49	1556.03	1244.87	935.064	905.483	710.439	749.65	447.513	498.806	602.328	665.548	815.879	885.035	811.431	1154.89	1060.83	1166.48	1114.83	1103.5	955.951	965.637	1136.55	1051.43	899.84	1073.96	1287.19	1372.29	1597.08	1706.84	1773.09	1983.38	2315.37	2368.16	2034.92	1843.32	2085.43	1827.62	1915.93	1902.91	1494.2	1322.79	1274.83	1423.57	1737.76	1875.36	1991.11	1813.09	1624.77	1780.4	1881.99
1766.67	1584.63	1515.19	1323.19	1089.52	696.257	710.759	640.939	807.501	962.316	1068.96	952.217	1058.61	1285.37	1518.83	1555.48	1540.39	1295.66	1338.99	1287.84	1098.32	1538.74	1415.84	1638	1921.41	1757.54	1990.67	1927.3	1678.07	1751.27	1410.06	1498.95	1111.67	805.326	1018.98	869.587	664.256	705.697	908.5	894.767	786.983	1093.04	1233.36	1231.93	1235.51	1364.77	1684.07	1918.98	1902.15	1962.29
502.033	359.033	352.519	348.058	328.362	168.175	192.51	179.092	0	293.463	486.519	718.001	667.819	614.524	847.303	1237.28	1718.04	1852.08	1549.92	1603.07	1424.21	1839.9	2180.91	2060.6	1880.03	1518.83	1310.79	1240.33	966.373	840.22	660.195	358.843	462.633	315.53	267.716	363.045	424.667	838.912	847.424	700.841	630.645	355.923	362.596	680.307	753.482	796.797	399.978	497.734	542.665	681.191
1105.86	1081.43	1117.48	1051.47	953.512	1064.65	934.757	1019.36	1031.4	1044.45	1079.42	947.482	917.858	909.135	748.888	884.126	721.929	1043.84	972.926	952.772	1456.26	1550.78	1732.31	1672.65	1829.27	2023.39	1761.73	1680.55	1870.66	1490.96	1486.88	1338.41	1301.18	1049.78	830.691	645.993	495.063	271.498	158.316	196.506	0	205.176	523.323	544.007	643.96	720.02	718.005	765.208	785.492	857.215
1044.44	799.321	478.009	541.75	441.594	466.562	312.334	476.27	559.849	661.121	612.678	778.841	580.315	695.04	644.285	596.027	554.342	546.611	737.004	646.047	498.972	524.705	484.706	686.067	885.962	967.412	868.042	794.985	722.06	767.873	699.532	707.966	367.323	468.963	329.143	263.975	238.918	623.886	972.934	1125.9	1065.35	1105.78	903.964	912.141	1110.37	1305.97	1037.52	981.093	791.939	773.409
530.563	874.05	927.537	1058.16	1223.92	1106.02	1298.55	1378.87	1487.83	1389.81	1138.71	1356.68	1305.29	1317.29	1684.64	1858.4	1807.45	1397.34	1295.15	1197.54	988.487	1049.96	1058.54	722.609	474.38	609.653	796.499	865.742	976.101	1216.11	983.65	874.283	938.566	735.617	679.24	701.186	747.216	705.405	409.89	613.519	890.534	1132.3	1617.12	1625.03	1768.47	1569.52	1533.05	1466.28	1279.54	830.643
166.42	175.316	132.058	57.4053	197.399	0	237.902	502.299	589.057	587.844	760.378	806.074	947.511	670.03	776.697	576.362	616.93	856.592	955.269	933.126	1068.76	1474.76	1528.28	2079.26	2033.38	2040.57	2062.15	2103.73	1920.53	1899.52	1727.69	1997.85	1975.81	2033.44	2101.68	2550.05	2423.46	2384.98	2635.74	2562.7	2615.79	2115.95	2349.9	2010.17	1497.16	1665.07	2088.44	1772.66	1452.59	1344.32
647.452	213.997	42.026	331.115	89.8658	262.328	83.7719	515.593	524.914	709.719	1333.13	1525.15	1338.4	1638.83	1822.97	2256.24	2412.68	2962.23	3313.74	2920.45	3122.3	3014.48	2738.5	2196.01	2169.89	1916.76	1205	1144.1	991.732	458.46	0	167.275	662.467	288.298	189.312	379.368	78.9036	219.285	159.402	532.531	717.009	300.901	490.149	422.358	961.633	790.311	954.636	1105.87	1027.18	841.356
15578.2	16112.1	16503.4	16862.9	17077.4	17685.8	17939.3	18445.4	18913.6	19224	19605.6	20488.4	21029.9	21963.1	22705	23588.6	24325.8	25635.7	25610.2	26133.2	26302	26487.6	26679.5	26634.2	26962.5	27211.2	26742.4	27880.7	28118.6	28622.7	28918.1	28996.2	29258.5	29356.7	29454.8	29287.2	28531.5	28273.6	26886.8	27058.7	26593.2	25936.8	24867.8	24326.2	24008.4	24064.6	24133.8	25119.9	25033.4	25462.8
3438.92	3803.4	3979.23	3783.18	4166.32	5102.12	5613.69	6690.31	7470.8	7602.88	7844.98	8659.91	9843.66	10938.2	11570.2	11823.8	11823	12202.7	13108	14401.8	15238	15967.9	16155.9	17288.3	19237	20696.9	22221.9	23646.5	24051.7	24703.8	25872.3	27830.2	28378.6	29467.1	30274.1	30925.8	31906.4	33953.3	35430.2	36801.5	37145	38352.9	39162.5	40537.5	42482.1	43469.8	44253	44786.7	45405.2	46411
11576.8	11819.6	11568.6	11085.2	11151.1	11149.4	10628.9	10195.4	9793.69	9454.94	9086.66	8840.64	9463.69	9799.45	9115.19	8918.84	9050.96	9332.14	9378.56	9843.8	10208.2	10390.8	10505.6	11227.3	12685	13102.1	13152.1	13520.4	13279.5	13297.7	12907.8	12597.2	12824.8	11563.6	11088.1	10750.2	10673.5	10512.7	10870.4	10819.1	10769.5	10179.5	10178.3	10288.3	10732.7	11249.2	12429.4	12921.8	14020.1	14770.9
10635.4	10701.2	10423.5	10172.3	9351.86	8518.32	7841.12	6991.13	6702.66	5806.53	5454.1	5050.64	4497.06	5002.75	5196.84	5780.38	6100.41	6473.99	6748.14	6998.81	7858.36	8958.67	9366.57	10063.7	10770.5	12346.7	12824.9	14236.8	15542	16448.7	17771.1	18752.2	19901.4	20729.8	20650.8	21589.9	22373.1	23162.5	24264.3	24602.3	25352.1	25611.6	26199.2	27547.4	28571.2	29327.3	30335.7	30739.1	31105.3	31569.4
866.066	1043.15	1045.14	796.064	75.2862	0	443.459	47.7711	178.359	309.924	422.493	987.042	1747.38	2836.9	3489.2	4213.97	5295.92	6098.71	7697	8905.92	10110.8	11458.5	13544.6	15207.2	17230	19157.5	20937.6	22279	23536.1	24843.6	25939.6	26262.5	27500.3	28389.9	29839.4	30897.7	31909.1	32733.4	33288.8	33973.8	34423.3	34137	33688.4	33185.1	32951.8	32347.3	32152.9	32017.4	31813	32112.4
18769	19355	19278.6	19368.7	19742.8	20259.6	20506.8	21092.7	21083.1	20515.3	20580.5	21243.1	21072.7	20806.7	20398.3	20321	19533.2	18886.1	19048.6	18873.9	18534.5	18863.1	18290.5	17881.3	17450.8	17398.5	17250.9	17400.9	17071.1	16286	16100.5	17194.5	17567	18112.2	18397.7	18523.7	18239.2	18724.4	19734.4	19831	19698.1	19382.5	19439.1	20032.3	20636.7	21362.5	21579.8	22069.1	22637.4	23715.6
11151	11958	12072.9	12057.6	12083.1	11994.4	12489.4	12771.8	12995.7	12971.2	13421.7	13840.8	14496.9	15369.8	15995.8	16054.1	15842.5	15917.4	16318.9	16147.7	16242.2	16930.1	17345.2	18169.2	18925	19942.5	20549.9	21279.9	22246.9	23223	23879.8	24269.1	25035.8	25700.8	25528.2	26467.3	26429.9	26772.7	26770.8	26910.2	26982.2	27100.4	27316.1	28004.9	28793.5	29379.3	29075.6	29647.5	29424.9	30052.3
8332.55	8375.84	8818.73	9094.24	10141.1	10430.9	11146.4	12397.5	12896.9	13829.9	14863.9	16180.7	17725.1	18442.1	19385	20126.7	20667.9	21022.4	20928.1	21648.7	21346.8	21320	21141.7	21262.9	21406.8	21064.6	21249	21291.3	20871.9	20198.9	19944.6	19811.6	20221.3	19993.8	20365.8	20413.6	20797.3	21073.6	22141.2	22186.6	23225.6	23506.7	24660.4	24603.9	26217	26923.5	27485.3	28236.1	29160.6	29344.5
10016.3	10713.3	11243.3	11580.1	12184.4	12629.8	12804.9	13338.8	13860.8	14407.5	14967.4	15161.3	15467	15307.2	15111.5	14699.6	14355.6	13753.1	13262.5	12423	12136.5	11893.5	11988.2	11982.2	12525.5	13087.5	13271	13822.6	14639	15188.2	16172.9	17259.3	17711.1	18322.4	18804.4	20235.9	21272.7	21912.2	23043.4	23378.7	24043.1	24509.2	24852.7	24931.8	24765.5	24764	24675.9	24499.8	24905.5	24499
14015.7	14711.8	15086.8	15573.6	15967	16338.4	16505.4	16809.1	17170.6	17126.2	17570.4	18016.4	18607.2	19162.2	19577.1	20046.8	20380.7	20741.6	21869	22247.5	22532.4	22918.6	22896.2	23371.1	23949.4	24612.2	24927.6	24234.2	23622.7	23597	23120	22651.7	21969.2	21129.4	20451.7	20821.3	20411.4	21121.1	20838.8	21250.7	21713.9	21637.9	21751.5	22361.2	22606.8	23539.3	23912.6	25064.4	25377.8	25744.9
20439.3	22209.3	23383.8	24487.2	25447	26469	27402.4	27760.1	28169.1	27824.5	27393.9	26782.3	26157.4	25321.4	23496.8	22139.9	20553.2	18203.9	16822.2	15239.1	14054.7	12922.6	11393.5	10770.4	9691.81	9438	9163.45	9295.69	8752.35	8596.63	8096.81	8716.85	9045.86	9842.75	10479.1	11751.1	11754.9	12748.4	13568.8	15144.3	16508.4	17510.1	18556.6	19800.3	20590.8	22049.6	22854.5	23736.4	24341.3	24373.7
1118.26	1586.46	1686.31	1723.25	2019.74	2699.38	3387.08	4219.02	4608.93	4881.36	5345.71	5805.58	5889.08	6030.57	6164.1	6732.43	7110.35	7438.28	7349.95	7368.45	7590.67	8142.35	7992.47	7839.95	7039.65	6545.05	6459.64	6920.65	6995.52	7099.93	7596.68	8628.12	9542.92	10843	12368.1	13627.2	14720.9	15716.3	17330.9	18877.1	19695.2	20253.8	20989.4	21105.2	21483.8	22107.9	22511.3	22605.7	22319.3	22248.5
516.505	594.593	556.151	794.158	1081.87	829.39	888.81	737.503	914.471	927.841	787.365	1044.44	956.521	992.191	1249.28	1235.03	1392.29	1421.47	1276.32	1600.31	1245.91	1043.53	997.899	1116.7	1281.28	1416.31	1288.44	1231.19	724.722	1195.33	1292.67	1088.87	1002.5	654.099	681.655	734.721	903.419	1014.99	854.997	723.164	897.743	676.46	806.901	826.84	694.551	694.157	804.468	707.989	877.684	768.503
797.242	684.624	593.484	473.933	510.902	613.726	921.966	960.773	988.764	581.036	570.671	608.32	1003.98	839.984	623.673	263.728	338.406	17.7011	117.988	289.96	514.498	206.843	340.428	604.031	1008.75	926.037	1318.15	1432.36	1620.69	1425.84	1554.2	1423.02	1189.1	867.316	1129.63	831.563	825.206	483.26	442.897	295.827	280.679	478.677	388.082	346.705	327.74	338.319	532.692	715.81	794.442	943.945
1913.4	1403.81	1035.61	812.356	692.067	401.418	118.812	192.207	168.589	286.606	426.034	721.893	626.423	522.915	614.75	1082.9	1124.78	1150.7	1043.63	1137.18	821.376	988.904	1125.5	1072.64	767.916	935.151	1035.23	1012.03	942.005	1079.11	1076.34	836.591	957.292	783.238	741.084	785.645	921.474	847.536	916.906	802.992	1266.48	1332.43	1510.66	1478.95	1284.55	1019.26	964.315	734.158	675.66	455.635
962.466	1178.27	1113.09	1122.07	1469.26	1399.4	1233.28	1439.49	1497.45	1960.32	1940.45	1967.95	2000.32	2172.92	2501.68	2261.15	2174.33	2211.3	1836.87	1736.37	1876.64	1886.51	1160.06	1124.43	1511.6	1275.49	1120.28	1492.27	1385.81	1217.69	1241.15	1473.82	1216.9	1041.52	1004.8	1287.42	1065.53	1078.01	1306.11	1184.95	1435.33	1797.02	1833.57	1965	1503.41	1438.59	1459.75	1249.1	1330.97	1010.91
1535.92	1649.46	1600.12	1565.65	1455.07	1345.97	1041.26	883.958	1186.23	1085.81	1228.89	1254.34	1358.03	1159.21	1272.35	1593.51	1806.98	1286.17	1434.57	1467.66	1626.19	1747.35	1973.53	1886.52	1750.79	1715.81	1903.92	1741.91	1334.68	932.41	575.105	579.744	539.167	443.187	236.796	194.497	349.771	238.982	380.556	560.682	636.189	655.192	434.064	435.324	171.972	355.241	499.618	492.269	468.656	283.605
821.187	848.329	843.952	935.553	860.699	1121.14	1144.84	1060.84	1270.41	1085.61	1225.37	1293.79	1306.68	1856.67	1651.35	1702.42	1920.72	1606.29	1771.48	1470.07	1403.91	1741.64	1418.42	1770.3	1779.26	1857.57	2037.66	2019.47	1932	2015.59	1568.45	1468.75	1156.38	1083.47	1105.61	963.028	1041.22	1335.72	1066.59	1023.96	855.867	790.753	650.354	678.443	739.571	672.124	358.188	501.88	834.042	888.604
1146.36	1615.6	2024.45	1899.71	2242.91	2413.02	2634.31	2268.76	2406.74	2237.13	1779.95	1455.59	1602.69	1235.43	959.501	1176.55	1307.16	1101.38	1144.22	1210.15	944.354	832.956	840.762	1028.42	818.139	989.383	1332.8	1255.96	1302.03	1399.3	1327.22	1211.56	1065.7	945.215	646.429	409.859	382.307	197.201	268.366	277.638	522.239	509.115	573.264	377.882	474.64	801.939	1009.87	1291.4	1469.76	1396.68
888.281	778.863	751.555	448.833	423.451	510.954	509.326	341.084	384.882	495.896	743.307	596.978	808.554	767.554	876.478	1147.78	1228.27	1176.84	850.81	925.015	896.976	1306.11	1270.08	960.127	849.582	1087.78	1171.78	1316	913.442	937.226	578.061	361.076	614.21	398.284	121.471	0	98.44	109.211	194.212	211.377	333.081	286.103	258.572	343.391	616.031	548.14	703.295	713.467	675.378	598.679
1746.8	1421.44	1393.18	1317.71	948.622	777.957	918.711	696.426	789.387	578.108	720.993	400.507	495.294	879.218	863.603	768.791	928.522	1059.97	1112.71	980.703	1221.02	1132.12	762.247	872.238	830.436	720.909	662.637	891.618	1029.79	781.802	610.42	787.009	529.137	484.727	615.19	520.363	696.891	571.298	640.614	623.7	477.445	452.869	393.962	316.784	420.35	28.0225	0	108.423	147.5	124.252
335.105	67.9815	0	79.0176	211.718	446.907	658.238	560.741	513.111	451.575	703.385	836.414	732.158	787.442	715.244	731.215	951.064	1104.8	1248.44	1089.39	1087.28	1090.88	989.534	848.546	878.027	826.081	1068.26	1238.63	1124.16	1328.92	1199.06	1272.06	1419.18	1388.33	1173.31	1238.39	1235.38	1426.63	1104.56	1200.1	1043.87	850.153	831.188	1023.96	643.66	514.675	706.904	898.508	915.139	1157.97
2811.45	2310.09	1897.05	1508.74	1134.84	1080.99	689.42	658.007	638.152	503.385	303.582	426.127	442.925	349.22	154.309	216.075	341.459	677.34	739.249	896.04	1098.95	1279.84	1573.12	1999.26	2462.18	2845.3	2621.77	2734.3	2715.29	2325.65	2234.42	2124	1778.24	1469.57	1188.74	1241.11	1284.94	1189.4	1565.47	1760.8	1539.75	1745.17	1916.77	1600.57	1587.63	1372.56	1322.63	956.527	563.495	805.787
302.016	1297.97	1901.16	2681.51	3714.2	5197.6	6425.85	7196.75	7989.25	8237.39	8813.32	9428.21	9887.32	10570.7	11073.5	11753.8	12501.6	13597.5	14829.1	15254	16101.7	17117.3	17819	18443.2	19023.5	19498.4	19309.1	19678.8	20249.9	20793.3	21283.9	21940.3	22552.9	23174.2	24081.9	24590.2	25059.4	25384.7	25776.8	25815.1	25779	26066.7	26285.5	26472.9	26434.9	26561.1	26905.8	26672.6	26436.1	26030.2
2665.33	3362.65	3605.31	4858.19	5923.74	6144.78	7248.61	8209.39	9003.51	9764.56	10651.2	12206.5	12784.4	13744.3	15152.1	16446.7	17895	18777.9	19371.6	19812.4	20684.5	21111.2	21746.8	22284.1	22108.6	21876.9	21765.3	22117.4	22394	22266.4	22609.2	22682.7	23095.5	23128.3	24056.2	24926.1	26056.9	27194.9	27952.7	28586.8	29572.5	30143.5	30909.3	31271.1	31946	32231.6	32374.4	32895.5	33315.9	32713.3
6116.3	6486.97	6695.6	6973.22	7361.45	8044.89	8537.52	9249.4	10107.1	10940.8	12080.7	12502.8	13071.6	13906.9	14337.3	15314.1	16099.4	16137.8	15870.5	15748.2	16318.9	17038.1	17209.5	17560.2	17583.9	17861.8	18089.8	18461.7	18924.8	19059.1	18615	18599.3	19192.7	19241.9	19301.9	19676.3	20347.3	20321.6	21117.9	21809	23001.7	23184	23831.4	24402.2	25455.5	26817.2	28255.1	29380.8	30353.1	30619.8
0	88.0043	306.236	62.2204	412.856	1508.45	1315.99	1079.03	1070.32	1834.57	2468.22	2451.15	3360.15	3975.71	4098.87	5074.38	5813.48	7041.79	7407.81	7714.31	8851.39	9737.93	10363.8	11433.3	12722.9	13552.9	14337.4	15370.8	16439.8	17089	17883.5	18417.6	19198.1	19629.7	20734.9	21662.9	23138.6	23545.9	23943.7	24628.7	25824	26261	27405.6	27499.6	28126.4	28161.3	29076.4	30364.8	30712.4	31037.1
3431.33	2750.26	2621.44	2209.19	2107.2	1661.93	1318.79	1192.89	1122.73	1028.59	744.064	643.66	495.309	338.169	160.348	0	334.469	816.65	858.623	1012.59	1501.34	2221.3	3100.37	4220.4	4996.68	6436.24	7339.92	9251.49	10941.6	11430.5	12479.5	13793.6	14527.5	15816.1	16577.2	17343.3	17845.8	18384.8	19545.2	20334.5	20644.7	21209.7	21574.6	22294.2	23290.9	23769.5	23872.5	23966.8	23882.8	24119.3
2324.2	1760.45	1089.05	769.673	152.958	392.85	486.093	1052.13	344.05	0	323.694	541.588	823.862	1207.93	1086.37	1058.19	1040.95	1243.73	1427.87	1422.14	1715.91	1768.42	1588.65	1921.25	2005.88	2187.91	2966.23	3451.25	3664.38	3986.86	4611.3	6106.01	6877.9	7761.57	9016.89	9465.33	10464.5	11615.1	13236.8	13926.9	14327.5	15164.2	15742.4	16081.7	17190.5	17230.5	17264.5	17148.3	17744	17986.2
13493.6	13344.7	13061.7	12547.6	12286.3	11390.6	10776	10307.4	9239.42	8555.19	8063.72	7603.94	7382.49	6565.88	6125.7	5935.58	5647.38	5527.91	5387.01	4698.21	4543.9	4354.32	4819.87	4861.54	4658.54	4562.7	4825.07	5199.52	5520.88	6019.92	6831.6	6641.08	7012.08	7701.89	8289.64	8440.16	8873.28	9390.65	9964.21	9991.01	10507	10847	10832.2	11720.3	11905.1	11716.5	11949.2	11307	11397.1	11087.8
1173.25	998.633	635.401	323.61	155.643	55.6044	72.1326	236.971	372.914	381.534	454.214	664.431	869.037	803.464	731.195	979.85	928.64	811.197	847.622	994.818	793.061	945.171	1063.55	1149.71	1194.54	1568.29	1674.07	1693.32	1453.55	1923.12	1676.98	1630.32	1617.04	1403.19	1079.17	1122.23	1196.44	1302.72	1175.88	1670.82	1636.88	1556.06	1673.65	1487.24	1677.12	1426.01	1391.51	1234.65	959.478	910.726
160.776	407.481	586.45	843.61	772.598	939.081	1045.64	904.747	910.776	684.344	760.354	601.35	628.817	926.13	1209.87	1333.46	1181.96	1317.14	1544.16	1492.45	1578.04	2021.45	1964.98	1869.36	1721	2156.89	2204.26	2317.86	2380.01	2531.04	2063.39	2221.06	2498.05	2641.48	2421.69	2441.82	2222.58	2461.42	2518.4	2637.49	2744.34	2334.43	2280.08	2299.35	2246.13	2276.95	2134.89	1983.16	1924.44	1833.34
1886.01	1435.69	944.483	502.626	169.375	44.1679	4.48712	126.755	0	199.295	428.328	684.043	972.409	1008.43	917.306	1266.14	1202.36	1607.85	1723.38	2066.91	2241.83	2166.23	2431.65	2562.94	2296.25	2254.64	2287.83	2149.29	1692.99	1709.7	1703.25	1678.79	1688.51	1582.1	1759.58	1543.14	1757.99	1832.65	1728.3	1877.27	1676.26	1711.13	1706.62	1573.67	1455.4	1303.46	1221.04	1088.53	989.93	1157.79
1309.04	1219.15	1428.41	1346.83	1281.42	1386.2	1569.59	1533.61	1830.61	1783.42	2222.04	1889.02	2158.43	2338.33	2016.64	1918.26	2223.78	2037.83	2006.51	2056.88	2293.56	2160.7	2160.57	2142.55	2181.28	2176.37	2204.71	2182.08	1614.96	1594.46	1383.29	1313.71	1602.14	1881.11	1868.94	1927.89	1930.24	1945.59	1738.07	1819.29	1548.85	1135.35	654.008	274.244	0	107.782	447.093	448.014	522.55	584.974
1677.89	1782.47	2073.44	2078.58	2404.45	2628.3	2477.56	2309.37	2380.77	2355.35	2123.99	2029.61	2139.26	1739.09	1601.73	1641.54	1910.43	1955.58	1863.21	1796.05	1595.12	1456.04	1587.97	1529.61	1496.3	1350.06	1500.71	1446.73	1385.44	1147.86	1106	964.988	843.431	752.675	585.492	634.737	487.662	651.227	702.22	639.534	780.096	848.048	976.644	1274.24	1063.39	1313	1225.92	1408.78	1357.88	1223.65
1892.83	1860.49	1958.34	1751.53	1544.27	1530.38	1643.69	1637.05	1790.21	1607.27	1725.09	1560.8	1887.78	2107.04	2149	1889.39	1658.57	1564.38	1713.33	1695.46	1664.66	1581.87	1498.86	1466.48	1777.38	1626.2	1503.83	1668.3	1704.45	1748.67	1482.38	1370.49	1383.87	1008.97	1018.07	1387.78	1117.43	790.18	744.874	801.148	821.557	916.592	924.16	1017.8	426.137	321.925	337.608	176.376	177.164	0
2226.44	1927.49	1661.04	1242.16	1160.93	1232.6	1261.87	1267.01	1200.09	1273.21	1466.69	1423.97	1648.84	1469.78	1378.94	1259.71	1099.41	1296.37	1285.16	1309.45	1444.96	1297.41	1102.69	1072.74	1213.53	1701.58	1772.84	2021.91	1939.01	1763.14	1704.37	1673.13	1520.05	1376.34	888.364	549.826	462.781	446.5	578.494	513.745	548.868	748.846	623.758	725.429	733.328	562.379	225.423	11.7251	61.9967	88.0438
1239.72	1153.91	982.616	913.511	842.505	894.235	715.343	660.563	997.686	1199.11	1143.3	1296.05	1416.45	1418.39	1176.2	1490.5	1695.35	1666.95	1904.14	2086	2212.68	2209.31	2067.49	2441.58	2380.3	2328.42	2240.88	1954.16	1806.65	1683.69	1497.54	1566.4	1422.31	1277.11	1219.99	1236.57	1175.27	1074.25	839.658	698.587	546.763	409.968	500.168	739.6	526.719	470.886	560.398	652.756	761.737	963.72
942.204	490.455	596.039	614.257	774.98	754.351	735.728	731.963	1096.05	1090.11	1190.33	1188.61	1324.07	1158.41	1224.49	1267.41	1471.68	1311.38	1617.86	1739.34	1849.49	1706.22	1828.03	1666.75	1465.76	1451.28	1808.87	1741.81	2254.3	1986.17	1863.63	1840.3	1907.83	2141.73	2153.22	1929.47	1844.06	1236.59	1270.46	1218.97	926.269	684.568	273.669	76.9454	146.375	38.0957	115.287	131.278	104.95	173.186
2175.61	2168.97	1613.86	1226.97	855.731	919.313	857.209	980.822	1029.74	1074.64	751.524	817.782	812.19	499.587	678.026	893.96	1038.31	777.914	701.062	618.853	820.475	1160.89	1651.27	1385.11	1618.38	1612.45	1770.48	2072.46	2688.88	2550.31	2456.72	2402.1	2423.95	2546.96	2646.65	2497.23	2088.77	1879.15	2031.72	2385.71	2104.56	1838.02	1599.56	1601.81	1663.72	1844.18	1583.2	1592.06	934.043	929.807
68.0592	57.3442	52.0951	40.2432	25.078	10.9181	2.44763	6.55888	7.41726	14.4458	46.7821	36.8659	33.5526	34.2643	33.259	24.8372	29.5656	45.275	37.9591	0	13.6229	36.6585	37.2555	88.9767	97.5709	88.5548	80.7143	94.6194	93.8058	82.6879	64.8312	63.5225	35.5647	103.934	120.281	115.371	175.588	175.271	241.661	389.087	401.739	396.113	320.406	335.912	349.306	285.525	296.559	247.717	130.445	120.041
49.3183	42.4824	47.449	40.7041	35.0595	29.4149	20.5445	15.2315	12.5984	11.523	8.01697	0	2.08847	2.08847	15.1057	22.61	36.4425	36.4425	34.415	39.1088	53.5833	73.5375	78.108	67.6331	66.5308	100.712	104.022	111.015	105.308	88.6403	78.9213	82.1259	89.4236	96.9701	49.8532	57.2768	59.0715	76.9166	95.1199	95.651	95.8133	92.4975	104.04	105.806	95.0712	90.4007	77.1259	58.6177	46.4704	40.2294
69.2274	66.5561	70.4674	64.4329	41.8733	36.7183	30.628	24.4792	19.6516	14.6388	26.5652	15.5516	6.44454	17.9283	19.4484	31.7022	35.0067	33.151	41.6913	24.3331	17.9833	19.1961	23.4455	20.4429	13.9147	10.6102	10.6102	21.392	30.0714	45.2417	51.6852	35.3394	34.1334	35.4254	42.2945	63.6774	87.2182	93.072	94.6807	121.865	127.13	128.597	120.559	116.442	102.124	59.2614	44.7282	35.4462	0.605984	13.201
31.5	23.482	19.473	17.5571	13.5481	6.94017	2.93119	0	0	0	0	0	2.72932	8.03302	8.03302	11.0159	11.8708	11.8708	11.8708	11.8708	18.1798	24.3246	28.929	28.929	25.9461	25.0912	25.0912	25.8948	34.9255	28.6165	17.6494	18.7687	18.7687	32.7554	32.7554	32.7554	40.3749	42.3847	48.1903	48.1903	37.1629	37.1629	23.1762	23.1762	27.079	18.6559	7.61537	1.8098	1.8098	1.8098
16.3882	16.3882	12.2912	8.1941	0	0	0	0.753164	0.753164	5.09037	10.7414	10.7414	10.7414	17.1224	17.1224	17.1224	16.3693	16.3693	13.9507	8.29971	9.30522	9.30522	2.92417	3.44928	3.44928	10.1512	10.1512	8.23251	8.23251	7.22699	7.22699	7.33184	7.05125	7.05125	0.349374	2.90475	4.61197	4.61197	4.61197	4.61197	4.50712	4.2626	4.2626	8.27366	5.71828	4.01106	5.30487	6.59868	9.1863	9.1863
33.1221	33.1221	30.3851	27.7498	22.2759	16.4864	0	0	1.12285e-13	2.2457e-13	3.36842e-13	3.57064	8.62345	8.62345	8.62345	8.62345	10.4458	10.4458	10.4458	10.4458	8.50877	3.35441	9.70893	9.70893	9.70893	7.88655	10.0226	13.3954	15.3631	13.7295	13.7295	7.37502	7.37502	7.37502	7.37502	9.15841	16.9191	14.9514	16.4727	16.4727	16.4727	16.4727	26.6884	26.6884	22.7689	11.6355	22.5203	31.8837	53.6532	54.3829
6.81145	6.20252	4.51684	2.83116	1.88744	0.943721	0	6.77682	10.3427	11.088	20.6361	20.6361	20.6361	37.0556	37.0556	37.0556	32.5499	40.5981	39.8528	33.7672	33.7672	39.2063	23.9994	26.7278	35.1808	32.9097	21.2956	39.7042	33.4791	40.6988	45.2451	45.2974	42.7666	46.0026	46.0026	47.4409	43.2616	43.2616	42.7398	32.7545	43.3771	46.8043	35.2351	40.1546	38.7163	24.4871	24.4871	17.7892	17.7892	10.4272
24.943	12.4715	6.23575	2.55552	8.41799	8.41799	8.41799	9.09911	9.09911	9.09911	9.09911	21.7654	19.2099	13.3474	13.3474	13.3474	12.6663	12.6663	12.6663	12.6663	1.12283e-13	1.12283e-13	0	0	1.12283e-13	1.12283e-13	1.12283e-13	8.11136	8.11136	8.11136	18.7469	18.7469	18.7469	18.7469	26.1589	26.1589	18.0476	18.0476	18.0476	10.4865	18.4493	20.13	20.13	12.718	12.718	12.718	12.718	12.718	9.64345	1.68067
0	1.60079	1.60079	3.92035	3.92035	3.92035	3.92035	3.92035	3.92035	25.0653	23.4645	23.4645	21.145	21.145	22.2165	22.237	25.5508	25.5508	4.40583	4.40583	24.6699	24.6699	24.6699	23.5983	23.5778	24.1877	24.1877	24.1877	24.1877	3.92363	3.92363	5.13624	5.13624	5.13624	1.2126	1.2126	1.2126	1.2126	1.2126	1.2126	1.12283e-13	0	4.77837	6.19797	6.19797	6.19797	6.19797	6.19797	6.19797	6.19797
13.7242	13.7242	11.7627	9.80123	7.83973	7.42133	12.3226	8.3996	11.9172	11.9172	19.9202	19.9202	19.9202	19.9202	31.9671	25.1043	25.1043	21.5867	21.5867	13.5836	13.5836	13.5836	15.9796	2.38972	2.38972	2.38972	2.38972	3.1257	3.1257	9.26276	9.26276	6.86674	16.7441	16.7441	16.7441	16.7441	30.356	30.356	24.2189	24.2189	32.12	22.2426	22.2426	22.2426	32.1962	17.8484	17.8484	17.8484	17.8484	9.94733
58.2788	45.1353	37.8725	29.6258	21.3792	13.1325	4.33377	9.89958	13.7079	13.7079	10.358	10.8028	10.8028	17.4338	18.0148	18.0148	12.449	19.0255	22.5759	22.5759	21.1473	21.1473	27.6651	28.8573	33.8956	51.9488	41.5639	38.0136	38.0136	38.0136	41.7777	34.3198	32.5466	27.5083	14.5384	14.8678	14.8678	14.8678	14.8678	11.1036	5.41268	5.41268	5.41268	0.329394	1.12283e-13	1.12283e-13	1.12283e-13	2.24567e-13	2.24567e-13	1.12283e-13
5.76788	17.8315	17.8315	17.8315	17.8315	17.8315	17.8315	17.8315	17.8315	13.1013	1.03776	7.68797	7.68797	7.68797	9.14083	9.14083	9.14083	9.14083	8.10307	8.10307	1.45286	1.45286	1.45286	0	0	16.8264	16.8264	16.8264	16.8264	16.8264	16.8264	16.8264	18.2694	19.3795	2.55312	2.55312	2.55312	2.55312	2.55312	24.5208	24.5208	23.0778	21.9677	21.9677	21.9677	21.9677	21.9677	21.9677	1.12283e-13	1.12283e-13
0	0.849735	0.849735	0.849735	0.849735	0.849735	0.849735	0.849735	0.849735	0.849735	2.24567e-13	0.00792117	0.00792117	0.00792117	10.0861	10.0861	10.0861	10.0861	10.0861	16.8212	18.039	22.7904	22.7904	12.7122	16.2809	16.2809	16.2809	16.2809	9.54581	8.32008	8.19234	8.19234	8.19234	4.62368	4.62368	4.62368	8.13947	8.13947	8.13947	3.51579	4.77426	4.77426	4.77426	5.37554	6.56363	14.6334	20.4262	26.219	26.219	24.9605
1.68425e-13	1.68425e-13	2.18506	2.18506	2.18506	2.18506	3.09327	5.80457	7.43698	7.43698	7.43698	5.25192	6.82803	11.1358	16.9889	33.6326	32.76	31.1276	32.8117	32.8117	32.8117	31.2356	26.9279	21.0747	11.2604	14.7456	18.3689	16.6848	16.6848	37.0925	41.2832	41.2832	41.2832	33.5456	48.5437	44.9204	44.9204	52.0754	34.6088	30.4181	30.4181	30.4181	30.4181	10.0961	10.0961	14.469	9.50037	8.74564	8.74564	13.9748
25.1733	25.1733	25.1733	25.1733	25.1733	25.1733	7.86183	16.3967	14.8056	12.7163	12.7163	12.7163	12.7163	12.7163	12.7163	12.7163	7.2265	3.04503	10.289	10.289	10.289	10.289	10.289	11.0511	21.2796	18.2346	27.7559	20.5118	21.1462	21.1462	21.1462	21.1462	20.3841	10.1556	11.5614	2.76535	17.9951	24.9682	24.9682	41.5819	41.5819	42.4617	42.4617	41.0559	40.3307	25.101	17.4935	17.4935	0.879763	0.879763
1.12283e-13	1.12283e-13	1.12283e-13	1.12283e-13	1.12283e-13	1.12283e-13	1.12283e-13	0	0	1.12283e-13	1.12283e-13	2.24567e-13	2.24567e-13	2.24567e-13	1.48745	1.48745	1.48745	3.63175	7.75353	8.73569	13.4457	13.4457	13.4457	11.9583	11.9583	11.9583	22.7408	18.619	17.6369	17.351	17.351	20.2077	20.2077	20.2077	20.314	7.38717	7.38717	7.38717	2.96302	12.0028	20.4722	20.4722	21.3067	21.5973	21.5973	21.5973	21.5973	21.5973	12.5575	1.23139
70.2616	55.4753	46.0083	36.5413	27.0743	16.0596	4.14768	4.14768	4.14768	4.14768	0	1.12283e-13	3.21966	3.21966	18.4667	18.985	18.985	18.985	18.985	18.985	18.985	15.7653	15.7653	0.518261	3.3685e-13	3.3685e-13	0.386007	0.386007	0.386007	0.386007	0.386007	0.386007	0.386007	10.8461	10.8461	10.4601	17.0621	17.0621	17.0621	17.0621	17.9444	17.9444	7.48433	10.2137	10.2137	18.3402	25.7045	33.0688	33.0688	36.3446
0.287685	0.287685	0.287685	0.287685	0.287685	0.287685	14.5852	14.5852	14.5852	14.2975	14.2975	14.2975	14.2975	19.4191	19.4191	5.12164	5.12164	5.12164	5.12164	13.0399	13.0399	13.0399	7.91824	7.91824	7.91824	7.91824	7.91824	9.67159	17.8186	17.8186	17.8186	17.8186	21.5577	24.0938	30.5311	36.7735	35.0202	21.0323	21.0323	21.0323	24.1421	20.403	17.8668	16.5733	10.3309	10.3309	9.42439	10.5952	12.9369	24.681
88.8549	57.8164	42.2971	26.7778	17.8519	17.6321	8.70621	8.70621	8.70621	8.70621	8.70621	8.70621	8.70621	8.70621	11.0787	25.9386	25.9386	25.9386	29.5937	29.5937	29.5937	29.5937	29.5937	18.5151	3.65511	3.65511	3.65511	0	2.8034	7.24239	8.97312	11.1104	16.3505	16.3505	17.7601	17.7601	17.7601	14.9567	10.5177	8.78701	6.64974	7.69162	7.69162	6.28199	6.28199	18.5906	24.7449	30.8992	30.8992	52.0823
3.40649	3.40649	3.40649	3.82341	3.82341	3.82341	2.13953	2.13953	2.13953	2.98127	2.98127	12.9754	12.5585	12.5585	12.5585	12.5585	17.2465	19.6183	14.966	14.966	19.2512	19.2512	19.2512	19.2512	19.2512	14.5632	29.0083	29.0083	29.0083	14.729	16.817	16.817	16.817	16.817	16.817	0	0	0	0	6.63643	6.63643	6.63643	13.8736	21.6532	21.6532	21.6532	21.6532	21.6532	12.9288	12.9288
4.40716	4.40716	4.40716	4.40716	4.40716	4.40716	1.12137	1.81885	1.81885	0.599495	0.599495	0.599495	0.599495	0.599495	0.599495	0.599495	0	0	1.12285e-13	2.2457e-13	2.2457e-13	4.71556	4.71556	5.49164	10.2442	10.1462	10.1462	10.1462	10.1462	11.0592	6.34362	6.34362	5.56754	0.815005	8.33835	8.33835	14.9026	14.9026	13.9897	13.9897	13.9897	13.9897	13.9897	6.46631	6.46631	4.19308	4.19308	4.19308	4.19308	4.19308
103.489	93.7017	84.7073	72.1528	51.9373	41.7139	36.8204	36.8204	9.44929	3.56009	3.56009	1.12283e-13	1.12283e-13	0	0	0	3.09016	3.09016	3.09016	3.09016	10.5876	12.847	12.847	19.2779	19.2779	33.621	33.621	37.5872	37.5872	30.0898	30.8996	38.1103	39.4747	39.5265	22.0932	22.0932	18.127	18.127	23.4203	24.3266	31.4391	23.6438	27.8597	27.8597	48.6981	51.4963	53.3879	48.0946	44.1191	29.796
3.17255	3.17255	8.25183	9.40513	7.44826	7.44826	7.44826	7.44826	5.98383	13.924	13.924	7.86632	7.4053	7.4053	13.2413	18.2778	18.2778	18.2778	10.3376	12.5432	12.5432	10.8725	10.8725	5.03649	0	0	7.06305	13.5291	11.3235	11.3235	11.3235	17.6655	17.6655	17.6655	17.6655	10.6024	18.3205	18.3205	18.3205	18.3205	11.9785	11.9785	11.9785	11.9785	20.5336	6.34938	6.34938	6.34938	6.34938	6.34938
0	1.12283e-13	1.12283e-13	1.86064	1.86064	1.86064	3.26458	3.26458	3.26458	3.26458	3.26458	3.26458	1.40393	5.85818	5.85818	4.45424	4.45424	4.45424	4.45424	4.45424	4.45424	4.45424	1.12283e-13	1.18831	1.18831	1.18831	1.18831	7.65714	7.65714	8.5878	8.5878	9.22627	8.03795	8.03795	9.72076	21.5121	15.0433	15.9313	23.0155	24.5861	23.9476	23.9476	23.9476	22.2648	10.4735	10.4735	14.3543	11.1084	19.0756	21.342
0	1.12283e-13	1.18213	1.18213	1.18213	1.18213	1.18213	1.18213	1.18213	5.36624	5.36624	4.1841	4.1841	4.1841	4.1841	4.1841	4.1841	4.1841	3.3685e-13	2.24567e-13	3.3685e-13	12.3868	12.3868	12.3868	12.3868	12.3868	12.3868	12.3868	12.3868	12.3868	17.8279	17.8279	29.5785	29.5785	36.3568	36.84	36.84	36.84	37.5971	23.8369	26.493	14.7423	14.7423	17.5314	17.0482	17.0482	18.1937	20.0283	18.2515	15.5955
1.12283e-13	1.12283e-13	2.24567e-13	0.600971	0.600971	0.600971	0.600971	0.600971	6.43962	6.43962	9.40631	9.40631	25.7042	25.7042	27.5364	27.5364	29.1404	24.4684	24.4684	21.5017	21.5017	4.60285	4.60285	3.86787	9.712	8.10795	6.94136	6.94136	6.94136	6.94136	8.24823	8.24823	7.151	2.73544	2.99827	2.99827	11.168	11.168	12.8266	11.5197	14.5766	17.5752	16.1467	15.8838	15.8838	7.71406	9.42881	16.2942	19.7237	16.6669
3.33564	2.22376	1.66782	1.11188	0.555941	0	1.46095	1.46095	1.46095	4.07509	4.07509	4.07509	4.07509	4.07509	4.07509	4.43074	5.30217	28.748	26.1339	26.1339	26.1339	26.1339	35.8889	35.8889	41.1249	40.2535	16.8076	16.8076	16.8076	27.9994	27.9994	18.2444	29.9214	23.5522	23.5522	23.5522	23.5522	23.5522	12.3605	15.662	18.3248	6.64771	5.40835	11.4934	39.0025	52.3614	60.3488	68.3362	67.6508	64.988
31.6607	22.6148	19.0275	14.5046	9.98161	5.45865	0.935684	0.935684	7.23801	9.97693	9.97693	9.04125	19.0927	19.0927	19.0927	19.0927	19.0927	12.7904	10.0514	10.0514	10.0514	0	0	0	3.54488	3.54488	3.54488	3.54488	3.54488	3.54488	3.54488	3.54488	9.22762	5.68274	9.75925	9.75925	9.75925	9.75925	9.87598	9.87598	9.87598	10.1492	11.0475	6.97098	6.97098	6.97098	16.1176	17.2039	17.2039	17.2039
0	0	0	0	0	0	0	0	0	2.24567e-13	2.24567e-13	2.24567e-13	0.699204	5.03198	6.71212	6.71212	9.18923	9.18923	11.5271	11.5271	11.5271	10.8279	6.49508	4.81494	4.81494	2.33783	2.33783	2.24567e-13	2.24567e-13	2.24567e-13	2.24567e-13	0.974688	8.52105	8.69096	8.84954	10.6396	13.8536	14.8313	14.8313	19.4316	18.4569	24.2313	24.0614	27.282	25.4919	22.278	21.3003	21.3003	16.7	19.2124
147.732	112.396	92.6658	72.9355	54.9393	35.209	6.82813	6.82813	6.82813	7.87269	3.74758	3.74758	3.74758	20.5198	20.5198	20.5198	28.8871	29.7081	27.6947	27.6947	27.6947	30.7481	12.2417	12.2417	12.2417	3.8743	8.66537	8.66537	8.66537	8.66537	12.7708	27.6983	27.9345	27.9345	27.9345	29.9965	30.582	30.582	30.582	23.4232	8.96341	8.72728	8.72728	8.72728	2.21002	1.6245	1.6245	5.87441	8.19506	16.5155
2.72201	4.97818	4.97818	4.97818	4.97818	4.97818	4.97818	2.25617	2.25617	2.25617	0	2.17849	2.17849	2.17849	2.17849	2.17849	5.11269	5.11269	5.11269	6.28243	4.10394	4.10394	24.6622	24.6622	24.6622	21.728	21.728	21.728	20.5583	21.0853	21.0853	0.526975	0.526975	18.0653	18.0653	18.0653	18.0653	34.6238	34.0968	34.0968	34.0968	34.0968	16.5585	16.5585	16.5585	16.5585	0	0	0	20.0104
79.2555	58.7476	41.6004	27.9215	16.986	9.49929	3.06282	9.67522	4.75359	4.75359	0	4.06201	0.593732	0.593732	5.64498	29.4765	19.0712	14.7884	16.0952	14.1514	20.0372	29.7815	36.3638	35.3759	27.0795	38.8073	40.213	38.9062	43.4664	37.4607	27.7164	22.0694	17.4734	1.93824	5.75882	4.35312	33.3899	36.2356	32.9972	81.5713	93.0032	102.11	107.954	114.819	119.961	101.887	94.93	94.8849	46.3109	35.8029
43.1867	51.0363	54.7145	65.4425	61.0524	89.7694	94.2579	97.6819	74.6213	57.0682	53.3897	45.3214	31.7602	36.487	11.264	34.7438	39.532	37.7594	38.5627	25.6114	25.6114	26.8027	22.0759	32.4996	7.47128	18.107	18.2695	20.6159	27.9659	28.5903	34.1809	53.8416	36.8748	40.1677	21.9592	24.5281	24.5064	31.8892	31.2648	34.0428	25.8895	82.4725	97.7506	113.468	110.737	112.602	101.97	104.756	97.2153	85.7078
18.8778	9.99067	9.29036	95.7425	115.568	641.051	1647.34	2291.48	2294.07	2309.05	2312.9	2333.75	2240.54	2219.06	1694.88	693.207	49.2642	48.5472	36.207	28.1353	1.22881	1.22881	1.02888	0	8.45821	11.8762	26.3879	23.7547	25.7955	52.6518	55.1143	67.2052	64.721	55.7424	61.658	49.0296	49.4145	53.1835	26.3273	26.6015	17.7701	17.7701	17.5915	7.67127	7.71301	18.5777	31.5032	55.5701	79.0545	87.6317
528.745	618.744	495.983	514.14	480.308	277.748	395.549	611.138	558.952	540.959	467.266	517.751	574.633	514.032	544.663	621.825	497.608	482.336	850.318	985.251	1374.9	1760.8	2360.98	2802.66	2878.48	2896.55	3040.52	2839.24	2628.32	2362.47	2052.73	1591.84	1153.88	1039.39	1261.77	1110.2	1115.71	1119.96	1133.64	1154.67	1189.15	1268.35	1154.73	765.058	720.847	526.846	442.02	440.254	208.765	123.282
550.679	428.392	625.229	555.857	338.586	203.605	156.907	607.2	434.794	424.577	386.754	287.63	186.52	370.541	636.403	860.126	384.369	527.032	524.018	636.538	492.08	699.378	491.6	241.66	185.195	549.842	404.285	531.958	224.888	220.977	0	422.54	783.763	708.601	373.376	348.097	167.542	311.268	411.097	691.699	619.852	285.22	376.241	431.015	572.544	719.087	814.232	698.547	655.602	497.658
327.248	507.111	677.434	885.126	1091.55	1135.73	1123.24	1153.3	1267.85	1255.33	1114.36	1045.97	1002.45	898.305	998.556	1072.62	868.196	841.201	1256.19	1311.61	1301.59	1377.88	1101.81	1068.03	1457.47	1516.99	1544.57	1053.71	1256.07	1248.55	1290.81	1861.71	1783.67	1471.87	1535.03	1593.22	1904.19	1931.35	2122	1750.27	1574.05	1619.05	1342.72	1312.02	1109.84	1037.1	789.99	526.875	630.306	318.438
2541.5	2460.28	2170.56	2133.06	2179.27	2140.22	2170.27	2144.7	2140.38	2228.41	2370.8	2585.16	2558.23	2620.28	2320.51	2074.46	1749.82	1691.76	1490.16	1498.28	1394.48	1540.55	1314	1795.73	2048.16	2248.33	2269.3	2342.77	2410.46	2262.27	1879.42	1912.42	1283.12	1325.58	1013.92	893.034	852.189	655.552	873.364	991.81	1126.59	1389.05	1239.33	1367.91	1145.9	1258.15	1270.99	1344.64	1304.26	1027.2
904.688	775.377	894.696	894.553	875.368	795.496	680.613	630.811	739.085	877.73	1181.23	986.655	1126.7	1149.83	1272.89	1442.63	1814.09	1767.95	2058.21	1743.57	1685.41	1785.17	1659.84	1831.19	2148.21	1992.73	2002.54	1984.61	2134.16	2295.55	2179.75	2742.95	2677.79	2201.02	2236.1	2363.58	2094.36	1992.98	1959.69	1738.7	1243.34	1195.8	1350.33	1517.8	1505.17	2126.54	2252.67	2576.8	2675.12	2749.73
1413.91	1308.85	1261.4	1107.1	997.399	811.962	489.175	644.047	470.341	509.825	721.813	588.654	742.288	653.308	696.32	1003.86	871.8	894.562	942.237	1108.59	1194.11	1453.98	1647.24	1924.83	2158.57	2241.68	2274.45	2347.27	2116.59	1928	1459.18	1258.73	1174.17	742.549	369.713	262.457	248.562	0	284.124	191.263	535.005	480.308	615.911	672.565	1182.71	1211.27	1577.76	1439.1	1534.87	1312.85
1502.71	1095.7	904.113	527.199	371.639	281.99	128.788	212.934	280.697	140.87	341.939	612.997	969.157	1020.97	891.002	793.115	731.614	867.839	816.819	656.741	622.951	693.034	697.306	877.581	1096.78	1164.73	823.902	770.125	750.927	554.223	133.823	160.629	196.885	0	98.156	436.628	646.241	824.072	658.848	750.915	457.55	331.383	408.88	416.138	168.999	216.203	58.0844	206.375	355.429	663.358
1345.72	1435.63	1333.72	1268.62	1003.4	468.642	731.452	765.595	935.344	740.848	841.508	1003.07	951.825	916.573	1043.77	1425.28	1397.26	1280.62	1202.8	1207.44	998.239	1115.76	1234.69	1313.95	878.626	1046.23	1124.55	1299.64	1299.86	1305.21	1200.16	1238.34	1131.98	973.641	733.861	713.417	619.828	728.249	637.273	553.138	448.823	356.222	512.309	291.644	555.271	430.005	186.116	243.165	328.326	216.883
2941.57	2326.02	2028.78	1712.65	1712.3	1260.34	962.6	972.289	1235.82	1279.5	1529.9	1394.68	1691.67	2015.65	2394.43	2445.93	2362.85	2122.91	2113.37	2368.96	2730.49	2503.24	2419.32	2388.4	2183.58	2428.01	2584.99	2778.27	2324.67	2178.35	2432.35	2314.37	2118.94	2393.35	2211.8	2145.12	1878.21	1922.42	2060.52	1470.75	1142.53	1086.02	963.796	954.12	712.661	577.712	475.707	306.144	591.877	556.398
2707.76	3426.91	4516.08	5079.76	5685.27	6021.45	6243.29	7500.88	7276.16	7405.66	7734.87	7278.06	7232.82	7486.98	7812.91	7718.55	6809.29	7140.75	6952	6652.52	6757.7	6873.85	6623.57	6114.71	6575.78	7095.35	7008.1	6849.66	6785.53	6659.77	6350.39	6176.95	6026.84	5536.96	5213.39	4927.65	4972.41	4735.48	4734.43	4655.64	4888.23	4869.42	4332.47	4463.26	4764.4	4629.58	4565.24	4480.98	4681.34	4262.42
5647.36	6485.74	6934.5	7840.09	8746.03	9878.63	11065.5	11856.9	12771.1	13016.4	13737	14698.5	15382.8	15392.1	15651.3	15961.6	15892.2	16079.2	16248.9	15882.8	15252.1	14683.5	14837.9	14257	13589.4	13365.7	12764	12030.6	11930.8	11653	11045.9	10259.8	10423	10596.6	10280.8	10025.1	10044.2	10323.7	10375.7	10874	11577.5	11613.7	11628.4	12169	12677.1	13690.1	14134.1	15067.9	15520.4	16105
4798.09	4278.49	4004.05	3466.14	3073.13	3528.93	3837.39	3484.55	3337.89	2508.91	2199.82	1824.47	1818.82	1301.36	522.513	37.4172	241.855	625.724	215.977	316.732	286.226	0	387.354	388.919	765.474	967.641	426.522	779.706	691.368	656.834	1355.85	1892.04	1850.9	1729.41	1837.66	2244.74	3233.37	3544.21	4423.24	4959.51	4997.08	6147.29	6921.15	7565.92	8345.87	9110.01	10383.7	11173.2	11724.8	12955.1
11926.8	11651.8	11827.9	11818.2	11685.6	11376.4	11654.6	11656.3	10891.1	10646.7	10742.6	10563.1	10181.4	10000.8	9461.18	8306.05	7739.13	7381.71	6893.69	6535.69	6016.07	5501.72	4820.75	4411.91	4742.43	4603.29	4467.21	4819.74	4688.56	4177.64	4312.36	4992.36	5050.42	5182.97	5347.03	5410.54	4821.74	4802.53	5210.08	5593.67	5692.97	6800.82	7154.49	7399.03	8179.37	9605.22	11025.6	12259.2	13210.7	14055.5
14498.8	14151.4	14044.9	13970.5	14058.2	14814.6	14843.8	14987.6	15207.6	15589.7	15914.7	16087.2	16217.8	16465.9	15905.5	16296.9	16768	16976.3	16256.2	16775.8	17225	17799.7	18240	18482.9	18535.1	19190.9	19984.5	20556.8	20760.7	21370.7	21389.7	21350.3	21858.6	22318.4	22339.2	22045.8	22566.5	23069.8	22861.3	23606.7	24579.7	25171.8	25200.6	25266.6	25709.4	25579.2	25527.7	26115.3	26457.6	26133.3
16041.4	15988.4	16105.5	15752.4	15684.2	15096.4	14788.8	14584.6	14499.9	14307.4	14120.4	13420.2	13598.7	13353.9	13432.7	13420.2	12578.5	12223.8	11758.4	11567.3	11690.1	11188.8	10972.8	10549.3	10884.6	11374.9	11487.2	11647.7	11286	10833.4	11439.7	11428.6	11788.4	11445.3	11506.2	12082.9	12221.4	13230.7	14576	15268.8	16257.6	17033.5	18491.5	19908.6	20979.9	22769.3	24050.6	25757.7	27157.2	28703.1
4125.98	4355.3	4673.62	4926.4	5508.81	5500.69	5080.5	5436.87	5314.85	4997.22	5763.63	6236.49	6165.19	6162.79	5933.97	6322.5	6631.93	6984.87	6568.35	6660.55	6777.63	7914.6	8638.93	9897.33	11072.2	11932.1	12793.8	14539.1	15038	15962.8	17043	18139	19648.3	21536.3	23045.1	24897.6	26713.2	28669.4	30775.7	32273.8	34162.8	35259.1	35895.4	37124.3	37538.7	38098.2	38675.7	38821	38670.5	38283.5
14596.2	14429.4	14377.3	13793	13805.4	13025.5	12332.1	11108.9	9508.09	8698.63	7906.62	6918.45	5929.6	5218.14	4736.25	4088.55	4190.58	4385.71	4244.9	3860.68	4218.24	5019.25	5391.08	6176.65	7146.37	7991.68	8860.92	9515.11	10220.9	10743.3	11673.5	12346.4	12682.1	12992.2	13179.4	13231.8	13771	14429.5	14774.8	15236.9	16192.4	17041.3	18055.9	19111.6	20271.7	21234.7	22673.9	24012.8	25253.2	25857.3
20429.5	19482.7	19121.6	17747.7	17106.2	16115.5	14741.3	14158.4	13673.1	12567.7	12028.9	10905.2	10688.2	10333.9	10004.1	10324.6	10476.5	10845.1	11601.6	11874.2	12844.4	13715.3	14360.7	15302.7	15667.5	15749.3	15765.2	15800.2	16528.3	17105.6	17509.2	18302.7	18859.8	19886.6	20997.2	22048.9	23619.9	25048	26166	27382.3	28154.5	29474.8	30226	31329.2	32544.1	33005.9	33865.1	34400.7	35593.1	36409.2
7186.16	6804.12	6229.94	6006.36	5641.23	5494.62	5345.25	5278.61	5357.34	5186.26	6097.21	7484.88	7675.77	8203.58	8625.68	8967.48	9288.97	10180.8	10948.8	10953.4	10798	11557.9	12241.4	13123.3	14452.5	15961.5	16642.1	17530.6	18848.4	20042	20989.4	21995.5	23542.3	24296.1	24725.5	25327.6	25735.5	26316.3	26381.7	26819	26897.4	27215.5	27866.7	28841.4	29213.5	30074.9	30765	31896.9	32776.3	33877.6
19242.9	19118.3	19509.7	20105.4	20458.4	20245.6	19880.7	20696.9	20993.1	21923.2	22803.6	23312.7	23090	23183.2	23473.4	23611.6	22994.1	22505.2	21904.9	20983	20767.3	20837.8	21722.8	22026	22130.3	22573.2	22645	23217.8	23771.6	23667.2	24164.5	23552.6	24085.9	24485.6	24955.7	25808.1	25862.9	26730.8	28001.2	28301	29029	29231.7	29998.1	30655.1	30856.9	31823.1	31921	32050.2	32333.8	33191.9
3298.47	4259.1	4729.03	5058.84	5592.85	6724.71	7080.48	7563.02	7780.57	7995.7	7858.42	8317.46	8309.44	8293.54	8417.84	8617.31	8547.19	8816.12	8800.47	9072	8955.1	9902.62	10686.1	11242.4	11462.9	12287.7	12770.3	13711.1	13978.9	14580.1	14788.1	15195.7	15095	16503.7	17315.6	18071.5	18410.9	18836.8	19175.5	19895.6	20575.5	20995.9	20531.4	20140.4	20245.4	20261.9	20543.7	20974.9	20811.1	20161.8
6795.23	7391.43	8502.48	8917.06	9495.5	10229.8	10957	10908.4	11227.7	11586.2	12410	12092.8	12317.9	12246.2	12474.5	12474.7	13109.9	13569.8	13732	14359.6	15361.1	16889.2	18309.1	19072.3	20523.1	21631.6	22909.3	24573.3	25422.9	26686.7	27566	28622.6	30512.4	31235	32370.7	33202.1	33416.7	34007.3	33978	33509.6	32945.4	31782.9	31078.1	29353.6	28639.4	27692.7	26630.5	26022.6	25620.9	24913
9069.55	8261.28	7485.24	6599.1	5547.59	4411.58	3340.93	2702.88	1610.95	692.673	458.664	302.766	0	337.565	344.688	350.256	565.463	458.143	702.137	886.391	1177.01	2128.46	2711.15	4058.92	5383.34	6365.86	8185.66	9678.53	10899.9	11798.1	12784.9	13778.9	15069.7	16159.7	16944.8	17388.2	18396.9	19230.6	20126.8	20822.4	21287.9	21581.2	22095.5	22808.2	23744.7	24086.4	25177.3	26532.3	27667.5	28594.7
18790.2	19323.3	19946.2	20422.2	20767.1	21740.8	22020.9	22033	22529.1	23626.8	24144.9	24391.2	24444.8	24637.3	24919.6	25474.3	26271	26442.1	26530.5	26566.7	27206.3	27523	28059.9	28426.8	28539.7	29035.4	29661.8	29983.5	29917.4	29288.5	29868.9	30250.3	29912	29479.6	29058.4	28660.7	28772.2	29518.7	29689.1	29276.4	28794.8	28759.9	28815.2	28510.4	28402.3	28345.3	27912	28318.8	28657.1	28931.7
5410.43	5160.87	5076.87	5263.19	5016.91	4558.11	4707.11	4353.51	4785.59	4879.92	5070.49	4604.65	4398.75	3903.5	4003.3	4193.13	4531.94	4334.91	4720.49	4769.43	5333.36	5747.59	6176.63	6875.33	6919.24	7617.44	7972.32	8740.69	9610.03	9696.41	9422.67	10667.1	11535	12699.9	13532.2	15051.7	16040.5	16982.1	18871.7	20474.7	21537.4	22413.6	23139.5	23979.3	25007	25664	27200.1	28046.2	28926.8	29166.8
768.512	1634	1456.69	1989.98	2542.53	3662.73	4662.97	5351.31	6610.7	6979.76	7510.32	9311.01	10295.8	11207.1	11736.7	12302	13120.2	13751.7	13923.8	14324	13966.1	14269.3	14701.1	15317.4	15726.8	15801.3	15752.7	16117.8	15740.9	16294.6	16334.7	16210	16069.7	16149.2	16848.6	17135.9	17278	17882.7	18718.4	18846.3	19145.2	19306.7	20138.2	21023.6	21677.3	22435	23595.5	24071.7	25164.6	26140.7
2151.49	2308.12	2362.76	2294.99	1902.98	2179.79	2272.23	2168.3	1637.18	1916.85	1707.85	1549.12	1375.15	1772.34	1357.1	1269.88	994.205	1269.17	913.833	881.872	637.649	539.237	123.84	319.311	0	370.264	233.54	443.98	524.674	676.886	937.531	1633.52	1820.08	2537.83	3345.24	3808.87	4209.22	5015	5502.98	6038.27	6409.13	6944.55	7556.52	7334.06	8248.7	9012.8	9263.2	10212.7	10929	11841.5
997.337	861.252	637.373	518.49	394.53	198.34	1.69706	123.954	220.479	172.942	255.256	522.94	490.079	577.723	712.622	956.387	773.194	602.084	611.147	515.584	399.331	971.341	1314.1	1415.63	1291.69	1703.17	1934.23	1836.56	2000.04	2190.61	1578.47	1491.76	1362.08	1238.31	1082.65	982.609	1175.32	1013.01	1214.85	1445.5	1030.12	1043.97	1167.3	1294.67	1379.44	1063.25	1056.24	662.569	537.181	726.303
280.309	468.922	385.214	259.048	284.216	548.831	465.738	354.164	293.267	210.53	0	450.783	773.497	943.201	1042.65	1208.61	1236.51	1345.36	1377.71	1433.82	1095.64	874.11	791.231	851.444	1144.82	1329.23	1273.99	1483.63	1388.08	1343.91	1185.73	1347.23	1097.95	962.035	868.384	805.663	537.567	517.353	426.541	661.293	439.873	300.895	9.0055	18.1443	358.025	369.546	573.337	720.951	675.868	608.956
639.359	819.076	796.207	841.417	903.175	1000.14	1132.03	1120.93	864.208	943.735	718.229	812.196	1077.92	1209.75	1201.46	1632.71	2053.89	1917.5	2094.7	2150.82	2088.73	1733.7	2190.17	2144.42	1728.58	1455.9	1709.04	1807	1562.19	1464.41	1598.76	1172.73	1395.08	1318.71	1268.88	1322.44	1049.93	1114.7	1215.71	1194.79	1353.76	1102.77	923.331	1065.85	967.675	906.384	886.059	917.798	817.134	588.672
1492.14	1544.58	1420.01	1287.06	1012.93	1280.44	902.366	1240.99	949.804	1335.92	1283.85	1266.41	1331	1409.7	1043.51	1366.05	1204.14	1142.33	971.243	808.54	1047.97	1350.09	1292.5	1556.63	1551.78	1507.82	1879.11	1850.45	1782.53	1387.56	924.577	982.811	687.558	389.04	256.361	119.114	85.5191	203.75	303.397	285.557	305.143	273.149	452.399	581.979	480.836	381.263	253.041	323.745	399.628	344.737
163.751	407.692	598.007	645.622	809.905	701.422	944.064	1033.06	1313.49	1551.14	1494.01	1528.23	2274.44	2361.13	2478.53	2374.78	2454.74	2088.93	2000.15	1827.65	1953.39	1374.44	1387.69	1397.24	1482.14	1637.34	1912.22	2074.34	2234.52	1963.41	1851.3	1804.21	1716.28	1438.31	1434.75	1303.56	1017.8	951.373	948.58	892.897	780.586	644.837	991.246	840.27	800.778	696.208	510.677	430.096	487.46	342.906
648.815	631.272	539.284	529.729	692.421	571.433	533.585	510.987	400.897	521.37	430.248	599.03	1144.48	1420.94	1547.83	1847.93	1711.46	1694.9	1444	1441.95	1733.1	1021.89	748.149	519.311	365.114	534.768	514.023	950.861	999.867	531.007	795.347	1053.14	1290.07	1551.04	1594.22	1480.72	1101.84	1181.26	1254.29	1249.07	1178.39	884.848	704.391	467.523	786.369	1030.87	1091.55	1266.91	1302.05	932.159
280.919	249.06	340.083	284.917	258.8	252.469	265.819	310.563	354.029	533.555	855.352	683.846	808.649	821.14	1192.35	1170.65	1088.31	1392.31	1331.87	1183.56	1420.45	1395.73	1362.55	1157.2	1552.52	1471.48	1384.13	1327.97	1351.36	1107.88	1072.8	939.301	1217.25	909.142	980.307	771.536	590.546	700.028	926.525	1026.35	1274.05	920.096	856.754	801.147	705.828	885.709	528.793	502.036	169.326	221.679
0	55.6129	111.956	140.817	191.932	341.819	783.077	815.172	1023.1	1119.25	1114.75	1275.14	1675.26	1561.9	1532.02	1533.68	1625.27	1405.37	1590.24	1539.5	1428.83	1017	1313.49	1295.91	1344.58	1474.31	1499.9	1290.6	1235.26	1257.94	1365.97	1115.31	1045.34	1081.26	1077.34	1091.5	1283.45	1499.62	1431.24	1711.02	1720.68	1705.51	1482.24	1310	1238.75	958.841	721.071	758.663	438.564	374.169
1154.67	1113.98	1042.99	963.883	1062.61	933.045	611.88	501.241	339.781	362.323	469.921	723.649	858.739	1021.53	1285.33	1308.33	1529.57	1619.69	1400.7	1190.48	1225.22	1271.82	1047.27	830.93	991.932	946.902	904.825	945.515	952.539	709.714	796.279	817.681	783.435	710.909	616.746	494.117	395.566	403.819	336.449	358.42	210.661	193.9	80.5417	0	290.346	467.705	659.012	848.92	746.655	973.375
1344.66	817.77	551.158	194.647	0	152.391	90.6274	305.662	381.808	820.129	862.855	1021.4	1113.38	1716.3	1306.47	1117.01	1158.34	1248.56	1048	1016.32	777.279	991.619	535.829	586.538	631.492	674.541	672.73	559.529	618.326	714.92	798.611	567.078	608.194	719.727	810.896	596.682	325.805	298.231	413.33	113.792	422.531	592.026	378.322	155.686	143.584	508.145	474.405	589.594	518.651	535.948
8572.54	9836.31	10714.1	11446.7	12788.4	14135.8	15305.8	16373.4	17351.8	17877.3	18731.1	20053.3	21147.8	21579.3	21994.1	22994.8	23333	24078.2	25354.4	25541.5	25598.6	26445.6	26868.6	27737.6	28651.9	29653.2	30413.5	30890.4	31921.2	33200.7	34191.9	35380.1	36240.5	36498.1	37334.9	38045.7	38581.7	39134.7	39410	39598.3	40306	40857.8	40928.7	41530.4	41802.9	42213.8	43032.4	43622.8	43910.4	44091.2
996.138	1580.48	1879.24	2638.45	3080.66	3735.03	4484.53	5179.44	6072.46	7184.1	7878.4	8845.9	9069.4	9835.27	10290.3	10873.5	11849.8	12016.3	12294.3	12801.3	13394.5	13772.8	14387.4	14949	15702.2	16089.8	17107.9	17782.2	18484.6	18576.8	19399.1	19700.7	20479.5	21364.6	22115.1	22688.1	23510.9	24507.5	25634.2	26509.2	27664.9	28989.3	29876.4	30971.4	32156.6	33371.8	33937.3	35024	36132	36579.9
718.023	1662.36	2092.07	2670.75	3370.9	3636.68	4000.94	4943.97	5877.72	6311.87	6654.46	7267.36	7645.28	8110.27	9341.45	10619	10784.1	11618	12229.7	13403.8	14429.2	15778.3	17040.6	18648.8	19684.7	20942.3	21817.3	23352.1	24146.4	24615.1	25096.6	25254.9	25610.2	26329.1	27386.1	27720.4	28194.1	28914.5	29717.8	30758.6	31431.9	31722.3	32239.5	32770.4	33716.8	33845.6	33557.6	33843.3	33540.1	34182.5
74.3752	168.619	684.378	1083.56	1920.6	2142.5	2838.21	2993	3711.14	4553.41	4798.88	5224.98	5693.83	6284.72	7120.19	7763.33	8419.09	8938.23	9045.47	9549.68	10186	10822.4	10879	11628.8	12307.2	13230.4	13380.1	14658.4	15387.7	16066.3	16692.8	18667.8	19511.9	20915.2	22418.6	24396.7	25435.9	26760.7	28111.9	29629.7	30177.9	31375.9	31650.9	32767	33884.9	34548.9	35548.7	36050.9	36400.9	36617.1
577.308	1277.31	1494.64	2054.46	2923.58	3058.38	3850.7	4045.26	4777.11	4995.66	4909.35	5405.72	5470.12	6316.3	7165.06	7318.49	7428.12	7291.59	7379.81	7562.39	7845.02	8213.5	7844.59	7966.26	8783.92	9545.47	10340.5	10911.2	11417.4	11845.8	12849.8	13506.5	14260.2	14729.6	16197.1	16936.6	18195.4	19387.2	20567.1	21466.8	22599.6	23088.9	23528.6	23555.5	24461	24998.7	25374.2	26003.7	25911	25939.5
1509.63	1185.73	957.624	543.657	252.595	236.271	0	306.189	747.009	1466.84	2041.08	2788.01	3681.55	5195.17	5929.47	7263.74	7926.98	8251.37	8545.82	9442.05	10403.9	10661.2	10928.2	12343.1	13285.9	14459.1	16147.3	17071.3	18096.7	19178.3	21132.9	22319	23072.6	23526.6	24799.6	25509	26767	27681.6	28287.8	28759.1	29469.9	29458.6	29989.3	30256.2	30625.7	30750.9	30510	30379.4	30046.7	29675
2016.47	2278.54	2048.12	1595.2	1030.71	806.841	870.194	116.442	73.27	139.012	0	51.2553	419.448	766.597	578.918	493.589	867.483	1352.03	840.591	1205.76	1697.95	2243.65	2576.75	3406.47	4015.09	4806.11	5353.48	6434.47	6480.11	6898.25	7379.92	8316.87	9118.92	9449.08	10238	10597.9	11237.4	12831.2	14485.9	15594.2	16701.1	18264.7	19910.3	21400.1	23759.5	25666.2	27383.3	28611.1	30299.7	31819.2
4040.5	4029.19	3933.45	3577.02	3131.8	3007.31	2789.29	2765.86	2616.23	2145.15	1766.63	1216.27	893.9	812.986	782.188	350.195	344.377	0	531.962	1163.69	1717.87	2333.41	3017.88	4291.11	5607.24	6581.33	8372.51	9750.26	10950.3	12827.5	14916.3	17579.8	19376.7	21262.8	23781.3	26299.1	28983.4	31436.5	33463.7	35206.5	36786.9	38504.4	40574.3	41981.2	42996.9	43908.2	44647.9	45492	46083.1	46070.9
1393.57	666.311	551.428	155.714	51.2149	0	283.489	351.279	151.562	536.97	911.185	989.947	1207.87	1423.15	1790.79	1867.61	2156.69	2271.62	2406.58	2546.09	2851.47	3625.97	3989.13	4510.93	5330.81	5951.61	6489.77	6855.37	7548.19	8439.87	8387.73	9008.92	9454.19	10061.5	10639.5	11339.6	12671.1	13496.2	13590.9	14273.9	14597.7	15002.3	14919.3	15357.9	15171.8	15065.6	14879.5	15021.3	15238.2	14657.8
499.562	746.054	751.166	562.903	498.299	401.958	292.654	195.811	450.36	669.499	1008.31	936.895	1195.72	1331.96	1259.27	1163.3	1003.65	706.616	320.818	153.711	147.584	54.1815	481.869	618.616	1046.14	1075.16	1586.1	1766	1498.15	1797.92	1707.46	1329.9	1406.07	1504.85	1682.67	1306.6	1489.98	1497.17	1547.73	1447.37	1255.88	1012.79	652.738	567.724	653.485	514.968	523.83	563.084	1071.1	1235.61
1266.82	1194.08	1018.78	1234.42	1227.54	1111.18	1101.9	1019.17	1278.94	1393.54	1446.32	1725.58	1466.22	1475.92	1391.37	1440.13	1876.45	1704.08	1838.15	1824.93	1733.41	1961.82	1891.94	2175.39	2153.62	1961.32	1995.38	1986.35	2052.16	1994.34	2175.21	2251.92	2087.61	2343.76	2300.96	2278.07	2265.74	2259.43	2217.83	1706.88	1725.46	1828.94	1733.86	1777.1	1624.59	1527.3	1651.62	1731.25	1854.66	1693.2
227.162	82.2592	239.559	189.543	348.15	190.282	9.24274	0	92.8756	422.553	566.242	451.391	674.753	648.979	923.55	1109.7	932.045	1078.01	891.909	1252.94	1366.4	1544.71	1772.54	1801.24	1934.37	2203	2176.16	2367.25	2056.63	2087.91	1821.29	1905.02	1741.33	1700.15	1706.27	1792.45	1725.6	1718.69	1556.96	1812.87	1581.31	1614.17	1620.52	1468.45	1404.66	1212.32	1372.14	1435.71	1417.37	1463.88
736.526	814.724	863.865	1024.8	1130.06	1083.51	1049.24	1407.34	1483.94	1112.84	1305.06	1255.29	1111.01	1362.29	1393.87	1911.83	1886.21	1900.86	1979.13	1867.35	2345.5	2233.93	1824.31	1926.72	1658.62	1562.31	1499.19	1436.58	1542.43	1153.99	1399.3	1515.67	1448.88	1364.52	1091.83	936.294	822.999	589.864	678.432	473.934	261.186	319.217	163.523	207.995	330.378	584.507	511.361	309.42	249.791	433.54
1041.6	1272.38	1405.75	1605.97	1658.78	1883.29	1956.15	2269.23	2140.84	2364.69	2108.79	2044.83	1843.75	1980.38	1882.6	2046.53	1714.35	1609.3	1368.89	1486.12	1365.44	1600.46	1608.03	1443.7	1085.25	1089.75	1640.96	1558.48	1498.7	1705.79	1338.35	957.109	1089.02	1136.88	1106.08	551.703	601.899	636.064	507.502	460.729	461.658	522.22	681.229	498.385	590.494	643.442	554.873	556.925	656.894	653.03
441.732	842.695	901.982	996.694	1241.62	1472.9	1648.52	1792.34	1793.69	1888.89	1465.73	1708.58	1602.37	1719.08	1444.56	1142.36	924.318	887.408	957.305	969.138	826.771	741.238	615.188	602.496	961.587	1100.26	1001.35	857.171	910.638	588.38	608.938	622.708	769.267	445.217	241.031	232.762	294.28	219.024	382.772	351.089	198.088	0	150.927	258.816	574.742	414.061	451.507	420.866	524.596	521.854
1556.87	1737.94	1610.35	1565.39	1340.65	986.379	776.293	751.909	905.259	1106.13	965.618	920.251	1027.7	1020.16	1028.24	1120.92	1116.12	1103.93	1607.16	1663.11	1837.71	1978.6	2102.39	2220.8	2585.91	2764.33	2785.23	2146.24	1975.96	1737.62	1428.77	1591.55	1487.9	1169.48	1035.33	895.332	1230.11	1216.71	1614.51	1644.46	1795.95	1967.71	2148.93	2156.72	2276.17	1751.52	1655.32	1249.19	1173.59	614.658
772.442	351.593	288.786	240.915	766.897	969.509	917.506	1221.23	1262.62	1507.88	1600.44	1353.83	1232.39	882.702	837.07	1010.01	728.276	729.453	545.461	799.722	1202.92	1518.36	1513.67	1390.69	1565.43	1484.85	2004.73	2038.73	1797.95	1699.99	1324.72	1224.56	1303.14	1270.72	1337.48	647.056	626.216	518.998	323.22	594.142	801.626	575.498	518.183	530.131	706.28	582.289	571.55	585.793	553.497	581.232
700.752	560.804	317.246	89.4509	76.1153	51.0722	294.415	441.376	489.637	605.158	595.502	763.309	864.948	938.321	777.789	548.925	526.805	733.262	689.593	413.929	438.308	606.829	433.041	516.074	632.454	673.937	472.185	397.462	774.593	755.19	483.159	735.333	798.778	783.732	1060.57	1048.08	1275.87	1379.2	1155.38	1012.15	694.152	635.945	872.515	381.026	442.133	523.19	360.709	690.475	881.637	805.653
1733.78	1178.06	848.345	604.381	654.788	453.876	985.585	1143.02	943.052	763.225	837.585	871.805	912.406	1226.4	1391.85	789.138	1072.03	1012.24	1031.49	894.095	969.087	1033.61	583.922	829.938	827.409	541.331	911.926	1010.36	933.214	855.511	977.061	1095.28	1240.59	1166.18	1255.59	958.858	760.946	762.358	803.882	619.249	439.688	3.69533	11.4285	122.726	398.007	670.583	827.988	855.967	952.164	1177.12
12.6613	11.4535	9.10417	8.50985	6.1605	3.21681	0	10.4183	30.0031	39.8162	36.8076	48.8129	49.7006	60.019	82.5395	81.4471	62.9412	53.5342	42.3035	49.425	47.6812	45.8949	37.9894	40.7904	53.0701	84.8968	77.4634	92.7805	90.7491	113.449	112.593	116.9	91.5783	79.2986	54.8846	50.854	39.2919	34.8557	4.36811	27.0024	21.2797	21.2797	83.4338	86.3303	96.1033	107.81	109.486	109.825	87.1906	86.1934
33.5259	50.5818	49.2098	68.0284	63.7088	58.8399	58.2995	52.8036	55.6589	22.5849	2.38584	22.9799	19.2104	40.6282	50.5712	68.1693	86.0798	83.6298	83.3464	86.4641	64.4235	58.4644	37.7443	33.4824	11.1936	0	1.29905	10.1047	17.9387	16.4376	12.3016	25.7157	32.0903	54.7102	55.4269	52.9687	55.7525	52.9747	58.446	52.4404	68.0212	61.6679	49.9389	46.2735	53.6706	40.2816	44.5389	62.0353	84.9132	57.9456
3.44435	9.41313	13.3739	13.3739	13.3739	5.35381	5.38591	5.38591	0.790992	2.11962	0	1.00495	7.85852	12.0878	14.6246	14.5925	14.5925	48.4672	47.8776	51.7335	73.6999	67.6336	72.5554	71.3592	71.3592	80.5488	46.674	45.935	51.9198	37.8541	46.1005	36.9494	35.0662	35.0662	28.4589	44.643	50.5733	39.6708	48.9316	47.4329	50.5296	53.915	77.5469	74.9645	58.8334	57.282	59.4213	42.2207	44.5389	41.5176
7.97043	28.5358	27.6453	31.9888	31.0983	30.2078	30.1391	30.1391	28.3882	28.3882	6.04174	6.04174	0.807656	0.807656	5.06221	7.02658	7.02658	7.02658	7.02658	14.2513	14.2513	14.2513	14.2513	14.6701	11.8839	15.9618	15.9618	15.9618	8.73711	8.73711	8.75128	8.75128	4.07789	4.07789	0	14.4701	32.5603	32.5603	32.5603	32.5461	46.6263	46.6263	55.2582	65.8803	60.0376	41.9475	43.0795	44.2116	46.4757	32.3955
30.6574	26.0433	22.8459	19.6485	16.4511	13.2537	1.78075	4.64056	7.62483	7.62483	10.2598	10.2598	10.2598	10.2598	10.2598	10.2598	7.40003	4.41576	4.41576	1.12283e-13	0	0	5.53327	5.53327	5.53327	5.53327	5.53327	5.53327	7.58984	7.58984	7.58984	7.35271	7.35271	20.7247	20.7247	23.3926	23.3926	23.7832	23.7832	23.7832	18.4871	18.4871	7.10596	7.10596	4.43806	4.43806	1.99092	1.99092	1.99092	1.99092
1.12283e-13	1.12283e-13	5.61416e-14	1.12283e-13	1.12283e-13	1.12283e-13	1.12283e-13	1.12283e-13	1.12283e-13	1.12283e-13	0	1.12283e-13	1.12283e-13	0.664017	0.664017	0.664017	0.664017	0.664017	7.95806	7.95806	7.95806	22.4357	28.7	28.7	28.7	28.7	29.3875	22.0935	27.4519	27.4519	12.9743	6.04596	6.04596	6.04596	6.04596	5.35844	5.35844	8.82044	8.82044	13.3137	13.433	13.433	13.433	13.433	13.433	25.6919	16.8714	16.8714	12.3782	12.2589
0	0	1.12283e-13	1.12283e-13	1.12283e-13	0	1.12283e-13	1.82819	1.82819	1.82819	1.82819	1.82819	1.82819	1.82819	1.82819	3.62602	1.79783	1.79783	1.79783	1.79783	7.31934	31.1966	31.1966	37.2756	35.4778	45.497	45.497	45.497	45.497	47.3444	23.4672	34.9821	34.0779	34.0779	24.0587	46.8107	46.8107	46.8107	39.8634	41.22	29.7051	24.5302	27.3116	27.3116	9.07217	9.07217	9.07217	8.65044	7.29388	14.0396
0.714703	0.856479	0.856479	0.856479	0.856479	0.856479	0.856479	6.50065	5.78594	5.78594	5.64417	5.64417	5.64417	5.64417	5.64417	6.63968	0.995513	0.995513	0.995513	0.995513	0.995513	0.995513	0.995513	0.995513	1.12283e-13	0	0.718176	2.69737	15.6849	15.6849	35.2082	35.2082	35.2082	35.5128	35.5128	34.7947	41.1152	28.1276	28.1276	12.8897	13.7164	13.7164	13.7439	13.7439	13.7439	7.28628	8.20734	9.12839	4.84301	4.01636
153.851	110.223	88.4095	66.5955	48.8952	29.6116	7.7976	8.04662	8.89756	8.89756	8.89756	8.89756	8.89756	4.78389	2.25351	2.25351	11.038	9.03351	9.03351	9.03351	9.03351	9.03351	9.03351	22.0921	22.0921	13.0586	13.0586	13.0586	43.1664	43.1664	43.1664	43.1664	30.1079	37.4637	37.4637	37.4637	57.8082	30.7373	44.7784	44.7784	45.0606	45.0606	39.8181	41.8709	41.8709	21.5265	18.4895	4.44844	4.44844	4.16625
0	0	0	11.3279	11.3279	11.3279	11.3279	11.3279	11.3279	12.1671	12.1671	12.1671	0.839176	0.839176	0.839176	0.839176	0.839176	0.839176	8.1634	8.1634	8.1634	8.1634	8.1634	8.1634	10.646	17.0829	17.0829	8.91955	8.91955	8.91955	14.1431	14.1431	14.1431	11.6606	14.295	14.295	14.295	15.6998	15.6998	10.4762	10.4762	10.4762	10.4762	1.40478	8.52805	8.52805	7.12327	7.12327	7.12327	9.17313
6.91232	6.55761	6.06528	5.57294	5.57294	5.57294	5.57294	7.23734	1.8482	1.8482	1.21824	1.21824	1.21824	4.89463	4.89463	4.89463	6.47151	7.61726	7.61726	13.147	14.437	14.7689	11.0926	11.0926	11.0926	7.85127	6.70553	6.70553	4.84663	3.55663	3.22471	3.22471	4.57277	13.0605	13.0605	18.3045	20.2758	16.605	16.605	27.5433	27.5433	26.1952	17.7075	17.7075	12.4635	10.4922	10.4922	10.4922	6.23871	6.23871
2.45826	2.45826	2.45826	2.45826	2.45826	0	0	0	1.12283e-13	2.24567e-13	3.3685e-13	3.3685e-13	2.24567e-13	2.24567e-13	2.24567e-13	1.49626	1.49626	1.49626	1.49626	1.49626	1.49626	1.49626	1.49626	3.7706	7.10204	7.10204	10.5574	10.5574	10.5574	10.5574	17.7366	17.7366	15.4623	14.553	14.553	16.2536	26.9819	26.9819	28.2129	21.0337	23.4876	23.4876	22.9044	26.1335	21.2102	11.0999	12.921	13.5081	16.5263	14.7094
4.72055	3.37182	2.69746	2.02309	4.10755	3.43318	2.75882	2.75882	9.61057	9.61057	9.61057	16.6899	16.6899	15.6077	15.6077	22.2812	22.2812	16.078	16.078	16.078	8.99866	8.99866	7.32205	9.37429	2.70087	2.70087	2.05224	5.22149	7.5502	9.66357	11.8854	11.8854	9.83314	9.83314	19.533	19.533	16.3637	15.1874	13.074	10.8522	27.2602	27.2602	27.2602	19.1746	20.2163	20.2163	19.064	19.064	19.064	2.65597
10.0036	10.0036	8.61242	7.22121	4.43881	4.43881	3.3685e-13	3.3685e-13	1.12283e-13	1.12283e-13	0.0263046	0.0263046	15.747	15.747	15.747	15.747	15.747	15.747	15.747	15.7207	15.7207	0	1.3814	1.3814	21.8363	31.1519	33.1882	33.1882	33.6367	33.6367	33.6367	32.2553	32.2553	11.8005	2.4848	0.448516	0.448516	0.317932	4.0348	5.97204	5.97204	5.97204	10.5028	11.933	11.933	11.933	11.6151	7.89821	5.96097	5.96097
12.6315	20.1152	18.1395	16.1638	12.2124	13.0402	21.909	21.909	17.1804	19.5727	12.089	14.9894	14.9894	14.9894	14.1616	5.29276	5.29276	5.29276	2.90045	2.90045	1.12283e-13	0	0	4.51709	7.15636	7.15636	9.89768	9.89768	9.89768	9.89768	9.89768	9.89768	5.38059	4.09942	4.09942	1.3581	1.3581	1.3581	6.42268	6.42268	24.8586	24.8586	23.5005	23.5005	23.5005	24.4837	24.9753	20.4023	20.4023	1.96641
0	3.77271	3.77271	3.77271	3.77271	3.77271	3.77271	3.77271	3.77271	3.77271	1.34739	1.34739	1.34739	1.34739	3.94764	3.94764	3.94764	3.94764	7.96635	7.47194	17.6287	17.8372	21.861	19.2608	37.3689	38.1957	62.27	116.081	184.01	173.853	180.495	176.471	176.471	160.858	160.031	147.422	96.8508	58.5526	58.5526	51.702	51.702	55.5089	54.8656	54.8656	43.3996	36.1415	5.658	5.658	5.658	5.658
2.97636	2.97636	2.97636	2.97636	2.97636	2.97636	4.18061	1.20425	1.20425	1.20425	1.20425	1.20425	1.20425	1.20425	1.20425	2.24567e-13	1.12283e-13	2.24567e-13	2.24567e-13	1.12283e-13	0	1.12283e-13	1.12283e-13	1.12283e-13	1.13139	1.13139	1.13139	1.13139	3.86512	3.86512	3.86512	3.86512	13.029	11.8976	15.8022	15.8022	21.3788	18.6451	21.1292	21.1292	21.1292	11.9652	26.4383	22.5337	22.5337	16.9572	20.3851	21.3289	28.1848	28.1848
1.12283e-13	0.286395	0.286395	0.286395	0.286395	0.286395	0.286395	0.286395	1.47184	1.47184	1.18545	4.77258	4.77258	10.3366	10.3366	20.674	22.3426	21.1571	21.1571	21.1571	18.5342	18.5342	14.0375	16.9019	12.7466	11.0781	11.0781	14.8619	15.1499	14.1858	14.1858	13.1184	10.254	4.07185	9.33364	9.33364	5.54982	5.26179	5.26179	5.26179	5.63045	5.63045	5.63045	0.368657	0.443774	0.443774	0.443774	0.443774	0.443774	0.0751164
13.3986	9.72052	7.88148	6.04243	6.39746	2.5933	0.754251	0.754251	0.754251	10.575	10.575	10.575	20.0591	17.865	17.865	17.865	17.865	17.865	8.04425	16.1346	16.1346	6.6505	6.6505	6.6505	10.2776	10.2776	10.2776	20.3352	12.2449	12.2449	12.2449	12.2449	12.2449	8.61779	19.22	21.3138	11.2562	24.4035	24.6744	24.6744	24.6744	26.1142	26.1142	15.512	13.4182	13.4182	0.2709	0	0	2.91507
20.8911	20.8911	17.1962	13.5012	10.1082	10.1082	10.1082	0.416144	0.416144	4.88995	4.88995	4.88995	4.88995	0.893056	0.893056	0.893056	0.893056	0.893056	1.31526	4.44657	4.44657	4.44657	4.44657	4.44657	4.44657	4.44657	8.26057	7.89981	27.5231	36.8969	36.8969	36.8969	36.8969	36.8969	39.9414	36.1274	34.6109	13.5807	4.20681	7.86551	7.86551	13.1339	16.5783	13.5338	19.6778	16.659	15.0278	15.1209	11.6483	22.0404
162.287	119.384	97.933	76.4818	55.0306	33.5793	12.1281	4.02812	0	1.12283e-13	1.12283e-13	1.1954	1.1954	5.22402	5.22402	21.6132	21.6132	21.6132	21.6132	21.6132	24.7947	24.7947	20.766	28.6617	12.2725	12.2725	12.2725	12.2725	12.2725	10.2637	16.0196	16.0196	8.124	8.124	27.4207	27.4207	27.4207	34.5021	35.3352	29.5793	29.5793	33.017	44.8085	31.6544	32.1575	32.1575	25.0761	21.8749	27.3141	27.3141
0.563162	2.69315	2.69315	2.69315	2.69315	2.69315	2.69315	2.69315	2.12998	2.12998	1.12283e-13	6.72348	6.72348	6.72348	6.72348	6.72348	6.72348	7.20111	7.20111	7.20111	0.47763	0.47763	0.47763	0.47763	0.47763	0.47763	1.12283e-13	3.37565	10.3522	10.3522	11.1713	11.1713	15.2701	15.2701	26.0906	26.0906	22.7149	18.6053	28.9287	29.3742	29.3742	25.2754	25.2754	14.455	14.455	14.455	11.588	1.26457	0	21.3274
3.71443	3.71443	3.71443	3.71443	3.71443	3.71443	3.71443	3.71443	1.85663	2.24567e-13	13.2341	13.2341	13.2341	13.2341	13.2341	13.2341	13.2341	13.2341	13.2341	5.61416e-13	4.49133e-13	2.24567e-13	1.12283e-13	0	0	3.46262	3.86872	10.4032	10.4032	10.4032	10.4032	10.4032	10.4032	10.4032	8.58951	8.18341	1.87074	1.87074	1.87074	1.87074	1.87074	2.41758	2.41758	0.768687	1.16297	4.84299	6.79392	8.74486	8.74486	8.74486
3.22499	3.22499	7.34507	7.48364	7.48364	7.48364	7.48364	7.48364	4.25864	4.25864	4.25864	0.138572	1.12283e-13	1.12283e-13	2.24567e-13	3.3685e-13	4.27018	4.27018	4.27018	4.27018	4.27018	4.27018	4.27018	4.27018	4.27018	3.3685e-13	3.3685e-13	1.02828	1.02828	1.02828	1.02828	6.07914	13.2602	13.2602	16.7896	16.7896	21.5707	21.5707	21.5707	21.5707	16.5198	9.33879	9.33879	5.80932	5.80932	0	3.04212	6.08424	16.0201	16.0201
0	0	0	0	1.12283e-13	1.12283e-13	0.674447	0.674447	15.7368	18.9292	18.9292	18.9292	18.9292	19.9221	22.2597	21.5852	25.6258	10.5634	14.1083	14.1083	14.1083	14.1083	13.1154	12.3774	12.3774	8.33685	8.33685	13.4704	13.4704	13.4704	13.4704	13.4704	11.8708	11.8708	12.408	13.9615	13.8356	16.2614	16.2614	16.2614	16.2614	16.2614	16.2614	15.7241	14.1707	2.42577	2.24567e-13	2.24567e-13	2.24567e-13	1.12283e-13
4.73493	4.73493	4.73493	4.73493	4.73493	4.73493	1.12283e-13	2.24567e-13	2.24567e-13	0.374119	0.374119	0.374119	0.374119	0.374119	0.374119	9.70264	9.70264	9.70264	9.32852	9.32852	14.1541	14.1541	14.1541	14.1541	7.31945	7.31945	7.31945	10.1872	19.1079	14.2823	14.2823	14.2823	14.2823	11.7885	11.7885	22.6256	26.2481	19.7838	26.1678	28.6557	28.6557	28.6557	28.6557	28.6557	17.8185	11.3283	8.87183	2.48782	0	4.2366
2.36934	2.36934	1.8583	1.34726	4.8857	4.56053	4.56053	4.56053	8.18055	17.8099	17.8099	17.8099	17.8099	13.2493	13.2493	13.2493	13.2493	9.62931	0	0	0	0	0	0	0	3.67867	3.67867	5.89281	5.89281	5.89281	5.89281	5.89281	5.89281	5.89281	2.21414	2.21414	12.678	12.678	12.678	12.678	12.678	12.678	19.0176	23.008	51.9642	42.8857	44.6854	46.4852	46.4852	46.602
27.4131	31.3204	40.538	40.538	44.8834	44.8834	52.0983	52.0983	50.0275	36.4482	32.5408	23.3232	23.3232	18.9778	18.9778	3.42802	3.42802	0	6.6656	6.6656	6.6656	6.6656	6.6656	6.6656	10.9069	11.0461	11.0461	8.28962	8.28962	8.28962	13.4334	13.4334	13.4334	18.6937	18.5544	18.5544	23.4057	23.4057	29.5069	24.6166	24.6166	26.7059	17.2044	17.2044	17.2044	8.444	8.444	4.49265	4.23915	4.23915
56.8343	48.6006	39.3745	34.0415	52.2534	35.6515	25.5073	28.3102	25.5064	33.368	24.6372	27.0493	35.371	7.67061	12.4841	12.1451	37.1088	35.7998	36.787	34.5554	79.8845	67.2978	73.4052	92.4579	101.06	78.6137	77.9753	87.8181	90.8276	49.0785	61.5777	63.9605	50.0446	54.3924	58.7054	88.7873	74.5326	72.8136	66.4494	53.9502	66.1719	57.4453	54.5521	58.8448	35.0106	42.0489	58.3357	82.1227	118.95	98.2378
52.239	42.7844	33.1952	24.0204	11.0157	0	4.06123	6.47127	8.58663	9.06526	7.41675	6.85586	15.9594	19.8014	26.3924	17.7227	28.1558	39.6407	41.4308	60.0602	64.2161	58.0862	54.2443	91.0089	91.0089	105.485	89.8419	87.5731	80.1989	83.6711	79.722	79.722	36.3664	45.7196	22.1777	25.4595	32.6563	23.5963	28.354	29.727	60.1114	60.1114	109.043	115.374	137.058	129.861	126.865	114.48	113.107	83.4946
173.531	263.861	315.587	319.646	292.934	325.69	306.244	271.489	337.682	169.984	139.928	84.5406	85.5098	146.833	119.966	98.0759	133.266	165.392	197.083	153.602	186.081	556.256	710.615	732.54	824.421	858.472	766.638	806.817	952.231	957.32	537.058	314.236	466.561	534.972	549.282	784.643	839.797	797.693	831.289	938.494	1067.52	1095.81	1098.26	1093.67	1077.53	1114.19	1072.96	1040.78	1042.16	957.388
199.091	275.804	287.869	274.994	152.831	326.058	484.632	605.874	624.267	709.47	724.434	1091.94	1032.83	1063.66	1315.21	1328.16	1327.05	1511.93	1450.69	1336.94	1113.32	1259.4	1362.61	1377.16	1581.71	1690.75	1605.71	1753.55	1862.3	1686.19	1630.31	1528.16	1330.57	1290.22	1148.64	1073.8	829.883	621.935	554.137	627.361	488.492	386.728	43.5038	0	227.755	304.322	433.722	332.203	83.741	243.127
817.099	819.37	842.031	829.423	857.237	1132.17	1177.02	1414.83	1337.34	1345.26	1578.29	2016.14	2104.62	2183.63	1889.7	1720.82	1602.48	1609.85	1881.55	1750.77	1283.24	1229.87	1004.63	1215.89	1746.07	1839.01	2007.14	1782.8	1594.66	1709.36	1997.74	2324.88	2505.95	2079.8	2535.86	2478.34	2477.13	2712.59	2563.44	2229.82	1955.73	1899.71	1769.62	1248.26	1074.52	1011.33	729.867	646.772	527.273	423.317
583.303	634.939	742.995	856.209	1123.95	1189.25	1401.52	1612.01	1640.65	1583.55	1597.35	1674.78	1775.88	1677.47	1673.88	1635.02	1775.09	1933.99	2035.62	1875.12	1840.05	1607.31	1445.4	1696.97	1795.96	1728.86	1722.47	1592.78	1649.91	1565.65	1516	1535.06	1391.16	1416.2	1245.18	1286.62	1581.47	1846.65	1776.23	2002.31	2260.51	2012.42	1801.74	1705.85	1362.95	1045.26	778.602	755.867	551.905	361.089
2715.39	2598.76	2162.22	2030.35	1687.15	2089.74	1930.52	1847.49	1521.78	1787.26	1761.16	2359.16	2554.04	2836	2372.21	2188.95	1981.53	2116.73	1892.06	2380.02	1874.87	1710.11	1424.9	1332.77	1312.2	1639.24	1652.38	1618.34	1120.76	1203.57	988.579	862.42	1068.39	1130.79	968.633	1206.1	1189.13	1556.55	1568.41	1815.02	2137.67	2221.85	2241.02	2351.41	2614.24	2499.65	2445.48	2576.65	2732.57	2483.47
1053.28	831.018	642.17	583.959	893.118	1012.85	701.678	867.482	774.19	844.947	611.565	627.481	464.663	298.203	422.159	533.914	554.814	890.545	675.088	969.003	1007.25	1240.1	1192.44	1369.43	1416.22	1237.09	1177.1	1427.39	1324.18	1541.33	1609.56	1589.69	1313.53	1202.15	1385.62	992.98	819.887	768.829	645.325	551.914	388.839	375.625	457.447	319.038	408.438	368.205	486.476	428.26	251.299	765.8
181.506	0	150.538	458.203	562.093	231.27	157.662	319.488	510.044	469.566	726.345	994.271	1002.58	1060.7	1363.36	1352.51	1292.36	1318.23	1508.31	1594.48	1270.49	1231.6	1329	1309.17	1430.99	1576.01	1519.63	1578.11	1447.31	1654.25	1426.25	1351.61	1255.99	1060.5	936.847	1081.34	1230.82	1037.71	859.45	936.026	949.323	883.525	878.677	770.512	702.55	505.226	622.027	446.748	305.434	393.391
915.342	679.869	623.783	465.694	505.983	0	120.761	305.414	231.062	77.2046	293.399	536.22	826.216	933.071	947.734	1056	897.026	773.897	816.966	605.825	379.186	410.455	424.671	571.34	420.85	462.498	561.205	603.43	537.725	507.088	572.019	546.018	676.463	569.53	685.05	547.612	612.124	881.154	987.612	779.731	909.24	720.6	868.038	834.235	1180.1	1235.61	1272.11	1356.36	1453.11	1300.49
61.0315	313.141	227.041	294.765	200.568	195.948	440.924	433.777	478.725	574.765	315.903	556.327	940.243	1145	951.097	1137.44	1226.26	1136.31	905.015	1200.18	1045.62	675.142	805.358	762.602	708.242	549.91	624.815	811.384	1009.24	1032.85	1196.43	903.071	987.897	652.548	774.357	791.09	838.49	500.923	570.484	385.072	614.439	458	742.552	1067.74	1002.7	1411.77	1575.17	1689.65	1535.19	1440.34
14709.2	14536.1	14356.1	13696.7	12479.5	11280.8	10268.8	9398.07	8481.34	7279.01	5772.21	4429.28	3888.9	3317.04	2850.56	2342.11	1864.62	1498.95	555.881	232.952	341.737	0	431.331	763.98	1326.56	1769.63	1922.17	2921.65	3671.33	3368.41	3491.12	4092.86	4466.69	4430.7	5265.65	5907.35	6331.55	6783.84	7825.35	8664.96	8878.46	8831.02	9272.99	9470.9	10403.7	11331	12196.1	13292.8	13844.6	14684.2
4270.18	3703.71	2879.32	2345.4	1502.76	1136.5	353.155	112.737	71.8771	0	214.495	736.843	1082.49	2010.36	2779.24	3218.53	3657.47	4344.29	5011.06	5338.21	5982.48	6751.4	6728.49	7325.67	8410.03	9006.39	9804.48	10138.9	10979.2	11767.9	11656.5	12295.1	12489.7	12691	13449.6	13617.5	14178.5	14334.5	14236.3	15249.6	15771.1	15698.9	16217.6	16132.7	16914.1	17479.5	17940.2	18406	18619.8	18079.7
2401	3161.81	3849.82	4618.15	5185.32	5523.15	5800.59	6267.46	7021.16	7902.23	8802.18	9513.92	10020.7	10493.7	10638.6	11355	11274.3	11153.2	11431.6	11635.5	12099.1	13390.1	14265.4	15704.1	16791.7	18460.4	20037.9	21092.7	21728.2	22035.7	21707	21792.2	21671.3	21281.2	21359.3	20608.6	19539	19292.9	19179.1	18656.7	18721.2	18249.5	17763.9	17058.5	16977.5	16904	16782.1	16598.8	17275	16879.7
1443.69	1717.6	2061.19	2502.38	3124.98	3261.42	3326.97	3626.59	3273.75	3578.86	3528.81	3466.93	3615.12	3842.56	3881.45	3627.23	3329.68	4215.8	4469.13	5165.28	5820.85	6031.1	5681.75	6398.39	7492	8013.45	8568.87	9091.85	9117.06	8841.36	8747.45	8815.15	8482.26	8132.33	8405.32	7741.48	7005.62	6683.61	6477.42	6153	6851.61	6362.81	5628.61	4521.68	4559.11	4019.59	3553.89	3446.4	3370.98	3283.66
13574.1	15230.9	16842.4	17784	18196.2	19216.6	19873.7	20152.6	20272.8	20936.3	21022.6	20817	20492.2	20979.5	20314.8	20824	20470.2	20596.3	20618.1	20254.2	19889.8	20372.1	20348	20690.3	19830.9	20555	20500.9	20463.9	20326.9	19649.3	19677.5	19133.5	18985.3	18837.3	18076.2	18036.6	17829.6	17875.8	18436.4	17331.5	17564.7	17731.7	17882.4	18039.2	18437.3	17866.7	17643.1	17480.6	18339.6	18333
6947.92	7021.7	6342.66	6287.82	5935.77	6080.28	5710.85	5217.25	5179.97	5142.51	5075.29	5538.97	5215.14	5641.08	5503.99	6131.07	5971.44	5649.62	5673.2	6198.02	6367.5	6765.85	6312.54	6098.98	5707.75	6104.87	5968.94	5933.55	5322.25	5115.86	5054.67	5332.7	5321.46	5145.16	5176.27	5388.14	5677.31	5849.97	6073.72	6334.98	6723.69	6959.7	7504.38	7899.36	9123.4	9836.71	10996.8	12199.7	13730.2	14537.9
14994	14959.8	15352.8	15621.6	16345.3	16683.3	16027.6	16122.3	15610.2	14425.6	14554.5	13865.8	13356.3	12236.2	11180.8	10683.4	9819.66	9339.86	8669.92	7623.63	7037.97	6212.51	5947.35	5508.4	4754.64	4315.17	3647.82	3374.38	2221.43	1588.38	986.099	47.6214	0	889.074	851.437	1461.58	1983.82	3809.76	4826.4	6122.57	7520.68	8758.06	9486.42	11429.5	13099.9	14657	15679.3	17111.2	18306.9	19872.8
10941.8	10208.6	9423.61	8773.74	7892.81	7252.99	6442.37	6008.59	4862.68	4730.68	4214.2	4046.37	3058.65	2163.55	2031.95	1612.38	1391.56	1745.62	1092.47	779.842	500.229	1063.66	1574.85	1339.82	1755.73	1989.97	1858.51	2024.41	1775.76	1393.52	1057.9	988.434	841.743	958.216	896.646	879.299	908.777	1563.48	2165.76	2527.61	3265.67	4727.83	5165.9	6784.8	8400.62	9971.68	11358.7	12996.7	14505.7	16239.4
8989.14	9400.67	9700.62	10589.9	11138.1	12706.1	13618.1	14850.9	15460.6	16380.9	17443.9	18287.9	19218.4	20095.9	20332.3	21279.2	21653.4	21996	22451.2	22803.8	22705.6	22538.3	22890.9	22936.8	22557.8	22265.1	22651.7	22345.5	22022.3	22585.8	22812.7	22680.9	22878.1	23650.8	24212	24037.1	24441.2	25172.3	25999.9	26361.6	26943.7	26762.2	27430.9	27491.3	27802.1	28454.5	29207.3	29581.2	30006.7	30633.4
20054.6	20659.2	20945.6	21288.2	21137.7	20678.4	19622.1	19693.3	19154.8	19157	18822.6	17615.3	16567.8	15382.7	14218.9	13868.1	12001.9	11536.2	10442.4	9729.88	9504.13	9319.46	9250.15	9851.71	10182	10835.9	10725.8	11329.9	10921.1	10684.6	10582.3	11465.9	12065	12820.8	13066.7	13652.9	14004.4	14789.8	16120.4	16748.4	16353.1	16175.5	15848.7	16099.4	16821.4	16969.1	17403.2	17335.8	18183.2	18903.9
18496.9	17485.5	16705	15692.7	14307.2	13017.1	11361.5	9888.41	9067.67	7672.23	6719.62	5307.38	4017.92	2908.91	1903.14	1418.8	851.814	149.331	0	35.1517	41.704	709.133	1662.58	3084.91	3898.85	5107.08	6605.69	8385.76	9817.34	11420.4	13020.6	15123.9	16760	19450.1	21712.1	23762	26155.8	27938.9	29680.1	31469.4	32306.4	32976	33148	33091.7	32822.5	32667.3	32856.6	33149.9	32691.6	32692.9
8916.01	8012.53	6869.17	6307.03	5759.58	4897.84	4010.94	3282.16	3108.96	2583.33	2170.19	2425.34	1961.12	1850.03	2160.02	2949.77	3399.13	3483.21	4953.59	5957.7	6762.94	8410.37	9547.78	10958.2	12036.9	13807.1	15448.8	16816.2	17824.3	19363.6	20636.3	22168.5	23186.3	24335.5	24965.9	25772	26295.4	27413.2	28200.1	28138.5	29041.5	29192.2	29377.6	30016.6	30258.4	30669.6	30922.7	31229.5	31473.8	30824.9
9323.05	9563.61	9444.78	9459.62	9663.52	9677.01	9381.29	8925.17	8741.08	8263.12	8009	8306.66	8203.47	8007.41	7943.5	8244.25	8384.51	8236.2	8170.95	7687.11	7182.49	6939.28	7010.36	6983.47	6632.11	7412.7	7890.06	7893.15	8084.93	8379.22	8973.75	9837.46	10823.9	11904.3	12535.9	14035.8	16022.5	17632.7	19535.7	21261.7	22082.5	23439.3	24797.3	25280.2	25370.4	26091.2	26955.6	27497.2	27190.4	27614.5
9653.36	9073.43	8316.14	7048.37	6317.8	5654.07	4566.29	3152.31	2665.81	2232.69	1841.98	1669.96	1836.07	1340.83	1344.61	1384.87	2239.98	2576.15	2225.99	2593.58	3059.88	4226.08	5641.86	6506.49	7661.86	8742.39	10594.4	12496.4	14744.5	16638.7	18459	20050.3	22033	24130.7	25711.3	26920.2	28219.4	28846.4	29232.2	30195.1	30751	31340.9	31096.9	31697.6	32002.5	32072.5	31698.5	31661.1	30136.4	28898.2
10841.1	10577.1	10289.5	10081.9	9542.63	9568.44	9460.07	9477.9	9848.83	9455.9	9593.6	9757.05	9870.91	10043.9	9881.81	10446	10847.8	11067.7	11723.5	12327.7	12528.4	12597.9	13620.7	14304.5	14371.1	14661.3	15115.9	16095.1	16139.3	16778.1	17426.2	17744.8	18084.1	18164.3	18541.9	19159.3	19277.5	19603.7	20093.7	20605.8	19998	20421.4	20499.8	20840.9	20273.5	20196.6	20252.8	20567.5	20694.4	21334.1
11060.2	11192.4	11146.3	11182.5	11208.2	11335.6	11412.2	11579.4	12282.7	12431.7	12758.9	12955.6	13395	13757.9	14241.3	14367.2	14531.3	14492.3	14477.8	14335.2	14888.3	14634.2	15041.9	15246.8	15268	15382.9	15752.9	15655.7	15695.5	14854.9	15389.1	15486.2	16032.1	16384.6	16837.5	16712.6	17549.4	18312.5	19961.7	20547.6	21209.8	21553.8	22394.5	23361.5	25399.5	26573.9	27441	27920.6	28619.1	28916.2
14632	15216.5	15643.4	15883	16066.8	16703.1	17097.2	16884.3	17273.3	16953.6	17100.7	17064.5	16834.4	16073.3	14617.9	13745.6	13292.2	12228.7	11854.2	11146.2	10379.2	10005	10299	10988.5	11079.8	11539.8	12116.5	12854	13769	14950.2	16417.6	17232.9	18051	19390.6	19725.8	20584.4	21333.6	21869.4	22619.3	22885.7	23887.4	24324.9	24733.9	25661.1	26621.7	27477.5	28481	29217.2	30174	31108
9768.4	9851.06	9484.27	8885.64	8741.78	8586.47	8563.47	8455.64	8169.39	8849.75	8847.23	9019.29	9270.68	9478.1	9561.86	10224.1	10383.2	10770.8	10684.1	11453.2	12082.2	12666.2	12983.5	14187.9	14812.8	15253.1	16080.7	17165.5	17032.7	17190.5	18425.7	18879.8	18876.6	18772.9	19501	19129	18382.2	18404.2	18742.5	17524.3	16723.6	15872.2	15227.9	14854.8	14734.3	14117.2	13988.6	12990.5	13042.9	13942.9
4590.74	3337.81	2367.23	1820.34	848.62	762.258	262.683	0	420.556	751.294	1306.67	1969.97	2164.39	3142.17	3974.19	5153.53	6046.99	7503.56	8746.51	10488.1	11937	13754.9	15319.6	16958	18619.8	20199.3	20981.7	22567.7	23306.8	23674.7	24355	24931.8	24685.6	24942.5	24878.6	24696	24604.4	24271	24772.6	24370.7	24268.6	23980.1	23335.5	23161.3	23517.3	22978.6	22967.5	22679.9	23028.6	23129.8
6223.77	5764.96	5214.8	4736.16	4039.61	3799.46	3250.3	2926.72	2458.45	2109.19	2002.8	1665.01	1483.18	1635.96	1273.29	623.78	365.971	211.796	0	106.668	354.787	595.808	853.128	1347.38	2520.47	3227.92	4178.71	5188.98	5653.1	6884.01	7871.88	8479.52	9827.59	10667.2	12075	12996.8	14206.4	16030.2	16693.2	18008.9	19475.9	20182.8	21355.3	22201.3	23433.8	24090.3	24400.6	25151.6	25600.1	26124.2
1008.05	1267.48	1179.36	1002.05	636.883	775.516	810.625	777.918	939.072	697.648	255.809	313.659	303.878	471.035	304.938	159.401	151.346	0	130.12	130.928	213.702	627.594	644.643	1121.29	1336.73	1634.71	1805.02	1952.87	2225.4	2041.74	1728.26	1810.45	1429.52	1338.51	1383.34	1356.32	1308.8	1225.05	1227.75	1116.03	849.339	806.419	825.811	641.296	651.891	440.057	310.616	408.363	378.697	539.773
859.171	653.37	531.929	381.324	355.36	198.358	51.8847	155.694	41.6249	0	182.41	267.805	523.596	451.989	511.413	504.533	426.527	575.527	606.15	745.235	967.85	1105.14	1177.04	1435.11	1596.35	1444.95	1385.63	1257.74	949.498	667.959	314.154	676.027	388.428	234.971	386.372	132.725	330.887	439.901	411.902	823.804	541.417	583.779	593.077	695.05	764.473	500.308	723.513	1062.15	771.233	680.813
307.586	696.592	712.238	689.703	647.032	440.132	232.181	327.68	425.852	364.598	199.993	27.7147	0	19.072	71.7242	173.316	66.9045	448.434	421.814	405.371	664.454	919.248	1143.7	1409.09	1534.31	1933.34	1470.46	1518.26	1349.51	1245.34	1168.36	962.521	1042.84	1262.42	1111.73	1714.64	2176.42	2680.17	2847.11	2680.2	2636.55	2429.33	2240.01	2021.5	1666.75	1388.85	1195.15	1064.25	1252.26	1342.15
1406.1	1030.43	1042.72	842.007	777.437	858.022	1128.16	1112.88	1216.29	1306.55	1371.18	1172.32	1518.81	1660.86	1566.47	1502.9	1605.55	1463.73	1427.65	1672	2127.52	1941.9	1786.09	1671.77	1556.46	1494.83	1547.32	1315.48	1338.58	945.22	1280.43	1288.58	1654.64	1714.88	1704.59	1504.82	1599.92	1296.21	1128.3	1094.64	1093.75	683.498	510.44	661.282	794.798	595.62	419.584	430.351	0	249.308
2214.75	2055.54	1759.68	1720.64	1886.91	1708.03	1281.84	1127.88	1065.4	1035.72	829.561	988.665	993.254	821.276	854.319	1124.33	1101.47	1322.19	1211.15	1530.12	1537.6	1339.11	1669.39	2005.49	2108.36	2269.49	1792.3	1829.9	1516.5	1334.73	1127.27	676.882	297.044	33.7597	0	238.053	110.568	426.315	494.04	563.765	619.323	671.911	728.19	747.538	545.248	633.036	463.807	428.246	677.661	555.584
1877.78	1689.25	1619.99	1778.69	1681.65	1655.68	1407.96	1646.05	1745.78	1841.71	1772.9	1695.9	1366.15	1429.95	1197.45	972.606	742.532	945.52	872.503	985.217	1066.69	1327.72	1396.29	1269.39	1119.94	1045.19	945.238	1082.81	1315.43	1446.53	1195.76	1127.69	1244.3	1280.23	1373.39	1345.51	1324.49	1102.73	961.763	908.283	875.21	630.494	713.715	959.607	958.104	802.797	636.693	765.702	800.015	863.858
1182.82	961.492	865.962	866.075	1016.72	840.73	563.259	404.798	292.685	540.814	952.36	1031.22	1264.68	1219.13	1372.88	1466.02	1587.01	1779.49	1666.19	1523.13	1417.76	1281.13	1226.75	1207.12	1103.59	1213.32	1082.07	1100.02	909.561	876.832	602.739	481.997	660.899	465.004	186.541	282.264	90.8336	0	156.698	381.723	382.058	26.0645	58.7196	224.165	86.6909	285.548	504.993	540.455	545.948	534.142
305.481	162.802	41.2049	102.62	25.0892	0	173.081	359.861	643.937	748.222	838.934	1052.53	1042.33	1097.07	1311.3	1524.33	1589.24	1336.39	998.876	1203.51	1318.78	1293.26	1231.46	980.401	911.907	900.599	871.116	1332.29	1345.28	1300.79	1243.8	1542.09	1604.59	1474.56	1413.13	1458.02	1152.46	968.282	886.508	785.598	718.488	594.117	580.32	466.993	738.037	648.314	832.159	952.96	1160.5	983.196
493.591	474.422	425.673	374.697	568.374	582.456	480.163	362.71	243.244	390.943	480.15	757.379	675.778	529.68	411.619	394.906	414.479	639.594	729.56	920.195	608.386	825.855	723.895	843.773	1028.84	823.745	1037.52	1005.25	970.859	903.298	952.616	1267.73	1399.69	1487.76	1788.53	1311.72	1468.83	1337.11	1354.29	1270.17	1131.88	828.472	700.096	358.022	351.076	254.991	243.18	334.132	163.979	156.732
1349.69	2078.37	2547.99	3532.1	4529.52	4851.24	5379.62	6492.01	7849.43	9215.92	10089.2	11612.1	12276.7	12534.3	13981	15294.9	15635	16131.4	16511.6	16675.4	17017.5	17294.6	18220.7	18014.6	17960.5	18911.2	19010.9	19247	20066.8	20756.2	22047.6	23510.6	24874.3	26029.1	27198.7	28368.4	30299.7	31338.7	32099	32759.5	33355.4	33638.7	34065.5	34766.4	35254.4	35392.8	35394	35445.5	35454.6	34861.9
3067.08	4522.34	6062.66	7584.11	9315.15	11747.4	13656.3	15029.6	16079	17749.5	19923.3	21588.5	22891.6	24510	25802.1	26994.6	27827.9	28787.9	29487.1	29590.3	29828	30569.3	30813.3	30488.3	30934.7	31088.1	31767.9	31368.5	31264	30808.5	30598.7	30073.4	30279.3	29624.3	29520	29228.1	29182	29378.5	29544.9	29393.5	29735.7	29284.2	29691.9	29844.4	29823.2	30629.9	30848.1	31711.7	32117	32293.1
731	474.726	471.919	74.6853	238.424	155.391	32.6076	0	736.323	936.011	936.732	1153.87	1398.63	1512.14	1387.17	1991.66	2579.06	2659.97	2613.54	2930.31	3153.36	4082.78	4836.16	6548.32	7950.48	9068.31	10528.6	12219.9	14167	16268.6	18084.9	19599.4	21095	22621	24498.4	25772.4	27414.9	29142	30191.4	31613.4	32654.5	32961.3	33146.2	33208.9	34017.2	34324.8	33874.4	34042.7	33841.8	34292.1
2649.84	2047.34	1465.78	1121.89	658.171	80.529	0	312.503	1360.4	1682.78	2412.2	3024.15	3747.56	4981.29	6519.23	7122.84	7865.55	8529.63	9638.52	10970.4	12614.1	13470	14883.8	16567.9	17878.6	19241.7	20725.2	22353.4	23307.7	24398.6	26574.7	27798.3	28871.3	30748	32127.2	33283.7	34504.3	35819.5	37502.1	38061.3	38737.1	39592.9	40492.6	41519.2	42153.4	42753.4	43134.9	43006	43378.3	44313.2
3393.54	2708.57	2274.8	1839.04	1433.09	1273.3	680.19	0	22.309	262.468	462.214	597.466	559.132	1363.72	1573.5	2421.05	3034.76	3651.84	4107.07	5185.75	6331.36	7754.65	8506.21	10161.6	11691.3	13133.2	15069.8	17269.8	19246.7	21171.1	23082	25630.4	27816.1	30261.4	33621.1	35950.8	38503.2	40272.7	42773.1	44687.9	46404.3	47740.6	49230	50127.5	51480.5	52772.5	54233.4	54680.8	55969.6	56374.4
1287.5	1035.27	1092.87	952.057	663.648	867.491	1111.21	1075.22	1322.27	1096.43	891.477	982.131	762.829	753.759	205.794	109.269	448.639	354.835	534.149	485.205	0	456.112	707.869	1080.99	1633.22	2007.38	2743.28	3477.09	4521.79	6129.99	7690.59	9681.35	11413	13315.1	15714.8	18151.1	21183.3	23978.3	26578.3	29522.8	32735.7	35147.4	37495.7	40144.7	42509.9	44293.4	46126	48057.2	49144.3	49796.4
9492.85	8433.84	7447.33	6491.45	5982.15	5371.01	4965.22	4166.53	4194	3773.1	4151.94	5171.46	5585.38	5892.94	6580.52	7486.22	8766.4	9776.41	10665.5	11479.7	12581.8	14538.6	15545.8	16477.7	18304.3	19906.5	21189.2	22717.5	24244.8	25558.2	26910.8	29335.6	30897.9	32254.9	34595	36781.7	39029.1	41306.4	43108.9	45017	46452.9	48284.7	49161.4	50005.2	50673.6	51731	52632.2	53695.4	54021.4	54467.9
0	374.086	817.289	1617.49	2266.61	2555.76	2829.09	3197.71	4181.8	5354.73	6179.31	7180.29	7440.06	7957.89	8822.95	9772.72	10787.7	11701.7	12163.2	12859	13575.6	14249.6	15214.9	16336.4	16858.2	17499.5	18417	19447.3	19553.3	19398.3	19869.7	20066.7	19992	20057.1	20239.3	20733.5	20867.2	22478.4	23783.7	25007.6	26320.6	27833.7	30030	32047.9	33560	36092.3	37576.6	39619.5	41129	43391
19.9521	0	227.119	36.5909	174.969	472.187	1388.62	1771.86	2335.89	2619.2	3382.8	3696.06	4298.85	5338.74	5601.14	5665.9	6810.04	7430.34	8635.08	9018.08	10029.6	10977	11755.5	13510.7	14977	15938.5	17354.4	18564.1	20204	21776	23450	24961.8	26652.3	28392.5	30451.5	32801.4	34629.7	37204.1	38847.7	41114.7	43351.3	44788.9	46916.8	49036.3	50858	52239.7	52825.6	54430.8	55306.4	55705.4
3126.41	2402.24	1554.19	997.58	716.203	562.592	276.941	0	426.957	553.483	623.701	1074.58	1621.4	1829.09	1833.6	2423.66	3446.08	3552.19	4349.12	5541.42	7000.13	8313.14	9913.67	12025.6	14031.6	15173.2	17405.3	19233.8	20970.2	23127.5	24476	26449.4	27978.1	29661.8	31878.2	33910.7	36195.6	37817.9	39653.2	42301.4	43804.1	45533	47323	49124.8	50451.6	52011	53979.9	54975.7	55472.6	56763.2
15273.6	13405.5	11627.8	9592.43	8006.18	6630.27	4767.85	3974.3	3166.46	2011.36	1059.06	774.678	266.542	0	72.1883	57.5991	124.99	82.4225	412.713	1187.71	2119.11	3906.78	4653.14	6013.91	7549.54	8974.41	10557.7	11595.5	12996.8	13911.8	14728.3	16450.4	17475.6	18591	19720.3	20944.8	22873.8	24112.6	25904.6	27677.1	29063.4	30321.9	32615.6	33910.7	35921.7	37565.8	38703.3	39881.4	40464.6	41539
11088.5	9915.66	8914.68	8161.27	7184.36	5959.24	4923.09	3934.6	2971.9	3006.48	2813.71	2604.15	1633.56	1624.5	1396.29	1123.78	1398.18	1364.75	881.96	0	209.309	714.119	661.795	1590.31	1811.21	2451.37	2587.83	3626.41	4448.56	4827.51	5451.81	6367.09	6815.39	7979.89	8927.32	9936.61	10512.4	11918.6	12446.8	13220.8	13626.2	13948.5	14368.7	14278.5	14277.9	14963.6	14971.6	15349.1	14883.6	15015.8
9204.33	9369.91	9731.62	9706.07	9890.27	9816.51	9559.73	9007.32	8879.74	8195.81	7941.19	7169.21	6908.15	6667	6032.08	5561.77	5408.98	5026.44	4483.18	3888.38	3711.32	3479.59	2642.75	2079.4	2043.65	1813.3	1233.8	1389.44	1365	738.889	332.391	529.61	735.052	717.842	578.905	969.438	788.02	714.515	1103.25	982.702	805.876	545.37	282.979	304.091	95.9332	0	63.6919	128.708	535.006	429.048
929.774	858.412	723.209	797.93	619.071	540.958	403.492	293.997	323.628	46.1615	481.289	477.404	462.793	780.116	1033	1068.45	1149.58	1229.74	1438.51	1367.05	1573.96	1517.5	1288.51	1326.52	1629.72	1776.39	2233.82	2095.98	2073.84	2021.73	2020.2	1911.45	2038.87	1640.98	1440.2	939.726	1037.59	926.252	957.861	982.914	1134.88	703.831	967.976	1091.95	922.086	866.979	1309.52	1541.63	1765.14	2067.28
496.844	564.525	684.293	838.636	859.4	671.7	835.042	984.386	1209.56	1244.95	1469.65	1391.17	1253.26	1213.74	1533.78	1678.54	1461.13	1639.72	1954.54	1921.21	2344.09	2594.58	2948.78	2936.43	3096.99	3137.06	3210.94	3023.09	3053.45	2776.8	2488.27	2305.14	1996.64	1832.34	1659.51	1280.94	1117.48	911.447	1029.24	1099.39	1052.49	1278.66	1002.73	1044.24	1132.4	1085.83	1012.65	600.579	708.488	430.35
2809.16	2739.35	2241.74	1782.2	1503.34	1421.66	1311.97	1269.78	1357	1623.49	1231.8	1591.22	2087.61	2080.63	1715.27	1597.92	1609.71	1536.59	1663.56	1703.74	1382.67	1027.55	1092.49	1420.43	1521.13	1277.84	1365.68	1081.06	1041.48	1041.44	998.011	923.198	707.207	472.432	410.616	315.75	402.512	412.545	480.402	477.182	285.018	90.5393	201.242	274.981	239.59	7.79565	0	184.301	218.992	204.76
1855.05	1919.21	2021.31	2069.99	2043.31	2167.43	2286.09	2355.33	2080.16	1853.27	2054.45	2034.62	2146.81	2247.64	2201.07	2099	2032.1	2223.3	2193.8	1787.25	1545.71	1383.53	1256.17	1218.48	1224.43	1088.8	984.134	964.698	1238.39	1339.29	1304.19	1326.64	1347.95	1056.27	1045.45	860.143	933.412	1091.33	960.372	1032.09	938.66	1127.38	1263.07	1289.82	1267.96	1467.6	1055.19	1286.24	1227.92	1268.97
1423.87	1386.94	1633.88	1536.52	1307.84	1072.39	1012.4	1290.98	1701.83	1494.86	1721.85	1511.81	1758.67	1732.68	1920.36	2305.3	2125.98	1565.42	1476.6	1424.36	1443.71	1127.71	1343.64	1239.24	1225.49	1172.74	1323.8	1385.93	1335.04	1066.29	1114	867.322	824.844	811.127	1147.7	1065.28	934.283	872.351	941.251	905.142	991.916	1182.1	864.031	368.114	404.697	403.562	373.775	421.445	723.993	893.556
94.1943	148.267	119.939	151.646	426.969	346.574	410.281	351.554	291.345	274.276	391.281	546.79	800.999	908.469	1231.75	1657.8	1668.24	1741.92	2003.44	2074.65	1852.97	1762.56	1369.62	1377.52	1157.91	1156.92	912.838	628.337	624.359	783.228	563.272	658.879	405.825	584.444	711.217	807.978	681.99	554.899	646.976	915.83	756.169	703.898	505.881	304.426	164.023	324.722	337.197	255.106	0	589.441
1064.84	744.459	685.48	941.959	790.84	629.719	845.714	737.074	786.017	759.992	1065.78	1070.45	832.145	1183.15	1161.97	640.313	877.544	834.636	939.998	786.977	769.419	912.619	744.845	991.006	1391.26	1550.35	1750.74	1724.18	1927.98	1868.61	1683.15	1713.53	1727.12	1734.24	1366.27	1186.78	978.035	716.639	915.387	842.567	824.891	436.135	334.091	295.103	367.695	411.869	308.502	250.874	420.406	291.59
1595.39	1232.62	1028.67	934.915	797.358	605.726	664.242	526.548	444.893	212.819	375.679	457.75	331.951	587.983	766.038	579.63	449.69	436.178	500.937	547.022	669.332	729.521	588.448	449.031	762.254	771.965	1078.29	1684.18	1785.08	1726.36	1973.56	1914.79	2065.35	1694.78	1894.47	1533.33	1208.67	1161.36	1484.92	1206.99	1489.52	1435.42	1455.22	1418.77	1585.24	1627.21	1438.31	946.371	832.696	888.437
60.2371	79.4603	77.6252	79.9644	84.6891	76.8022	96.9625	93.124	75.588	78.3987	68.7574	64.5468	67.2608	68.7751	84.0405	69.5257	81.4702	84.8185	71.5532	58.8241	59.9035	71.527	59.8284	44.5629	38.8366	26.4468	22.0696	46.9469	62.9728	66.3286	45.7639	64.3207	78.5219	85.1624	90.9286	105.823	106.697	97.9202	103.327	102.614	112.475	116.781	110.055	104.766	104.18	77.4843	95.0217	96.7354	118.415	92.8996
232.558	271.79	266.214	255.056	293.999	249.197	241.77	208.476	164.055	141.676	107.041	91.7209	94.2351	32.0734	36.6958	30.9005	24.5859	31.2904	35.238	30.6411	36.4024	63.0877	69.7018	75.7044	117.872	120.281	123.198	127.188	127.188	128.516	119.435	130.881	141.102	102.162	102.054	106.877	99.4372	100.359	89.0184	54.9125	51.3455	57.7159	40.4282	27.4429	75.8029	82.9752	87.2624	92.471	92.471	76.0498
131.369	111.503	117.132	99.8073	87.8411	72.5803	74.2235	78.6473	62.4523	57.8811	54.8178	41.0473	36.7741	20.4186	19.1406	3.29397	24.3377	25.8568	50.1634	43.6875	53.0972	58.6759	61.5371	66.1069	64.8218	46.2333	48.1108	44.9618	48.9084	48.0158	52.4437	51.6947	56.7786	69.2448	65.769	66.5101	59.9426	64.5163	60.0005	70.2586	99.0592	99.3907	100.932	117.743	138.088	136.947	131.845	121.243	98.8178	67.7601
5.83837	5.83837	5.11124	4.3841	3.65696	8.00792	7.28078	12.9229	12.9229	11.9117	11.9117	11.9117	11.9117	11.9117	18.2871	18.2871	11.1907	11.1907	11.1907	11.1907	11.1907	12.7406	12.7406	1.28711	1.28711	1.28711	6.93069	6.93069	8.75835	8.75835	8.20461	8.20461	23.3233	30.3298	34.3776	31.4376	37.3854	35.5577	35.5577	34.5616	34.5616	19.4429	18.9965	19.7903	17.9171	12.4745	12.4745	14.541	20.6388	35.2688
8.74658	8.218	7.95371	7.68942	7.42513	7.16084	7.25863	0.362084	0.362084	0.362084	0.362084	0.362084	0.362084	0.362084	0.362084	0	0	14.1581	14.1581	14.1581	14.1581	14.1581	14.1581	14.1581	14.1581	14.1581	0	0	13.4226	13.4226	15.892	15.892	15.892	32.1354	32.1354	32.1354	46.1328	32.7757	32.7757	30.3062	30.3062	30.3062	14.0629	14.6374	14.6374	0.639973	0.574483	0.574483	0.574483	0.574483
1.68425e-13	10.2973	10.4741	10.4741	10.4741	10.4741	15.9979	15.9979	15.9979	15.9979	5.70066	5.52381	5.52381	5.52381	5.52381	1.12283e-13	0	6.5381	9.15733	10.5833	10.5833	10.5833	10.5833	12.2052	20.1111	27.6175	21.0794	18.4602	17.0342	17.0342	17.0342	20.6646	20.0912	18.1788	11.3323	28.6257	29.7942	29.7942	33.4769	33.4769	29.8465	28.798	30.1711	29.5111	12.2177	13.1913	14.2624	18.7986	18.7986	18.7986
5.27907	3.93544	3.26362	2.5918	1.91999	1.24817	1.12283e-13	0	0	0	6.95681	6.95681	6.95681	6.95681	15.5541	15.5541	15.5541	22.5467	24.8902	17.9334	17.9334	18.0764	18.0764	9.47907	9.47907	9.47907	2.48651	3.51718	3.51718	3.51718	3.37419	11.2337	11.2337	13.123	13.123	19.6027	29.923	30.6207	31.6916	48.7165	40.857	40.857	47.6624	47.7939	56.3406	44.1174	44.1553	43.82	26.795	26.795
0	0	0	0	1.12283e-13	8.29031	8.29031	8.29031	8.29031	8.29031	8.29031	8.29031	8.29031	8.29031	11.6768	11.6768	11.6768	11.6768	13.9956	13.9956	13.9956	13.9956	13.9956	2.31879	2.31879	2.31879	2.31879	2.24567e-13	1.12283e-13	1.12283e-13	1.12283e-13	1.12283e-13	0.613553	6.27929	7.18754	7.18754	7.18754	7.3627	7.69122	16.6192	17.1943	17.5346	17.4754	16.5671	16.5671	16.5671	16.392	16.0635	7.13544	6.56042
6.14809	6.14809	8.75584	8.75584	8.75584	13.8973	13.8973	7.74924	13.7692	13.7692	13.8704	11.2627	28.4225	28.4225	23.281	23.281	25.6479	19.6279	19.6279	19.5267	19.5267	2.36683	2.36683	2.36683	3.14866	6.41066	6.41066	6.41066	19.0711	19.0711	19.0711	19.0711	19.0711	18.2893	12.6605	12.6605	12.6605	0	3.62551	3.85152	8.47223	8.47223	8.47223	9.32352	11.6714	13.5687	14.5173	11.8404	11.6144	7.22265
121.235	93.2997	75.8125	58.3254	38.8016	23.351	7.90043	2.18861	0.262795	0.262795	0.262795	15.5944	15.5944	15.5944	18.6122	18.6122	18.3494	21.98	21.98	21.98	6.64846	6.64846	6.64846	3.6306	3.6306	3.6306	0	1.57128	9.96988	14.5785	14.5785	14.5785	15.0114	22.5326	22.5326	22.5326	20.9613	12.5627	7.95413	7.95413	10.1381	9.70522	15.2753	25.4835	31.6759	31.6759	34.8032	37.9361	44.1907	47.0049
94.6593	69.146	56.3894	43.6328	30.8762	18.1196	16.7285	16.7285	16.7285	11.3655	11.3655	11.3655	11.3655	11.3655	11.3655	6.26564	13.4632	13.4632	13.4632	13.4632	13.4632	13.4632	13.4632	13.4632	9.0788	1.88128	1.88128	1.88128	1.88128	1.88128	1.88128	7.25427	7.25427	5.37299	18.5164	18.5164	18.5164	21.8261	21.8261	22.6205	17.2476	20.3215	20.3215	7.17817	7.17817	7.17817	5.23079	6.59319	16.3606	16.3606
6.38047	3.57653	1.98141	0.386296	0	0	9.03388	9.03388	9.03388	9.03388	9.03388	9.03388	9.03388	13.9555	14.6057	5.57184	5.57184	5.57184	27.0178	27.0178	33.1894	33.1894	28.2678	27.6175	27.6888	27.6888	27.6888	9.45913	10.2106	5.56089	5.56089	5.56089	5.56089	11.6853	11.6853	11.6853	8.46905	9.59596	8.07412	8.07412	8.07412	8.07412	2.14401	6.53649	6.53649	6.53649	4.65813	4.65813	4.65813	4.65813
34.3622	24.5444	19.6355	14.7266	9.81776	4.90888	2.24567e-13	2.24567e-13	2.24567e-13	1.12283e-13	16.7335	24.2441	24.2441	24.2441	24.2441	24.2441	24.2441	24.2441	24.2441	7.51064	9.24464	9.24464	9.24464	9.63628	9.63628	9.63628	9.63628	9.63628	9.63628	0.391644	2.69434	2.69434	2.30269	2.30269	2.30269	11.9988	11.9988	11.9988	11.9988	12.5248	12.5248	12.5248	19.164	19.164	15.5411	18.9854	20.7076	22.4297	19.601	21.6411
1.12283e-13	1.12283e-13	1.12283e-13	1.12283e-13	1.12283e-13	1.12283e-13	2.48622	2.48622	13.1209	13.1209	13.1209	13.1209	13.1209	13.1209	13.1209	10.6347	10.6347	2.24567e-13	2.24567e-13	5.48571	5.48571	5.48571	7.28964	7.28964	11.5139	11.5139	11.5139	20.0179	14.5322	14.5322	14.5322	17.4278	17.4278	13.2035	13.2035	15.0227	6.51871	6.51871	6.51871	6.51871	8.70951	8.70951	8.70951	8.70951	6.89033	6.89033	6.89033	6.89033	6.89033	10.0587
16.6054	16.6054	16.6054	16.6054	22.6992	26.279	26.279	26.279	16.7086	16.7086	16.7086	16.7086	16.7086	10.6148	7.03499	7.03499	7.03499	4.49133e-13	4.49133e-13	4.49133e-13	4.49133e-13	2.24567e-13	2.24567e-13	2.24567e-13	2.24567e-13	2.24567e-13	0	0	2.24567e-13	1.81838	6.33958	6.33958	6.33958	6.33958	6.33958	6.33958	6.33958	6.33958	4.5212	2.24567e-13	2.24567e-13	4.49133e-13	4.49133e-13	4.49133e-13	4.49133e-13	4.49133e-13	2.24567e-13	0.308356	11.7937	11.7937
0.992819	0.992819	2.28308	2.28308	2.28308	6.81597	14.5745	14.5745	14.5745	14.5745	27.7254	26.4351	26.4351	26.4351	21.9022	13.1509	13.1509	13.1509	13.1509	0	0	0	0.0456506	0.0456506	0.0456506	0.0456506	0.0456506	0.0456506	3.1609	5.18213	5.18213	5.13648	5.13648	5.13648	5.13648	5.13648	5.13648	2.02122	4.49133e-13	2.24567e-13	2.24567e-13	2.24567e-13	4.80537	22.8142	22.8142	22.8142	22.8142	22.8142	22.8142	22.8142
0	0	0	0	0	0	0	0	0	4.75478	4.75478	4.75478	4.75478	5.47689	5.47689	5.47689	5.47689	5.47689	1.1535	1.1535	1.1535	1.1535	0.431389	0.431389	0.431389	0.431389	0.431389	0	0	4.27182	7.31312	7.31312	7.31312	15.0216	15.0216	15.0216	15.0216	15.0216	10.7498	7.70852	7.70852	7.70852	17.5187	17.5187	17.5187	17.5187	17.5187	17.5187	17.5187	17.5187
1.01055e-12	1.01055e-12	8.98266e-13	1.01055e-12	8.98266e-13	9.62155	9.62155	9.62155	25.2219	25.2219	25.9047	25.9047	25.9047	25.9047	16.2831	17.231	17.231	1.63065	1.63065	0.947867	5.88682	5.88682	5.88682	5.88682	4.93895	4.93895	6.94669	6.94669	6.94669	2.00774	2.00774	2.00774	2.00774	2.00774	2.00774	4.49133e-13	4.49133e-13	4.49133e-13	0	0	0	0	0	0	0	0	0	0	0.342797	4.62564
42.0378	30.027	24.0216	18.0162	12.0108	6.0054	2.24567e-13	4.49133e-13	4.49133e-13	4.49133e-13	4.49133e-13	4.49133e-13	2.24567e-13	2.24567e-13	2.80762	9.82005	9.82005	10.8785	10.8785	10.8785	10.8785	10.8785	10.8785	8.0709	1.05847	3.55829	2.49982	2.49982	2.49982	2.49982	2.49982	2.49982	2.49982	2.49982	2.24567e-13	2.24567e-13	2.24567e-13	2.24567e-13	2.24567e-13	5.2363	5.2363	5.2363	5.2363	5.2363	5.2363	9.35168	11.4094	13.4671	8.23076	8.23076
9.25043	5.8447	4.14184	2.43898	2.43898	4.49133e-13	4.49133e-13	4.49133e-13	4.49133e-13	4.49133e-13	4.49133e-13	6.737e-13	8.98266e-13	4.49133e-13	4.49133e-13	4.49133e-13	4.49133e-13	4.49133e-13	4.49133e-13	7.5813	7.5813	7.5813	7.5813	7.5813	7.5813	7.5813	7.5813	7.5813	6.737e-13	4.49133e-13	4.49133e-13	1.18191	1.18191	1.18191	1.18191	1.18191	1.18191	1.18191	1.18191	1.18191	3.12711	3.12711	3.12711	3.12711	3.12711	3.12711	3.12711	3.12711	3.12711	0
18.9337	18.9337	21.89	21.89	21.89	20.6095	20.6095	2.95637	2.95637	2.95637	2.95637	0	0	0	0	0	0	0	0	0	0	0	0	0	3.37406	3.37406	3.37406	3.37406	3.37406	3.37406	3.37406	3.37406	3.37406	6.737e-13	4.49133e-13	4.49133e-13	4.49133e-13	4.49133e-13	4.49133e-13	2.24567e-13	7.13531	7.13531	7.13531	7.13531	7.13531	7.13531	10.2957	12.5533	17.0685	9.93317
0.00325135	0.00325135	0.00325135	0.00325135	0.00325135	0.00325135	6.74484	6.74159	6.74159	6.74159	6.74159	6.74159	6.74159	7.05039	17.7195	10.9779	10.9779	10.9779	10.9779	10.9779	10.9779	10.9779	10.6691	0	0	4.40733	4.40733	4.40733	4.40733	4.40733	4.40733	4.40733	4.40733	4.40733	10.1914	10.1914	10.1914	10.1914	18.7976	18.7976	18.7976	43.7607	43.7607	33.5693	33.5693	33.5693	34.4349	26.6942	28.4254	28.4254
73.74	54.9125	45.4988	36.085	27.1091	22.5409	13.565	13.565	7.28351	7.28351	7.28351	7.28351	7.28351	7.28351	2.87586	2.87586	2.87586	0	0	1.12283e-13	1.8477	1.8477	1.86493	4.26283	4.26283	6.44374	6.44374	6.44374	6.44374	4.59604	4.59604	4.63655	2.23865	2.23865	0.0577397	5.84547	9.64715	9.64715	19.0761	19.0761	19.0183	19.0183	19.0183	23.1157	21.9113	18.1096	18.1096	8.68067	8.68067	8.68067
7.47969	7.47969	17.9913	17.9913	23.8428	22.5887	22.5887	16.3632	16.3632	16.3632	16.3632	5.85155	5.85155	0	1.12283e-13	0	0	16.067	16.067	16.067	16.6841	16.6841	16.6841	22.6652	37.2179	37.2179	22.6174	27.3395	27.3395	26.7225	26.7225	32.5055	26.5244	11.9717	11.9717	10.5052	5.78309	14.1466	14.1466	16.5464	10.7633	10.7633	10.7633	10.7633	10.7633	11.2641	3.15097	3.40138	1.00165	1.00165
3.3685e-13	3.3685e-13	2.80708e-13	2.24567e-13	12.34	12.34	12.9579	12.9579	12.9579	17.518	17.518	20.7019	20.7019	8.36193	8.36193	7.74399	25.153	25.153	20.5929	31.3049	29.6321	29.6321	29.6321	29.6321	29.6321	12.2231	27.348	27.348	21.5845	27.9107	27.9107	27.9107	39.7963	39.7963	39.7963	24.9471	27.8162	22.8677	15.0304	15.0304	15.0304	3.14485	3.14485	3.14485	2.86916	0	0	0.436665	0.436665	0.436665
8.47012	3.68842	4.73907	8.69458	19.7654	22.2949	19.904	20.217	20.217	20.3539	31.2312	31.5317	25.1854	12.7227	29.9632	43.1598	42.8468	55.7792	63.2116	52.3343	59.9415	71.8564	70.8574	66.5725	53.3759	62.385	49.4527	41.8834	41.8834	35.6869	23.772	23.772	5.89602	5.89602	0	6.22748	19.6699	23.5532	24.0504	24.0504	24.656	25.0951	26.8671	34.9483	35.0469	21.9155	25.1234	26.5648	40.7474	41.738
56.6049	42.7735	33.9668	25.16	28.0772	43.6282	24.4544	27.013	27.0658	29.1068	29.1068	29.1068	34.4119	22.6879	4.77143	6.29894	4.74944	0	9.9037	6.12159	14.7837	9.47858	9.47858	22.3026	47.5383	46.9149	53.017	41.0498	47.1137	58.2587	68.5008	77.5619	61.6532	33.249	37.5898	35.5533	37.4338	37.7485	21.1687	10.9266	13.3489	14.7136	14.7136	33.0496	46.2481	44.2548	41.7605	42.4172	53.2773	41.7939
45.5557	45.3299	41.1691	53.0776	53.8792	45.5275	55.4118	54.1987	43.335	38.0284	38.8284	36.2735	23.9524	19.9095	13.5421	0	16.1702	16.1702	39.4311	35.7823	35.7823	30.9245	27.0922	30.7069	28.4781	13.702	23.8038	61.1924	60.1913	97.6889	101.075	102.458	110.403	126.338	130.338	133.741	85.112	89.657	74.0782	87.2474	105.133	101.995	93.6921	88.4699	90.8261	88.3688	81.3006	64.2851	53.5389	35.508
174.534	384.685	305.235	386.361	313.751	398.486	463.042	173.519	0	148.599	115.617	326.359	511.177	659.223	547.465	771.874	835.488	1147.06	1141.97	1320.57	1417.17	1149.84	1178.76	1547.69	1261.79	1421.61	1138.61	1035.56	790.55	532.002	469.353	407.917	165.579	300.212	208.058	241.335	273.979	195.621	382.079	488.218	424.472	584.874	540.046	431.241	638.056	568.624	632.086	542.428	477.157	575.701
1354.24	1184.61	944.691	755.571	524.858	453.255	299.296	342.358	272.335	286.648	360.106	547.923	521.219	750.864	970.311	978.008	1070.93	1140.16	1066.56	1099.19	967.877	992.288	972.051	1067.4	1140.17	1199.91	1102.91	1442.83	1513.62	1761.81	2086.89	1978.08	1986.13	1976.86	1837.64	2053.39	2139.7	1901.61	1643.9	1782.11	1811.55	1718.99	1749.64	1551.1	1370.64	847.738	932.609	845.498	457.587	318.811
569.946	569.969	573.47	866.48	916.486	822.125	935.149	1038.62	1378.72	1541.34	1618.07	1690.79	1493.76	1431.47	1769.96	1615.01	1671.23	1334.49	1139.79	959.728	1110.37	1123.75	1085.56	1010.85	1041.84	998.877	1141.94	1137.78	1374.18	1468.51	1476.28	1610.83	1496.2	1595.73	1546.59	1694.39	1667.33	1828.02	1702.07	1799.37	1880.1	1704.37	1649.7	1607.56	1424.51	1366.96	1023.69	816.112	640.937	542.877
2441.19	2463.71	2330.27	2427.46	2354.35	2116.07	1931.35	1897.66	2001.9	1859.17	1891.85	1847.39	1792.39	1637.6	1687.81	2055.19	1863.97	1505.94	1507.79	1506.44	1613.17	1601.04	1991.58	1707.27	1802.64	1855.67	1990.41	1788.6	1822.09	1648.42	1599.78	1426.87	1753.31	1453.38	1534.53	1440.11	1789.32	1434.3	1617.99	1525.23	1434.32	1501.74	1561.23	1337.65	1255.4	1154.94	1146.29	1043.39	944.658	871.924
1198.6	1480.17	1444.07	1422.91	1349.08	1400.41	1269.61	1340.37	1548.57	1704.86	1683.49	1618.51	1712.7	1740.24	1684.37	1610.12	1250.62	1251.75	1262.77	1128.28	1199.91	1010.91	1256.93	1466.54	1507.39	1531.55	1518.52	1626.1	1598.8	1326.33	1400.97	903.163	680.824	854.977	1270.44	1229.4	1100.04	920.345	1274.77	1300.48	1488.21	1723.23	1446.82	1417.49	1520.81	1632.9	2022.83	2003.31	2243.4	2325.85
248.203	308.637	167.963	188.61	228.902	346.105	270.488	291.415	716.194	890.152	1119.83	1481.25	1612.62	2009.53	2135.27	2065.5	1782.39	1739.67	1472.96	1264.7	1013.91	992.02	505.8	221.137	196.688	247.714	0	239.373	332.518	456.544	428.459	717.693	895.544	1287.54	1313.12	1213.95	1273.69	1377.88	1255.64	1034.29	953.722	639.424	358.682	319.664	306.857	166.219	204.421	595.128	973.725	792.242
555.665	343.09	456.662	489.145	451.689	486.933	284.133	529.595	664.877	663.608	473.56	397.418	413.89	477.137	615.482	888.984	440.217	472.199	483.2	747.424	497.185	385.271	569.205	534.989	622.864	796.177	630.917	608.8	549.302	1076.55	1135.72	1188.78	1016.91	535.212	571.615	645.878	674.235	569.311	65.3915	546.438	719.815	669.703	1020.62	1091.92	908.917	916.31	996.337	1146.57	463.969	63.9425
0	172.616	231.651	369.628	257.207	307.245	632.434	738.507	1155.88	1608.86	1492.59	1302.5	1009.31	1012.71	1148.55	1095.76	1163.13	953.239	482.062	871.67	891.802	1138.18	1404.67	1527.16	1793.2	1631.37	1702.18	2128.52	1871.63	2030.35	2028.13	1753.83	1537.58	1108.94	1260.64	1031.72	897.873	651.422	629.82	662.89	680.013	752.544	763.58	737.337	881.602	685.335	907.771	876.077	796.837	816.831
2151.54	1700.68	1213.66	767.08	364.449	466.031	425.256	260.384	122.33	33.6314	0	144.943	328.044	345.344	215.627	156.421	102.568	170.178	128.984	142.403	83.062	71.1611	33.2609	46.257	336.925	496.284	581.861	763.979	1169.27	1550	1514.1	1856.55	1784.59	1494.13	1553.17	1460.98	1292.86	1236.42	822.491	723.355	446.03	582.409	579.083	485.625	364.347	488.384	316.948	379.025	337.416	530.089
822.728	814.236	786.659	848.389	984.915	1101.73	1148.78	1468.03	1558.6	1547.6	1863.28	1902.61	1970.8	2131.58	1889.68	1751.1	1459.05	1183.93	1276.95	1262.52	1518.82	1323.97	960.798	1284.06	1397.79	1254.29	1328.09	1520.54	1290.1	899.473	1085.83	1182.21	847.861	804.92	980.452	1095.06	999.968	1054.79	1092.71	971.719	976.83	1129.01	1082.9	1028.9	785.664	968.829	872.693	1070.6	1030.82	1370.9
10897.5	10156.2	9324.82	8916.22	8331.48	7237.19	6949.21	6097.94	4536.74	3450.68	2885.42	2676.5	2113.67	1432.68	1159.64	728.152	583.204	100.601	263.009	274.813	0	44.7856	472.755	589.882	1061.53	1982.12	3063.81	3869.73	4660.93	5160.53	5974.07	6718.35	7716.1	8641.21	9138.42	9682.12	10246.4	10422.6	11502.9	11689.3	12303.4	13143	13249.2	13323.5	13483.2	13649.8	13914.7	13803.9	13786.9	13578.2
1481.08	1159.6	734.674	290.161	0	251.899	390.91	585.794	1802.53	2906.7	4114.33	5692.98	7394.44	9465.04	11129	12606.2	14385.7	15763.1	16981.6	18317.2	19251	20057.6	20841.6	21353.2	21572.4	22388.2	22400.1	21917	21621.2	21859.2	21369.7	20807.4	20438.4	20015.5	19274.6	18952.8	19280.9	19090.8	18528.1	18647.6	18486.6	18192.5	18225.9	18434.7	18704.8	18508.4	18860.4	19238.1	19846.3	20396.4
84.8368	961.318	1026.42	744.165	1110.23	1304.57	1335.57	1336.4	1483.57	1789.59	1475.11	1739.8	2626.37	2177.06	2412.24	2737.1	3262.58	3533.7	3313.33	3363.9	3348.53	2704.91	2947.04	3081.72	3019.74	3274.86	2945.68	3171.69	3041.86	3447.36	3993.19	3621.38	3929.47	3940.26	4034.02	4427.16	4588.35	4419.34	4119.19	4431.67	5606.57	5496.48	5404.17	4972.22	4654.91	4310.93	4170.31	4168.85	3243.85	2372.35
28135.3	27605.4	27428.2	26571	26675.1	26382.7	25321	24227.4	23932.1	23631.8	22979.4	22204.2	22253.8	21535.8	21246.6	21124.4	21230	20926.7	20095	19744.6	19615.5	19243.7	18511.3	18215.6	17856.7	17310.9	16928.4	16831.6	16190	15815.9	14954.8	14955.6	14487.5	14349.3	13732.3	13535	13170.3	13183	12507.1	12535.7	12474.9	11989.9	11631.8	12020.8	11825.1	11784.9	11888.4	12284.4	12620.7	13290.5
2520.52	2890.35	3105.39	3479.83	4031.24	4133.15	4678.93	4519.87	4741.93	4844.54	5252.57	5119.61	4818.64	4140.18	3915.84	3044.94	2852.04	2747.67	2994.07	2805.66	2733.6	2777.64	3244.27	3508.52	4317.16	5265.23	6090.15	6556.67	7178.67	7945.79	9336.82	10187.6	10568.3	11208.9	11581	11817.1	12149.6	12658.7	13251.1	13222.9	13589.5	14406.6	14590.8	14672	14754	15039.6	15492.1	15675.3	16090.9	16561.5
12460.8	12821.9	12748.5	13029.4	13051.3	13622	13435.6	12946.2	12960.2	12955.1	12969.4	13147	12327.8	11774.6	11438.5	11286.9	10877.8	9867.84	9289.09	8822.4	8462.81	8575.4	8793.57	8158.98	7997.32	8099.92	8163.25	7838.78	7081.36	6296.27	5942.81	5743.62	5590.86	5220.53	5375.82	5816.77	5870.18	6174.56	6751.66	7051.66	7707.69	9182.68	10369	11546.9	12701.5	14647.2	16578.9	18405.4	20111.4	21710.5
14731.7	13706.7	12168.9	11027.7	9551.66	8131.01	7167.35	5857.25	4775.86	3370.4	2235.12	2173.79	1493.84	1032.5	424.653	0	373.028	633.158	780.271	1480.56	1639.51	2494.4	3134.46	4280.33	5278.14	6259.49	7099.05	8562.53	9628.82	10588	11591.2	13142.3	14314.8	15272.7	16400.3	17300.8	18633.3	19843.3	21798	22453.2	22990.6	23911.7	24981	26122.4	27851.1	28822.7	30074.8	30982.9	32955.8	34104.1
9983.43	11054.2	11932.4	12772.7	13725.9	14714.5	15928.8	16962.7	17671.6	18487.2	19152.4	19937.6	20693.7	20960	20381.9	19833.4	19042.6	18357.3	17303.3	16559.1	15005.2	12916.2	11030	9991.83	8677.74	6968.64	5067.28	3586.52	2052.52	1061.73	656.933	187.154	0	319.58	1041.18	1802.93	2454.37	3361.93	4262.86	5858.51	7468.08	9485.26	11364.7	13183.2	15324.6	17813.5	20085.3	22273.3	23638.2	25693.3
2353.38	2544.15	2616.23	2943.26	3871.05	3375.81	3301.43	3062.04	3834.31	4191.58	4484.85	5177.73	5390.94	5073.99	5616.5	5904.56	6163.66	5867.09	6346.02	7111.84	7559.63	7974.92	8054.75	8275.04	8767.44	9549.24	9858.57	10090.5	9535.6	9309	9663.69	9923.31	10687.4	11319.9	11342.8	12098.9	13232.2	14726.8	16278.5	17568.5	19667.5	21653.7	22719.7	25041.1	27197.7	28390.1	30301.1	32101	34216.4	35136.5
18433.9	18877.7	19189.8	19342.3	19347.7	19319.3	18858.9	18992.8	19127.4	19214	18889.7	18570.9	18400.8	17664.7	17237.3	17258.4	16336.8	16002.5	15257.8	14808.2	14569.3	14281.6	14166.3	14330.3	14147.6	14440.3	14485.2	15302.5	15949.4	15575.3	15863.4	17085.7	17810.4	18667.3	19852	20521.3	21610	22891.4	25002.6	26370.6	27756.6	28664.2	30069.4	31551.5	32904.1	33840.6	34680.8	35643.3	36608.4	36904.5
10095	10461.4	11004	11098.1	11675.6	11856.8	11649.6	10830.4	10101.1	9739.7	9537.77	8988.48	8100.16	6952.57	5717.16	5392.58	5083.1	5348.23	4668.77	4139.1	4112.11	4673.12	5654.14	6838.9	7725.98	8906.06	10094.6	11540.2	12814.5	13867.4	14873.5	15504.4	16606.4	17443.2	18263.2	18725.9	19576.1	20103.4	21140.2	22496.7	22961.4	23325.7	24613.9	25174.4	26657.4	27692.6	28858.7	29263.8	29726.9	31059.3
7927.02	8442.6	7914.82	8239.02	7716.76	7066.58	7126.35	6505.37	6161.44	5717.05	4816.97	4605.52	3389.8	3303.8	2712.75	1681.66	1327.17	547.662	0	254.048	937.73	1995.65	2556.1	3555	5042.73	6802.67	8851.2	10094.4	11920.1	13464.3	15054.6	16966.8	18646.7	20198.3	22066	23690.1	26026.1	27634.2	29056.9	29621.8	30733.8	31827.6	32930.6	33065.4	32833.5	32729	32662.6	32662.3	33214.1	32146.8
15920.8	15523.2	15124.4	14661.4	14654.7	13918.2	13969.8	13492.3	13177.2	12787.3	12548.3	12119.2	11980.4	11625.3	11615.4	10872.2	10540.3	9774.51	9388.39	9115.95	9320.23	9270.81	9793.94	10298.9	11542.2	12556.2	14067.1	15672.7	17388.9	18914.1	20662.8	21946.8	23725.8	25644.3	27477.5	29211.9	30459.9	32534	34222.5	35233.6	36579.6	36852.3	37151.5	37119.1	37261.6	36881.6	35268.5	34181.6	32795.5	31007.6
19623.2	19897.6	20042.5	20352.6	20204.5	20601.3	20627.2	19889.1	19242	19081.8	18974.4	18809.6	18474.8	17922.2	17502.8	17148.6	16723	16264.6	15589.3	14750.3	13903	13264.3	13312.2	12326.9	11703.7	11565.1	11404.7	11088.6	10986.2	11303	10702.2	11026.2	11401.6	12247.8	12238.4	12810	14080	15497.6	16459.2	18248	19170.5	21215.1	22545	24458.9	26947.7	28932.6	30737.9	32422.5	33693.3	35146.8
23715.1	23184.6	22576.8	21888.1	20932.7	20333.8	19043.2	18046.8	17620.4	16770.2	15919.6	15543.4	14967.7	14476.4	13895	13643.7	13588.5	13014.2	12798.5	13334.2	13561.1	13903.7	14748.8	15618.6	16783.7	18363.2	19673.7	21028.2	22016.9	22377.8	23723.3	25375	26364.5	27213.5	28049.4	28404.1	29365.2	29762.7	31077.7	31433.3	31255.7	31286.3	31638.3	31343.3	31687.5	31138	30936.7	30244.4	29840.6	29961.9
20767.8	21434.6	21644.4	22157.6	21766.5	21780.8	21384.7	21862.7	20873.5	19785	19164.4	18630.9	17649.3	17865.2	17217.4	17335.7	16669.7	17485.8	18032.8	18187	19010.1	19554.3	19643	20415.4	21082.2	21846.9	22452.7	23028.9	24256.9	24408.1	24811.3	25154	26192.4	26384.4	26520.9	26906.7	27187.5	27305.7	27946.9	28836.8	29021	28261.4	27997.1	28129.3	28436.7	28197.3	27890.4	27567.8	27537	28274.1
17631.9	18930.9	19813	20894	21974.8	22976.9	23501.8	24188.1	24410.7	24579.8	25164.6	24987.4	24862.8	24507.4	24012.8	23729.2	23156.8	22573.2	22150.4	21389.5	21410.1	21441.7	21650.4	22459.4	23175.6	24309.2	25602.3	27152.3	28384.5	29672.7	30885.9	32274.8	33188.9	34352.5	35346.7	35962.7	36168.2	37166.2	37957.3	39079	39433.4	39285.1	39256.7	39692.5	40500	40930.6	41162.9	41804.8	41784.5	42541.1
5838.21	6194.98	6199.69	6175.59	5775.46	5866.8	5842.27	5698.11	5657.22	6068.3	5997.08	5982.24	6099.22	6521.04	6323.61	6370.26	5885.64	5145.38	3969.47	3272.31	2341.15	1845.33	1000.73	990.464	274.125	0	95.0811	236.277	89.9491	641.401	492.723	839.521	1229.3	1904.43	3199.72	4612.46	5105.59	5714.84	6756.69	7882.63	8726.94	9445.61	10379.1	10180.1	10728.3	12033.5	13808.2	14728.2	15929.2	17112.6
1220.32	847.913	409.252	196.94	0	269.626	385.857	1024.19	2172.27	2341.45	3250.65	4208.31	5457.95	6340.6	7469.09	8312.71	9079.22	9755.85	10759.2	11513.7	12363.9	13150.7	13245.6	14011.2	15258.8	16624.9	17407.9	19056.6	20038.7	20818.2	21612.8	23629.4	24547.4	25084.3	26305.6	27240.8	27549.6	28121.6	29013.9	29052.1	28736.8	29234.3	29754.9	28971	28811.4	28410.8	28106.8	27591.9	27138.3	26305
7274.07	7248.93	7502.8	7223.26	6960.45	6940.44	6492.67	6377.97	6027.52	5652.19	4911.11	3613.33	3107.61	3100.13	2357.51	2148.99	1459.9	929.993	474.468	0	339.484	496.778	521.024	722.865	845.578	1129.42	1593.35	1975.83	2621.21	2986.16	3291.34	3969.79	4920.53	5796.5	6423.12	7380.53	8456.19	9221.79	10065.6	10573.6	10547.7	10384	10193.3	10045.3	9611.1	8936.54	8708.71	8171.87	7659.98	7233.18
1109.89	975.405	958.577	950.836	645.603	461.647	321.791	565.32	709.631	1010.13	1158.77	1097.4	1652.19	1844.5	1906.22	1841.62	1768.03	1684.33	1710.56	1600.91	1605.03	1278.7	1300.39	1642.84	1890.53	2118.82	2227.38	2096.65	1806.7	2104.25	1886.01	1836.63	1381.44	1474.19	1126.5	951.865	699.031	1131.31	915.228	770.154	682.127	693.219	366.007	347.173	491.663	458.47	117.041	0	144.933	102.726
892.668	398.847	286.023	0	168.605	406.893	437.231	316.971	440.964	383.719	861.711	1007.74	1137.27	943.248	810.346	642.99	759.864	743.342	775.675	625.47	746.616	1156.66	1485.38	1506.46	1610.3	1668.76	1713.27	1726.53	1652.56	1398.95	1130.61	777.909	690.137	583.646	790.676	633.73	489.963	265.85	285.023	145.451	174.807	50.2927	447.474	330.992	735.798	901.613	1193.12	1122.24	1294.4	1485.97
1109.17	997.541	937.423	844.593	953.222	834.49	932.43	835.014	942.037	863.737	875.196	603.832	595.226	440.133	605.872	752.27	732.937	1047.43	1058.28	1228.79	1397.54	1518.95	1658.94	1676.78	1735.1	1710.32	1330.01	1233.58	842.726	725.419	660.971	460.481	198.988	0	112.786	544.821	758.218	1261.49	1316.74	1257.74	1244.18	1254.82	1261.56	1256.01	1093.18	1144.8	824.021	1062.68	905.563	1025.54
3296.35	2917.97	2472.61	1934.86	1822.14	1442.52	1278.69	1263.7	1395.26	1497.65	1388.04	1668.77	1922.43	1963.9	2192.03	2117.64	1962.3	1709	1724.85	1809.64	1779.51	1836.08	1816.74	1861.18	1844.17	1865.83	2090.63	2180.7	2146	2067.5	2063.17	1888.09	1778.35	1738.67	1772.97	1595.69	1505.01	1363.57	1135.2	1002.24	1005.92	738.275	627.291	667.619	708.086	897.689	858.585	1108.98	971.087	830.685
2036.28	1960.5	1786.8	1997.88	1887.78	1698.88	1370.26	1343.58	1180.75	1575.05	1355.99	1429.3	1062.91	1067.83	1013.7	1080.07	1157.01	1348.99	940.783	894.446	868.534	972.789	917.947	1223.7	1271.64	1070.19	1290.21	1415.23	1413.05	1245.31	1051.81	1263.08	886.733	799.241	912.621	609.6	701.948	642.343	653.054	794.991	473.465	766.869	679.208	448.329	784.927	876.413	1097.21	1446.16	1791.66	1958.92
960.113	964.051	1020.61	867.458	711.13	920.085	1070.87	718.273	804.947	683.125	1028.76	1044.29	1045.41	1405.02	1313.9	1111	1189.22	941.34	921.04	688.121	401.793	538.014	278.572	500.398	837.326	888.03	1067.17	1322.28	1143.8	1379.3	1248.51	1201.5	1048.16	778.418	783.031	699.45	549.798	644.715	432.063	697.565	672.334	540.381	508.293	372.545	381.799	532.701	566.128	684.129	511.666	429.252
19.5204	276.336	408.406	729.368	807.932	1429.28	1237.69	1259.78	1398.47	1521.03	1342.11	1384.71	981.349	1035.18	769.918	1073.17	1015.33	1156.05	952.295	840.878	931.515	1192.75	1237.62	1210.87	1424.07	1555.37	1355.78	1592.55	1649.55	1371.63	1281.35	1148.34	967.037	697.338	746.774	712	749.833	752.955	887.243	1110.02	1437.95	1566.94	1473.26	1510.62	1767.14	1522.72	1622.33	1599.68	1257.89	957.377
78.9865	111.208	113.163	0	161.921	52.5766	133.043	302.057	321.305	372.773	456.488	475.483	632.462	784.801	796.87	680.915	493.783	973.939	1204.22	1115.13	1100.78	1135.69	970.686	926.5	1104.84	1195.25	782.834	683.762	844.503	878.934	838.763	839.958	846.884	506.135	914.74	1087.48	955.017	706.563	980.063	1179.91	1147.33	1290.75	1228.82	943.851	681.648	818.296	1132.38	1126.24	921.51	1019.07
1012.19	724.802	560.191	519.937	373.044	470.24	125.823	307.268	503.762	488.654	421.64	524.308	405.277	433.676	70.2874	369.951	375.125	311.638	500.013	750.58	731.703	703.304	763.423	999.331	826.082	579.323	564.306	646.105	421.658	409.371	486.892	398.921	292.41	134.153	222.502	220.825	97.0266	189.4	149.303	275.087	288.076	254.801	348.363	409.048	462.889	220.384	316.002	251.258	361.231	687.944
4186.23	4753.75	5467.2	6785.83	7613.28	8625.74	9590.87	10641.6	11582.6	12555.6	13776.2	14888.4	15610.3	16905.9	18139.4	19158.5	20146.7	20852.9	21480.4	22125.4	22790.9	24053.2	25057.1	26296.8	27810.6	28920.9	29962	31427.8	32884	33532.1	34160.4	34543	34922.6	35454.7	35724.3	36070.3	36439.4	36442.9	36340.6	36085.6	36814.9	37001.1	36531.3	37002	37396.4	37588.1	37206.5	38045.8	37564.7	36813.1
2673.09	2374.33	1636.37	1175.53	713.491	695.679	646.2	540.835	404.348	36.8674	0	514.878	1169.68	1181.62	1546.22	1890.9	2118.07	2686.04	3361.42	3896.31	4736.07	5430.2	6615.84	7499.58	9157.84	10984.2	12160	13711.5	15478.5	17102.2	18940	21642.9	24071.2	26587.2	28551.6	31227.7	33484.5	35690	37966.3	40115.1	41973.3	43491.7	44244	45285.8	47113.3	48666.1	49927.9	50863.1	51618.1	51602.6
552.013	831.586	240.196	104.019	68.927	0	122.412	167.977	567.256	762.797	838.613	1831.56	2080.31	2517.56	3223.14	3261.51	3386.02	3729.72	4447.49	5264.33	5568.96	6778.96	7506.07	8621.48	10402.2	11852.3	13001.1	14635.5	15534.1	17180.3	18094.8	19955.2	21557.5	22964.2	24575.7	26083.8	27890.7	29657.4	31143.7	33021.3	34259.7	34913	35774.1	35911	36415.9	36497.4	36903.6	37216.3	36949.9	35981.5
1308.09	855.214	698.511	534.861	835.495	787.246	12.4021	0	266.465	237.895	675.094	977.002	1433.83	1543.37	1069.41	1466.57	1758.21	2489.18	3714.09	4302.45	5103.41	5601.82	6868.22	7905.79	8892.09	10179.8	11131.5	11773.2	12490.2	12844.6	13648	14267	14999	15298.4	16214.8	16895.6	18071.2	19139.3	20835.3	22320.7	23124.6	25073.8	26977.2	28761.1	30351.9	31727.8	32898.2	33836.4	34775.1	36220.3
1390.93	857.47	458.728	0	246.152	575.531	517.718	409.799	637.749	827.402	1387.93	1720.97	1858.34	1286.69	1106.19	1202.17	998.052	822.155	336.352	458.727	404.837	883.217	1064.95	1289.6	1948.24	2757.88	3340.15	4111.22	4757.64	5338.76	5653.75	6662.01	7507.15	8124.34	9074.68	9775.5	10728	11670.7	12847.5	14103.3	14938.2	16256.6	17449.1	18860.4	20229.1	21830.4	23156.1	24908.7	26405.5	28778
8324.12	6776.59	6132.32	5654.54	5238.89	4568.91	3696.77	3441.66	3425.29	3110.16	3653.26	3989.29	4297.76	4242.42	4402.42	5263.5	5858.13	6016.03	6379.4	7106.25	7506.94	7817.84	8904.19	10097.2	10974	11706.5	12705.9	13277.1	13932.2	14336.3	15508.5	15795.9	16622.8	17283	17918.6	18950.8	20222.9	20691.7	21980.9	22869.2	23706.9	24345.7	25223.1	26776.3	28072.9	29052	30435.8	31692.3	32364.5	34384.1
9806.8	10505.7	10726.1	11481.4	11674.6	11801.9	12125.2	12287.7	12792.6	13153	13566.2	13992.5	13885.7	14232.4	14362	14318.7	13668.5	12842.5	11510.7	10858.8	10448.6	10004	9402.42	8845.87	8706.07	9177.99	9758.83	10576.8	10687.6	11225.9	12440.4	13742.6	15679.5	17478.4	18860.3	20871.9	23403.2	26304.5	28653.7	30728.3	33291.7	35373.4	37467.5	40284.2	42353.5	44457.6	46366.5	48414.5	50362.6	51899.6
1642.48	1141.61	806.318	318.599	134.266	0	389.639	592.41	172.182	99.3349	364.684	1067.92	1818.38	2360.55	2172.25	2439.97	2728.91	3383.21	3522.48	3866.59	3965.66	4178.79	4887.25	6268.07	7491.98	9258.07	10789.1	12775.7	14546.1	16736.1	19170.8	21829.2	24532.9	26682.8	29308.2	32045.4	34650.1	37634.5	40069	42441.5	44168.7	46075	48552.9	50105.9	51848.3	52716.2	53820.4	54265.2	55308.1	56286.9
1931.57	1184.73	660.732	532.258	310.903	0	177.592	525.293	991.412	1115.6	1989.32	2830.54	3705.53	4457.84	5229.58	6353.75	6969.16	7427.9	8319.25	9146.5	10088.7	10341.9	11280.1	12273	12829	14389.7	15689.5	16446.5	17208.6	17703.2	18549.5	18968.1	20003.6	20830	21101.2	21764.5	22800.7	23752.4	24780.4	25567.1	26912.8	28361.7	29902.5	31460.7	33002.7	34260.4	35284	36750.7	38342.9	39436.3
5360.44	3726.7	2512.79	1445.87	616.686	451.181	219.88	0	296.825	548.88	1309.3	2454.09	3474.46	4279.71	4669.08	5009.17	5706.02	6889.1	8037.18	9554.49	10490.7	11573.5	13052.1	14624.8	17394.6	20099.7	22375.9	25048.3	27308.6	30013.1	33048	35606.9	38870.5	41298.5	44205.2	46786.6	48929.2	51261.5	53344.7	54619.1	56715.4	57390.5	58655.6	58984.8	59428.8	60399.1	61073.5	61423.6	61825.7	61952.7
25529.3	23123.3	20539.3	18326.2	15905.2	13783	11401.3	9826.85	8011.48	6278.18	4526.98	4146.88	2849.14	1949.11	1081.89	372.877	20.8726	0	277.258	951.933	1646.22	2769.11	3821.62	5291.07	7081.32	8928.87	10938.2	12770.7	14757.8	16342.5	18258.8	20486.2	22574.2	25019	27005.1	29371.5	31472.5	33771.9	36498.7	38796.1	41152.6	43247.5	45013.9	47070.8	49065.2	50919.4	52842.7	54025	55323	56397.3
13924.4	12617.5	11339.4	9929.42	8654.09	7001.82	5355.03	4613.47	3386.06	2897.89	1781.78	1316.7	941.955	1015.04	1030.73	667.866	112.84	0	69.8286	493.523	903.595	1242.2	2020.28	2839.88	4716.1	5737.31	6923.02	7835.8	8963.28	10354.8	11710.9	12732.2	13625.3	14537.6	16087.6	17649.2	19015.8	20556.8	21682.4	22974.5	24253.6	25822.3	26694.2	27700.5	28747	29821.8	30549.4	31600.7	32980.2	33717.2
15879	15447.3	14546.6	13445	12389.2	11013.5	9968.32	9445.13	9397.77	8955.31	7572.73	6303.39	5174.98	4255.09	3644.41	3127.41	2125.36	1336.93	400.033	0	118.456	518.288	1027.19	1630.72	2192.89	2892.17	3446.33	4826.3	6364.63	7796.44	8993.36	10328.4	11850.7	14193.4	16237.6	18951	21034.1	23739.5	26345.1	29309.5	31377.9	33700	35456.8	38205.3	39903.5	41568.5	41858.7	42273	42229.5	43132.4
40032.5	39096.6	38304.9	37520.5	36445.8	35298.2	34160.2	32630.5	31763.7	30715.3	29322.4	28197.2	26683	25763.8	24163.9	22681.4	20505.4	18008.4	16206.9	14495.2	12618.5	10720.2	8611.41	7592.87	6370.23	5724.74	4815.21	3586.03	2778.44	1771.05	1535.56	1414.02	641.721	349.702	0	144.126	210.492	130.81	726.056	915.397	843.319	1197.37	1472.39	2060.1	2419.89	3027.78	3722.36	4431.11	4904.51	5594.69
279.195	297.422	352.479	493.24	474.102	490.985	357.443	428.596	346.111	650.269	443.499	280.906	384.769	549.12	777.669	851.751	730.806	630.483	591.166	639.538	880.562	751.042	717.325	692.337	848.73	1270.21	1409.61	1589.15	1736.33	1795.31	1709.45	1960.25	2085.05	1824.93	1486.35	1411.36	1170.06	1175.45	1187.79	1375.91	1016.6	947.218	1226.23	1499.3	1604.79	1529.57	1612.32	1423.18	1415.52	1393.69
686.675	568.972	573.156	611.533	615.195	401.924	365.202	302.216	240.373	24.8993	207.741	138.221	241.593	509.355	977.813	871.114	1305.74	1657.29	1701.59	1826.72	2348.37	2450.97	2107.48	2020.97	2311.4	2181.5	1900.03	1982.01	1852.35	1574.37	1462.13	1666.98	1765.74	1520.07	1423.42	1490.64	1653.66	1398.43	1562.79	1306.14	1320.88	861.188	1086.14	866.535	858.76	763.067	826.749	501.664	572.48	501.445
0	382.127	386.899	535.717	764.064	934.293	1337.73	1599.23	1906.13	2071.81	2078.18	2224.74	2313.37	2137.47	2177.46	1768.97	1603.29	1566.09	1470.57	1393.85	1276.67	1269.45	1245.62	924.814	981.82	969.547	1041.36	969.958	875.717	856.88	672.557	714.564	821.63	768.364	854.704	707.908	928.42	871.793	1106.02	1046.66	1073.37	1058.07	1304.29	1049.01	1353.11	1007.22	1039.24	767.431	998.115	998.009
2123.71	1748.53	1654.59	1877.28	1652.74	1534.01	1682.49	1773.98	1888.6	1848.85	2016.22	1783.47	1393.4	1496.35	1757.47	1624.66	1614.94	1560.48	1472.81	1376.29	1560.99	1631.29	1831.52	1513.68	1686.82	1423.96	1353.41	1536.02	1392.11	1107.87	899.765	686.536	722.419	517.856	562.049	495.497	134.082	372.713	674.514	836.904	803.277	612.396	551.811	596.738	582.806	675.7	545.409	322.751	76.3982	0
1451.47	1479.42	1542.48	1745.94	1577.95	1504.99	1341.04	1399.69	1221.51	1250.57	1156.88	831.014	404.785	506.482	520.097	528.532	333.815	489.687	462.812	553.1	557.79	758.258	806.075	882.77	1053.76	995.431	939.102	820.329	500.054	556.39	440.91	376.095	354.801	68.7138	182.994	227.67	270.883	449.255	563.634	655.526	714.596	554.965	568.065	425.046	491.114	543.903	319.684	270.635	111.317	50.5859
2891.5	2247.47	1814.73	1443.79	1132.32	888.022	386.864	313.574	719.649	627.52	670.307	768.272	835.472	818.463	787.325	651.357	766.645	458.542	319.74	257.602	751.918	701.954	733.565	852.778	1249.45	1256.06	1177.78	1459.05	1444.49	1004.95	1074.32	931.051	848.492	641.186	465.783	362.785	60.1903	246.903	180.837	201.691	569.475	568.687	540.896	700.545	859.315	829.832	706.626	738.948	749.273	512.195
1610.54	1247.26	1107.7	952.236	1097.56	556.726	436.112	500.91	839.134	864.616	1227.47	1498.44	1496.53	1374.54	1891.15	1854.22	1715.47	1820.87	1729.91	1885.43	1689.93	2043.04	2232.83	1928.53	2225.3	2360.06	2009.25	1901.54	1761.18	1773.56	1381.59	1028.73	1070.34	757.789	885.552	773.594	1107.56	1038.81	1078.42	1145.81	1165.75	1155.54	1194.44	758.656	891.583	768.197	643.986	639.998	913.929	916.38
1883.96	1816.16	1595.16	1348.62	919.098	718.984	699.376	707.165	985.991	1096.82	1047.95	1081.69	1227.6	1383.49	1421.48	1351.69	1336.7	1113.51	1091.42	930.571	1516.56	1277.4	1150	1079.5	1073.76	1262.95	1497.54	1766.73	1698.68	1011.8	1426.69	1331.74	1419.16	1318.76	1163.5	829.42	1033.97	959.451	905.045	537.306	729.318	486.232	540.152	431.464	500.992	0	120.5	287.439	478.393	825.42
82.2486	80.5469	81.8469	86.5762	76.8585	95.6039	104.5	100.845	143.868	113.752	96.2641	83.8537	62.4038	63.1648	47.1888	35.1123	49.2633	0	30.1578	35.7967	35.6532	65.2672	70.8724	77.8082	109.058	111.702	119.734	123.895	126.095	274.866	276.308	263.713	230.95	261.689	239.897	263.548	221.396	217.928	63.9195	108.516	177.286	200.399	146.804	228.348	225.239	232.337	233.94	294.139	235.158	171.573
94.4547	94.1996	79.1255	76.1886	50.4865	43.824	14.3343	13.0869	27.6114	18.4519	9.81484	10.4098	0	12.4691	2.83038	2.83038	9.44607	9.47372	9.47372	20.8333	22.1837	20.4564	14.1299	19.4023	38.0695	40.6484	28.0669	39.1034	48.6572	53.8573	55.1655	56.0962	60.7898	42.1225	37.5847	46.1199	55.9065	43.4897	63.0082	61.6999	63.3551	53.3892	60.7085	61.3945	57.4998	36.6766	30.2493	5.65454	9.793	18.6499
37.1848	21.6025	27.3861	21.6551	22.8365	19.8138	14.5719	33.9046	38.2644	38.2644	42.5999	26.772	25.3976	10.8916	18.3331	29.2073	9.87464	5.39784	30.2035	25.868	30.3366	43.0033	42.8261	61.4204	50.578	56.489	48.8179	47.6903	58.5638	54.9527	49.5546	50.1636	23.8999	28.7082	40.0062	42.7387	51.8146	60.5127	86.0119	86.8317	122.791	136.19	152.78	138.098	135.042	109.197	92.73	68.1536	59.9774	27.0622
104.357	75.5876	61.203	46.8184	32.4556	32.5826	18.2198	17.6785	17.6785	14.4898	14.4898	14.4898	20.0132	20.0132	5.52336	5.52336	5.52336	8.74339	8.74339	8.74339	8.74339	5.30592	5.30592	5.30592	5.30592	5.30592	2.0859	2.0859	2.0859	2.0859	0	0	12.6613	13.4896	19.4053	19.4053	19.4053	19.4053	19.4053	19.4053	19.4053	6.74395	9.82554	3.90989	3.90989	3.90989	3.90989	3.90989	3.90989	3.90989
51.3452	43.2367	37.6971	37.2393	31.6997	26.1601	20.6205	20.6205	8.50413	11.1325	8.6485	8.6485	3.56667	3.56667	3.56667	3.56667	3.56667	2.41089	0.486698	1.12244e-13	1.12244e-13	1.12244e-13	2.24487e-13	0	0	4.15749	5.6753	10.8682	23.1706	36.3181	36.6476	36.6476	36.6476	36.6476	32.7735	31.2557	41.7659	29.4636	16.316	15.9865	21.348	22.9195	28.6062	29.3626	29.3626	12.9553	12.9553	12.9553	12.9553	7.59384
63.2353	52.9349	45.0383	37.1417	29.2452	21.3486	8.27154	8.27154	5.71248	5.71248	4.08412	4.08412	13.5943	13.5943	13.5943	13.5943	13.5943	13.3745	13.3745	9.51019	9.51019	0.898228	0.898228	0.898228	9.59402	9.59402	10.1049	10.1049	10.1049	10.1049	9.20671	9.20671	9.20671	8.42694	8.42694	7.91602	7.91602	7.91602	7.91602	7.91602	7.91602	7.91602	1.48162	1.48162	2.07148	2.07148	2.07148	2.07148	2.07148	2.07148
39.38	28.1286	22.5029	16.8772	13.2818	7.65609	2.03037	2.03037	3.46795	3.46795	3.46795	3.46795	3.46795	1.43758	1.43758	1.43758	1.43758	1.39911	1.39911	1.39911	1.39911	5.33969	5.33969	5.33969	5.33969	5.33969	3.94058	3.94058	3.94058	3.94058	0	0	1.12283e-13	11.1422	11.1422	17.6571	17.6571	17.6571	17.6571	17.6571	17.6571	39.2349	28.0927	28.0927	21.5778	21.5778	26.6392	38.2088	48.3317	48.3317
9.54598	9.54598	9.54598	9.54598	9.54598	9.54598	9.54598	2.40777	0	1.12283e-13	1.12283e-13	1.12283e-13	1.12283e-13	1.12283e-13	1.12283e-13	6.80391	6.80391	6.80391	6.80391	6.80391	6.80391	6.80391	6.80391	6.80391	1.12283e-13	15.8109	15.8109	15.8109	15.8109	17.5499	25.8616	27.5243	27.5243	29.1193	13.3083	21.3868	21.3868	21.3868	19.6478	11.3362	18.2746	18.2746	21.8934	39.8411	37.7966	37.7966	38.0463	38.2961	38.7956	30.1945
0	0	0	0	0	0	0	0	0	0	0	0	0	0	0	0	0	0	0	2.63916	29.5809	29.5809	29.5809	29.5809	29.5809	29.5809	29.5809	29.5809	31.9973	5.05556	5.05556	5.05556	5.05556	17.6981	17.6981	17.6981	17.6981	12.6425	12.6425	12.6425	12.6425	16.5303	15.503	15.503	15.503	15.503	16.2147	16.2147	16.2147	16.2147
7.85983e-13	5.61416e-13	4.49133e-13	3.3685e-13	2.24567e-13	1.12283e-13	0	0	0	0	1.44913	1.44913	1.44913	1.44913	4.46	4.46	4.46	4.46	4.46	3.01087	3.01087	3.01087	3.01087	1.98744	1.98744	1.98744	1.98744	1.98744	2.4704	2.4704	2.4704	2.4704	0.482956	0.482956	0.482956	0.482956	0.482956	2.24567e-13	0	2.24567e-13	2.24567e-13	2.24567e-13	2.24567e-13	2.24567e-13	2.24567e-13	2.24567e-13	2.24567e-13	2.24567e-13	0	9.417
3.11653	2.61731	2.3677	2.11809	1.86847	1.61886	8.07026	8.07026	8.07026	6.70101	12.495	12.495	12.495	12.495	12.495	5.79396	5.79396	5.79396	5.79396	7.00647	7.00647	7.00647	7.00647	7.00647	11.9919	11.9919	11.9919	11.9919	4.98544	4.98544	4.98544	4.98544	4.98544	4.49133e-13	4.49133e-13	4.49133e-13	4.49133e-13	4.49133e-13	2.65372	2.65372	2.65372	2.65372	2.65372	2.65372	2.65372	9.84325	13.438	14.379	14.379	14.379
1.4204	8.66449	8.66449	8.66449	8.66449	8.66449	7.24408	7.24408	7.24408	7.24408	2.24567e-13	2.24567e-13	2.24567e-13	2.24567e-13	2.24567e-13	0	0	2.24567e-13	2.24567e-13	2.24567e-13	2.24567e-13	2.24567e-13	2.24567e-13	2.24567e-13	4.49133e-13	4.49133e-13	2.24567e-13	4.49133e-13	2.34384	2.34384	4.08191	4.08191	4.08191	4.08191	4.08191	4.08191	4.08191	1.73807	1.73807	2.24567e-13	2.24567e-13	2.24567e-13	2.24567e-13	2.24567e-13	2.24567e-13	0	0	0	0	0
12.8735	12.8735	10.7532	10.0806	5.83998	5.83998	5.83998	7.13936	2.74718	2.74718	2.74718	2.74718	3.53296	3.53296	3.53296	3.53296	6.43102	6.43102	6.43102	6.43102	12.1864	9.95282	18.112	23.517	23.517	19.3196	19.3196	19.3196	19.3196	13.5642	13.5642	5.40509	2.24567e-13	2.24567e-13	2.24567e-13	2.24567e-13	0.3871	0.3871	0.3871	0.3871	1.32467	1.32467	1.32467	1.32467	1.32467	0.937573	0.937573	0.937573	0.937573	0
1.12283e-13	1.12283e-13	1.12283e-13	1.12283e-13	1.12283e-13	1.12283e-13	4.41295	4.41295	4.41295	4.41295	13.3744	13.3744	13.3744	13.3744	13.3744	8.96148	8.96148	11.1275	11.1275	8.36138	8.36138	8.36138	8.36138	11.2579	11.2579	11.2579	13.3114	13.3114	11.1121	11.2256	11.2256	11.2256	11.3564	11.3564	12.5203	25.1583	27.9633	23.9673	23.8538	28.0179	28.0179	35.7136	35.7136	42.5648	27.2663	24.4612	24.4612	24.4612	20.2971	23.9182
11.6361	11.6361	9.97382	8.31152	6.64922	4.98691	3.32461	0	3.88726	8.6447	8.6447	8.6447	27.5096	32.3507	32.3507	32.3507	32.3507	25.9751	21.2177	21.2177	21.2177	2.35281	4.4932	4.4932	5.19807	7.39769	7.39769	7.39769	7.71622	7.71622	7.71622	0.734693	8.7757	15.7629	24.6774	39.0631	39.0631	38.7446	40.438	40.4984	40.4984	36.9909	30.093	24.4406	19.3739	19.3739	19.3739	21.3421	25.6022	25.6022
114.546	74.9145	57.2927	38.2281	26.2129	12.9916	1.46426	1.46426	1.46426	5.89835	24.1095	21.6714	20.6762	20.6762	20.6762	20.6762	24.6678	24.6678	20.2337	5.66022	5.66022	9.01959	9.68673	20.3237	25.1383	21.1467	23.4992	23.4992	19.8616	19.8616	42.4593	47.5385	36.9016	34.0559	34.0559	31.7034	31.7034	31.7034	31.7034	5.74636	0	0	12.184	12.184	12.184	14.4798	14.4798	14.4798	14.4798	14.4798
9.12752	7.02502	5.97377	4.92251	3.87126	2.82001	0	0	0	6.362	6.362	6.362	7.78062	7.78062	8.05282	8.05282	8.05282	8.05282	1.69082	1.69082	2.15984	0.741219	0.741219	8.08705	8.08705	8.08705	9.67766	20.5105	20.5105	20.0415	27.7516	33.6002	25.9822	32.3882	47.5835	51.5614	42.3112	42.3112	42.3112	34.6011	32.0668	32.0668	27.7049	18.8947	30.7931	29.2104	34.035	38.8596	48.8784	45.8511
42.2846	33.2153	28.0661	36.5082	46.2472	44.4774	37.4241	38.1699	38.1699	36.0804	34.8514	37.5238	28.7522	13.864	10.4847	8.21796	7.47223	7.47223	7.47223	10.1385	7.46616	2.64641	2.64641	4.47084	4.47084	11.1043	23.8383	23.8383	21.172	21.172	21.172	25.6816	23.8572	23.8572	17.2238	18.742	28.9002	32.2622	32.6222	32.6222	31.036	34.2181	34.2181	34.2181	19.9659	12.1511	9.96077	10.7725	10.7725	7.84908
18.5427	15.6173	12.9347	10.4876	7.80496	5.12237	2.43977	0	0	3.36869e-13	3.36869e-13	1.03642	0.800959	3.12288	3.12288	3.12288	8.34017	8.34017	8.34017	8.34017	7.30375	11.8212	17.3227	17.3227	17.3227	12.1055	12.1055	12.6779	12.6779	12.6779	8.1605	0.336998	0.336998	0.336998	0.336998	7.39635	6.82389	6.82389	6.82389	6.82389	12.2223	12.2223	12.2223	12.2223	5.16297	5.16297	11.5839	21.418	37.2792	35.3235
7.85983e-13	7.85983e-13	6.737e-13	5.61416e-13	6.737e-13	19.5127	19.5127	19.5127	19.5127	19.5127	19.5127	19.5127	19.5127	19.5127	6.58245	6.58245	6.58245	6.58245	6.58245	6.58245	6.58245	6.58245	6.58245	6.737e-13	6.737e-13	8.98266e-13	8.98266e-13	8.98266e-13	8.98266e-13	8.98266e-13	4.49133e-13	4.49133e-13	4.49133e-13	4.49133e-13	2.24567e-13	2.24567e-13	2.24567e-13	2.24567e-13	0	7.27677	7.27677	7.27677	7.27677	7.27677	7.27677	7.27677	7.27677	7.27677	2.24567e-13	2.24567e-13
11.4622	8.18729	6.54984	12.1165	10.4791	8.84162	7.20417	9.45891	9.45891	9.45891	9.45891	9.45891	2.25474	2.25474	2.25474	2.25474	2.24567e-13	2.24567e-13	2.24567e-13	2.24567e-13	2.24567e-13	2.24567e-13	2.24567e-13	2.24567e-13	2.24567e-13	0	0	0	0	0	0	0	0	0	1.11751	1.11751	1.11751	1.11751	1.11751	18.6348	18.6348	18.6348	18.6348	17.5173	17.5173	17.5173	17.5173	17.5173	6.737e-13	4.49133e-13
18.1976	12.9983	14.9028	12.3031	14.6956	12.096	9.49631	9.49631	9.49631	9.49631	10.3682	5.86411	5.86411	0.871933	0.871933	0.871933	0.871933	0.871933	0.871933	0	1.12283e-13	1.12283e-13	2.24567e-13	1.12283e-13	1.12283e-13	1.12283e-13	0	0.563006	0.563006	0.563006	0.563006	3.11656	3.11656	6.13481	12.4715	12.4715	18.3447	18.3447	18.3447	18.3447	15.7912	16.709	17.0976	10.7609	10.7609	10.1597	13.0773	15.9948	15.9948	15.9948
0.862737	0.431368	0.215684	0	0	0	0	6.68306	13.8298	13.8298	13.8298	13.8298	13.8298	19.2402	19.2402	19.2402	12.5572	5.41041	5.41041	10.5656	10.5656	10.5656	7.16945	7.16945	15.7312	15.7312	23.2721	26.0452	20.89	28.8033	42.4045	40.3903	40.3903	31.8286	31.8286	24.2877	21.5145	26.2097	18.2965	4.69524	17.7415	20.4582	26.3642	26.3642	26.6124	26.6124	21.9172	21.9172	28.632	15.5858
6.728	6.728	4.44553	2.16307	0	0	9.67616	20.4727	20.4727	20.4727	20.4727	20.4727	20.4727	21.9011	43.9885	37.831	27.3332	32.3392	32.3392	60.5708	60.5708	63.3804	59.5501	37.4627	38.114	38.8964	39.4776	43.603	43.367	43.367	49.4187	49.4187	55.5767	51.3047	50.2237	99.7854	95.9582	92.4227	100.678	91.8168	104.225	102.049	122.043	171.988	131.7	132.57	110.375	106.646	110.006	97.598
183.853	147.338	128.137	99.3132	61.2923	39.2505	12.4545	8.84373	8.84373	0	10.1414	1.38553	1.16745	6.57608	0.601847	0.601847	9.32022	25.0603	38.7636	28.6222	34.5965	38.3781	40.6072	43.1263	51.1454	62.5899	48.2561	34.924	64.8047	61.6948	61.5267	53.889	62.047	62.1298	55.766	78.1446	95.1011	115.749	126.698	125.283	138.368	125.881	134.507	148.891	159.95	143.843	93.7803	91.5131	89.4968	80.5273
376.99	273.628	217.493	164.004	107.372	60.0262	3.42717	3.57244	0	2.52934	8.74755	14.8748	17.8412	26.4385	45.8513	46.9319	46.7629	81.5331	88.7312	121.809	127.061	124.045	122.903	130.997	130.188	135.204	104.849	135.99	92.2945	87.1094	100.648	89.2002	72.8487	88.447	83.4309	79.5435	46.0405	100.155	97.906	96.6797	98.2698	117.867	101.764	122.602	119.308	117.764	70.815	73.6327	73.6131	82.4765
631.229	571.994	431.608	323.213	356.352	257.22	214.984	452.379	146.625	0	21.4876	60.1098	29.1841	49.3246	49.377	155.026	255.939	644.171	904.476	1093.98	1257.59	1388.5	1381	1351.88	1410.25	1387.9	1355.33	1315.63	1201.36	1215.35	1192.43	1309.24	1589.75	1720.27	1429.01	1209.34	1115.14	1147.68	1388.97	1472.38	1349.76	1152.45	842.102	919.108	834.869	710.108	646.683	381.071	290.783	343.955
65.3662	65.8314	72.7557	102.166	78.8385	125.323	157.057	192.192	270.451	367.795	398.145	386.825	467.846	495.855	521.419	534.5	504.7	472.128	443.669	451.347	487.964	460.548	457.455	394.017	353.185	393.503	325.809	302.294	263.36	279.62	197.347	162.007	204.764	269.198	349.764	420.35	554.249	598.366	645.897	651.094	717.179	685.202	601.735	506.988	423.086	279.691	235.958	138.502	123	60.2702
1905.26	1756.01	1741.4	1893.85	2024.16	2394.45	2475.19	2558.14	2473.43	2131.11	2452.03	2535.83	2519.61	2461.28	2104.19	2240.33	2025.87	1857.38	2163.14	1946.15	1828.76	1793.37	1912.52	2450.87	2505.58	2536.27	2704.15	2448.55	2225.11	2290.18	2060.63	1746.47	1105.53	721.635	1149.06	929.649	1021.45	1364.59	1367.14	1430.25	1535.67	1850.92	1909.3	1630.12	1807.67	1968.11	1919.14	1986.68	1862.73	1756.75
1424.22	1124.6	1028.64	847.088	949.63	954.806	1045.94	886.815	959.198	871.414	899.099	902.238	822.055	718.297	1095.48	1112.03	1354.59	1131.09	1524.26	1487.14	1409.77	1331.43	1418.76	1367.41	1395.05	1185.24	1100.51	913.612	811.035	1002.07	1207.64	987.51	1102.97	1222.02	1347.38	1250.21	1222.43	1289.95	1175.36	1287.49	1416.44	1247.39	1285.65	1439.22	1629.97	1967.03	2131.19	2196.38	2016.28	2237.37
1764.12	1891.62	1822.64	1509.42	1173.99	953.207	1167.11	1215.08	1026.06	897.209	621.913	596.388	722.349	699.528	874.927	814.836	641.495	607.802	577.044	653.729	681.086	738.881	862.632	862.661	505.803	611.577	908.867	1015.1	981.771	744.965	649.439	656.285	653.342	510.613	409.588	281.527	205.832	525.243	576.522	760.711	707.653	858.591	959.522	1163.64	1341.31	1331.08	1400.51	1401.79	1395.46	1458.91
1161.93	1036.59	1098.27	825.673	870.679	714.385	677.253	761.433	1002.87	756.721	1043.93	1140	1514.15	1542.97	1515.8	1501.15	1388.41	1421.11	1427.18	1298.49	1037.18	893.795	852.761	1031.42	1393.27	1685.06	1520.76	1331.53	1360.45	1532.08	1554.2	1388.62	1195.67	960.044	643.438	395.077	429.746	155.942	22.926	66.9143	342.223	266.872	0	30.2058	182.798	247.394	445.789	412.262	325.35	67.3946
1260.25	1652.11	1325.2	1185.61	724.913	771.633	591.299	545.895	599.639	562.828	0	206.508	25.5954	243.416	273.521	387.101	663.081	826.88	877.015	935.834	868.425	929.1	1030.07	945.629	1160.07	1074.53	1031.16	938.921	809.766	649.833	863.444	763.651	905.315	699.066	809.808	617.709	585.081	1034.46	1200.66	903.747	916.825	680.21	738.427	468.571	391.257	514.762	253.093	135.427	246.13	162.458
185.217	82.3386	36.5005	152.992	329.337	495.324	433.136	460.203	571.637	662.197	818.809	853.989	982.15	890.066	733.112	849.624	931.378	1089.8	1146.27	1635.69	1937.84	1881.4	2026.51	2072.53	2097.65	2018.2	1940.82	1922.51	1315.02	908.722	679.12	383.006	490.106	678.257	522.455	266.995	20.2471	127.678	394.58	501.952	875.975	884.625	572.479	662.503	703.034	932.783	876.503	553.119	398.751	266.387
1820.02	1351.68	1170.67	887.52	1035.37	1030.99	1094.14	1061.48	924.59	870.112	956.856	828.505	828.631	830.779	966.034	824.548	884.71	1162.54	1257.85	1200.49	1386.62	1377.8	1269.39	1180.85	1394.02	1347.38	1176.44	1294.08	1235.13	1111.9	1230.69	1309.94	1302.95	1197.07	1238.71	1064.32	986.979	1036.57	998.553	1134.62	852.048	943.495	1314.11	1479.18	1483.34	1481.55	1517.94	1575.69	1296.57	1232.28
0	281.747	276.772	415.059	475.838	398.143	503	804.825	1028.04	1268.94	1165.7	1196.89	1313.14	1393.61	1685.98	1636.54	1470.51	1218.13	1167.69	1120.08	1216.27	997.53	812.461	636.493	726.253	645.253	1179.85	1169.15	1151.87	1050.44	919.51	1053.74	1032.42	1008.43	978.409	709.115	614.562	501.081	494.291	691.184	660.463	790.931	710.39	868.568	628.761	510.337	456.071	361.531	270.724	198.839
1654.97	1808.71	1584.11	1480.05	1564.75	1231.62	1126.1	1006.34	554.699	735.957	601.44	845.481	755.474	703.53	1082.85	1136.47	1161.42	1310.31	1406.17	1321.95	1412.58	1502.72	1642.98	1602.36	1658.98	1556.25	1546.26	1344.5	1208.65	1091.84	1064.64	852.819	1043.53	907.849	987.905	962.512	854.233	1105.35	884.412	999.046	951.945	524.973	403.616	183.412	325.93	402.733	360.799	614.589	626.607	575.153
11785.5	11550	10923.3	10276.4	9572.19	8319.27	7710.88	7138.02	6072.22	5075.56	4341.71	3910.45	3393.52	2755.55	2382.98	1913.77	1480.71	1268.58	745.555	437.787	27.9268	0	784.647	1463.34	2154.67	2654.92	2837.76	3881.4	4924.21	5994.63	7169.31	7825.59	8813.26	9313.5	10036.6	10773.6	11085.8	11630.9	12539.5	12938.5	12829.8	12735.8	12740.6	12710.3	12744.3	12742.8	12101.8	11374.8	10948.4	10834.2
1980.65	1486.68	1257.05	821.247	692.48	819.576	615.139	710.025	195.108	0	62.0715	522.684	679.274	730.503	1026.12	1502.68	2004.36	2233.89	2829.61	3611.83	4296.94	5268.7	5931.87	7269.2	8341.19	9196.7	10756.6	11841.4	12963.2	13595.9	14923.2	16344.3	16803.7	17285	18109.5	18712.7	19445.2	19126.7	19720.7	20052.2	20143.1	19739.6	19627.2	19551.2	19970.7	19691.4	20465	20285.1	19890.3	19737.9
2393.39	1983.84	1530.46	903.439	632.433	0	234.983	232.667	95.0153	300.623	516.458	1467.55	2408.88	3086.01	4235.68	3949.88	5071.17	6325.74	7425.35	8115.34	8378.37	8865.68	9255.37	9844.06	10645.4	10712.9	10720.5	10702	10928.3	10741	10562.4	10781	10312.6	10822.8	11076.2	11011.1	11227.5	11029.8	11580.7	11835.8	11912.6	12017.7	12064.4	11973.2	12600.4	12491.3	12924.1	12991.8	13521.8	14255.9
15238.7	14500	13794.1	12987.1	12241.5	11553.6	10860	10074.3	8595.47	7704.31	6778.65	5313.26	4017.71	3264.39	2192.06	1008.75	505.926	616.346	64.3275	0	368.898	984.33	1023.93	1784.39	2558.98	3353.12	4154.24	5122.86	5325.84	6475.75	7318.37	8137.55	8817.65	9618.96	10418	10364.8	11004.8	11570.3	11878.7	11432	11928.5	11668.9	11092.2	11266.5	11624.2	11703.6	12097.4	12065.4	13225.6	13187.2
12405	12099	11825.1	11439.5	11872.5	12134.7	11963.9	12074.9	12154.8	12382.6	12369.4	12316.4	12662.3	11335.4	10493.6	9952.93	9130.36	7732.3	6062.68	4988.77	4042.39	2497.77	2187.12	1416.84	1207.91	729.308	501.728	93.9761	0	92.4004	894.095	1308.56	1998.52	2725.25	4684.86	5849.46	7781.63	9380.23	10960.9	12124.1	13545.1	14489.6	15501	16330.4	17642.5	19279.5	20265.7	21163.6	22104.8	23238.7
10330.1	9938.89	9061.47	8536.79	7544.44	7165.97	6674.58	5775.23	6308.72	5656.47	5560.47	5525.79	4816.21	4506.65	3963.08	3502.88	3483.2	2087.84	1612.81	1240.18	485.009	376.455	177.719	349.848	0	28.6998	742.476	1048.82	1295.97	2092.61	2926.15	3790.81	4760.35	5686.22	6440.13	7506.89	9181.59	10253.4	11373.6	12261.9	13558.9	14272.5	15932	17498.1	19157.5	20391.6	22234.4	24539.7	26894.9	28959
11226.7	11081.4	10926.8	10371.9	10237.9	10206.6	9677.33	9516.41	9646.45	9081.64	8868.64	8335.27	8050.73	7353.51	6977.32	6564.56	5281.85	4272.23	4108.14	3145.63	2398.66	1844.88	1262.77	1365.03	1022.6	1137.34	859.509	479.284	0	83.4323	215.023	919.204	705.475	1583.57	2488.53	2988.46	4150.11	5695.61	7118.13	8592.97	9672.53	11105.8	12176.2	13517.5	15907.9	17237.4	19015.9	20703.9	22578.7	24320.8
5860.37	5353.94	4447.04	3557.79	2904.14	2461.6	2876.37	3083.78	2741.7	2377.86	2057.33	2140.71	2027.32	2120.56	1937.71	1522.55	755.56	1122.55	695.377	0	40.6461	581.648	1008.87	1384.25	1862.54	2629.28	2949.08	3037.82	3667.38	3916.24	3954.72	3873.75	4454.54	4957.58	6020.43	6448.12	8068.42	8877.16	10546.8	12902.6	14739.7	15782.9	17305.3	19064.2	21280.5	24039.9	26903.1	28964.5	29945.7	32803
0	177.087	846.471	1524.98	2161.62	2804.36	3457.1	3423.95	3857.1	4757.3	5613.74	5643.72	5808.23	6208.86	6240.86	6326.65	6739.1	6430.13	5909.69	5679.97	5990.79	5615.57	5572.25	5700.41	5643.33	6287.14	7255.41	8356.78	8606.23	9181.59	10305.8	11080.3	12497.4	13902.5	15452.3	17229	19060.9	21470.9	23658.8	26167.4	29267.2	30804.2	33698.9	35658.5	37676.5	39706.2	41236.9	42634.4	43547.9	43701.9
23150	23092.8	22874.4	22278.1	21248.9	20929.4	20566.8	20040.7	19991.5	19788.5	19431	19222.4	19067	19890.6	18750.2	18052.8	17176.9	16691.7	16454.9	15665.8	15095	15028.2	13971.5	14544.6	14974	15803.6	16041.3	16433.2	17451.6	18219.1	19106.9	20243.8	21119.6	22710.3	24529	26232.5	27974.9	29909.3	31287.9	33170.5	34595.7	35872.7	36223	37650.7	39144.7	39352.6	39869	41135.7	42022.3	42550.6
5865.39	6590.57	7292.55	8313.83	9457.51	10214.9	10680.7	11429.8	12314.1	12749.8	13255.9	13891.4	13689.1	13845.1	14456	15038.1	16011.4	16728.8	17406.9	17361.7	17776.2	18528.8	18841.4	19332.9	19738	19432.1	19805.4	19865.2	20511.9	20730.8	20969.4	21431.2	21730	21981.8	22878.2	22375.2	22338.8	22714.6	22706.9	22878.4	23001.9	22940.5	22545.4	22076.3	21955.1	22194.8	21629.1	21747.7	21084.1	20804.3
8443.65	7892.23	7436.12	6916.14	6419.98	6313.36	6492.22	6781.14	6796.54	7258.47	7774.61	8066.89	8444.92	9544.18	9980.12	10107.9	10535.8	11077.4	11173.4	11258.2	11797.6	12452.5	12659.6	13005.1	13540.2	14111.5	14897.2	15686.5	15969.1	16966.8	17474	17629.6	18270.6	18459.2	19110.9	20179.4	21179.7	22629.5	23498.2	24813.6	26454.9	27939.8	29620.3	30861.1	31997.6	33245.1	33953.8	34633.8	34862	35695.5
14350	13585	13433.4	13203.8	13103.8	12683.8	12262.7	12392.7	12638.8	12788.2	12976.6	13270.4	13145.9	13054.9	13513.1	13365.9	13271.1	13608.4	14053	14643	15005.6	16114.8	17283.2	18493.8	20301.3	22207.2	23984.4	25320	27322.1	29178	30928	32206.5	33332.9	34321.5	35387	35865.6	36915	37060.7	37242.7	36908	36218.4	35957.1	35047.5	34963.5	34521.1	33233.8	31847.2	30564	29939.9	29381.2
11648.1	12356.2	11928.9	11658.9	11365.3	11167.8	10553.2	10416.3	10127.8	9832.48	9348.46	9746.73	9791.64	9773.31	9034.54	8837.44	7991.09	7377.64	6982.23	6565.86	6143.91	5780.47	5213.81	5633.63	5906.26	6930.36	7843.06	8502.66	8893.6	9403.71	10323.2	11834.4	13236.2	14494.6	16306.8	16951.1	18686.2	20851.4	22314.7	24482.5	25463.1	26844.4	27643.7	28181.1	29689	30374.3	31100.5	32130.5	32155.4	32580.6
20979.7	20656.6	20269.2	20035.9	19597.6	18653.9	18192.1	17407.2	17273.8	16088.1	15580	14605.9	13603.6	13253.9	12830.6	12198.1	10841.1	9498.8	8993.07	8131.59	7278.52	6682.04	5678.51	5869.21	5440.78	5934.73	6159.75	6529.1	6738.64	7660.23	8436.27	9091.39	9482.52	10115.8	10867.7	12812.8	13896.1	15415.3	16828.9	17932.1	19787.8	20800.3	22441.5	24058.2	24377.2	25042.3	25394.7	25575.6	25849.5	25798.5
28481.2	28515.4	28458.4	28767.4	29281	29429	29760.8	29483.9	29655.3	29177.2	29525.1	29972.4	30560.1	30591.3	30572.8	30525.4	30785.8	30607.5	30723.8	31158.3	31232.4	31453.2	32004.8	32949.3	33549.6	34622.4	35328.7	35455.2	35667.4	35799.1	35737.4	35161.4	34392.5	34096.5	33434	33036.5	32995.3	32716.9	32376.8	31863.7	32127.9	31709.2	30973.5	29962.4	29634.3	29083.6	28332.8	27721.4	26402	24661.9
215.137	334.171	442.862	0	262.905	734.173	895.619	1392.39	1496.65	1904.64	2426.43	2959.21	4239.16	5020.46	5617.68	6478.12	7211.82	8465.06	9016.48	9858.51	11276.8	12714	14529.1	15928	17861.8	19439.3	20826.7	22789.1	24453.5	25678	26953.1	28143.4	29874.6	31108.2	32658.7	33686.3	34684.5	36263.2	37222	38115.5	38513.3	38836.5	38743.2	38375.3	38171.9	37546.4	36071	35038.3	33311	31172.4
773.447	375.333	0	354.379	376.319	474.831	391.365	757.196	1049.77	807.353	1429.36	2622.79	3195.79	4413	5345.14	7099.99	8268.99	9943.12	11777.5	12991.7	14458.1	16097.7	17692.5	19140.9	20744.6	22702.6	23410.8	24365.6	25037.3	25634.4	25765.1	25870.5	25622.1	24533.1	23608.1	23362.6	22816.9	22403.1	21404.2	20336	19496.9	18472	17515.3	16064.8	14745.4	13624.5	11925.1	11020.9	10154.9	9315.18
2153.22	2422.84	2727.22	3481.39	4280.35	4601.51	5392.14	5497.39	5770.25	6091.78	7022.81	8221.39	8448.82	8404.25	8860.75	8810.92	9081.23	9275.79	9749.32	10009.9	9919.37	10546.3	11226.2	11513.3	12114.1	12721.2	13678.8	14189.3	14676.6	15114.1	15063	15618.7	15831.3	16246.7	16868.4	16841.3	17071.3	17750.2	17981.3	18459.3	18313.5	18448.5	18655.1	18210.8	17918.2	17953.4	17383.4	17076.9	16835.4	16939.7
7596.72	7090.39	6943.63	6646.25	6151.53	4779.07	4068.85	3017.3	2392.9	1881.04	1002.9	476.643	65.5136	0	599.782	1211.09	1676.18	2182.41	2794.74	3963.92	4607.42	5059.63	6000.91	6275.64	7106.97	8034.51	8939.5	9687.69	10149.7	10790.7	11943.5	12223.9	13297.3	13120.5	13380.2	13739.3	14044.8	14979.7	15640.4	15974.7	16881.5	17588.8	18827.1	20221.3	20807.9	21236.5	21436.6	21874	22474.3	22557.7
2806.05	2460.08	2229.34	2078.57	1503.65	1174.01	1036.04	739.127	332.931	454.624	574.751	647.583	381.903	502.977	743.19	504.027	233.812	708.817	490.547	532.898	388.011	596.231	774.93	683.793	738.617	1529.29	1510.45	1668.64	1141.48	830.749	659.703	251.865	461.674	783.379	441.555	300.915	0	499.691	1039.1	1777.43	2289.8	2334.05	2380.14	2614.92	2966.3	3638.23	4025.23	4118.4	3891.05	3952.9
784.472	731.148	538.935	489.824	616.79	695.455	734.921	1100.23	1392.94	1358.8	1292.83	1456.56	1320.69	1133.81	1304.06	1405.3	1170.69	972.382	1055.43	1533.93	1702.6	2023.87	2123.65	2038.97	2104.96	2063.89	2061.49	2011.57	1758.03	1581.52	1576.73	1410.89	1154.98	1118.38	1063.52	1052.6	991.838	862.867	878.029	726.401	848.805	838.025	642.599	682.972	539.561	441.725	557.705	574.483	670.506	625.187
903.586	719.434	510.394	160.839	26.1388	0	276.543	248.865	267.193	414.78	304.916	473.558	602.954	578.175	525.414	369.311	369.724	498.254	301.655	421.387	410.262	559.668	519.8	685.615	709.826	752.276	783.386	961.575	804.8	732.328	500.777	378.246	138.906	360.18	309.028	478.142	561.803	651.008	538.538	533.455	853.906	997.377	1011.99	1285.98	1000.73	1077.81	1172.96	1450.25	1713.99	1553.95
1640.78	1135.82	942.172	1014.37	784.731	365.06	406.147	217.507	200.301	552.594	802.84	693.709	454.892	430.242	504.861	455.75	927.037	1439.41	1230.06	1070.92	1331.37	1535.75	1605.32	1590.83	1487.95	1142.89	1085.48	1325.92	1648.28	1682.26	1430.95	1488.06	1730.38	1716.31	1799.12	1305.43	902.757	500.983	446.389	563.374	396.234	103.836	52.7242	112.027	127.859	150.462	393.599	546.631	636.789	512.141
1249.35	1431.03	1814.81	1850.4	2001.87	1905.29	1952.52	1772.56	1716.89	1721.71	1674.59	1322.92	1390.09	1454.38	1407.89	1667.11	1829.6	1670.44	1743.03	1619.49	1620.14	1433.15	1191.14	1114.6	850.291	777.069	958.36	957.029	1101.11	951.663	1116.4	1109.06	1291.05	1456.76	1190.54	830.384	618.528	355.544	558.504	386.754	352.2	190.002	62.7369	188.929	597.294	549.422	953.951	868.965	1029.88	871.648
582.058	416.513	426.627	441.746	716.985	683.448	671.086	337.863	775.153	753.397	1487.42	1639.89	1783.2	1870.1	1946.28	2325.6	2476.23	2148.92	2112.63	1688.29	1690.98	1590.07	1495.78	1777.99	1459.73	1782.44	1749.14	1711.08	1475.95	1270.57	1204.37	874.903	586.651	606.494	345.616	150.325	60.2075	125.532	151.359	0	123.199	182.98	285.888	269.044	399.243	693.752	710.255	674.642	737.784	939.872
2456.48	2132.29	1878.68	1765.98	1525.26	1439.82	1148.71	1005.17	733.293	439.979	540.257	949.38	1178.93	1344.26	1271.55	1066.26	1070.65	1218.02	1444.39	1370.39	1373.62	1077.4	739.553	752.805	826.592	987.659	1115.44	932.954	1101.72	849.167	908.865	1020.23	959.419	979.827	894.177	993.484	1161.93	1180.58	1263.93	1236.53	1434.5	1544.83	1398.13	1667.72	1434.77	1596.25	1509.92	1382.16	1285.59	1128.68
361.427	540.819	654.846	868.671	1053.71	925.454	1033.06	998.582	1210.17	1460.71	1357.41	1164.34	1140.96	1258.3	1218.65	1498.81	1707.46	1541.1	1448.57	1478.9	1572.3	1895.68	1749.51	1949.54	1880.93	1954.57	2035.5	1943.8	1997.84	2192.41	1832.09	2006.08	1805.57	1711.1	1773.38	1841.14	1871.29	1965.95	1739.69	1774.33	1499.73	1440.37	1167.49	955.312	920.958	1028.82	1125.81	1188.39	1028.99	946.271
5624.11	6194.45	6862.08	7245.44	7617.88	7913.15	8002.38	8484.71	8913.12	9720.68	9850.94	9885.61	10345.2	10348.5	10604.1	10685.7	10960	10781.7	11029.4	11406.4	11389.3	11417.1	12161.4	12977.3	13774.1	14649.2	15132.6	15797.9	16508.1	17332.1	17976.3	18165.8	18288.1	18992.9	19608.4	20204.1	20554.9	20573.3	20553.7	20329.2	19760.5	19309.1	18772.2	17591.9	16487.8	15362.6	13795.4	12500.4	10989.5	10304
2512.67	3962.4	5497.66	6347.95	7988.35	9743.75	11567.7	12981.2	14296.8	15349.6	15772.9	15927.1	16429.8	15958.1	15988	15530.5	14697.6	13559.6	13010.3	11996.3	11139	10090.5	9146.5	7843.94	7275.12	6875.38	6060.53	4808.95	4437.11	3273.49	2927.66	2867.57	2479.52	2434.81	1615.67	2004.87	2225.06	2366.66	3145.37	3832.95	4270.58	5166.87	5660.18	6486.29	6967.75	8052.41	8847.34	9411.97	9976.34	11117.6
39.9215	0	323.436	682.457	958.414	919.341	1308.75	1112.34	2033.26	2786.31	3012.74	2757.54	2590.13	3134.61	3648.07	4180.08	5109.24	5505.64	5771.09	6506.55	6920.68	7700.81	7789.69	7799.56	7524.87	7868.61	8421.41	8383.24	8350.81	8740.65	8417.74	8245.89	8471.58	9268.05	9236.72	9204.56	9701.52	9828.6	10577.6	11258.3	11906.9	12701.9	12977.2	13629	14044.3	14502.7	15620	16143.6	17554.2	18261.1
732.722	400.109	0	39.0963	204.812	500.321	803.049	1619.48	1635.17	1748.43	2317.56	3397.77	4287.32	4898.12	5270.48	6032.14	6474.41	7794.08	8978.02	10429.1	11859.4	12833.3	14060.8	15965.3	17151.1	18346.7	18688.3	19261.9	18992.6	18511.5	18456.5	18347.2	17612.5	17674.9	17136	17600	17974.2	17617	17198.2	17043.3	17186.7	16894.6	16509.6	16659.3	17135.2	16544.8	16642.7	17309.6	17193.5	16974.4
3116.9	2431.01	1538.5	1106.21	488.646	0	70.6901	92.2345	252.133	651.509	552.763	761.333	990.846	1801.27	2905.18	3351.09	3434.32	4221.41	4379.95	5411.83	6920.43	7698.79	8898.52	9532.85	10496.7	12238.5	13208.8	14759.9	15712.7	16643.9	17866.1	18402.7	19745.1	20567.2	21126.1	22290.7	23784.5	25373.5	26848.3	28451	30586.6	32598.7	35259.5	38315.6	40727	42835.7	45473.4	48096	50804.2	53358.2
1844.4	2367.22	2951.39	3618.21	3888.13	4001.54	4116.71	4450.85	5025.16	5082.47	4766.47	4732.34	4575.52	4974.36	5158.27	5385.06	5413.87	5130.53	5221.03	5232.95	5827.85	6066.44	6192.86	6558.12	7284.17	7789.86	9182.19	10021.5	11814.5	12195.6	13413.8	15286.7	17064.7	18971.8	21591.3	23725.8	27115.9	30235.1	34126	37629.4	41441.8	45513.8	49424.3	53263.8	57688.6	61825.5	65819.6	69666.1	73717.2	76333.7
4164.41	3375.48	3226.01	2441.94	1968.63	1866.36	1205.14	762.779	531.593	702.385	450.953	230.61	328.789	424.981	0	201.365	597.744	1328.44	1387.73	2370.44	2703.66	3522.6	5012.92	6184.16	7159.58	8107.29	9043.38	9719.56	10476.6	11587.3	13068.5	13791.5	15062.9	16068.4	17216.6	19103.2	21605.3	23241.6	25627.9	27516.1	30381	33067.6	36392.7	40282.4	43288.2	46783.5	50615.9	54208.9	58220.9	61390.8
6004.54	6243.6	6684.45	7141.82	7627.38	7720.12	7416.71	7556.95	7288.1	7562.05	8120.9	7943.16	7973.42	7667.28	7770.26	7884.71	7794.62	7916.31	7768.65	7164.02	7138.96	7679.68	8359.05	8880.93	9137.31	9498.79	10309.5	11076	12288.5	13139.9	13376.3	13787.2	14814.5	16255.1	17416.5	18896.9	20908.4	23270.2	25061	26947.8	29764	31777.4	34427.2	37149.2	39486.1	42135	44085.1	47067.1	50031.2	51556.9
6385.79	6261.71	6748.04	6940.26	6707.4	6813.25	6741.37	5972.08	5565.25	5442.44	5510.88	4580.76	3893.17	4161.73	3244.27	2582.09	2719.46	2523.24	1396.71	559.899	415.248	412.122	0	183.594	491.465	855.816	810.867	2113.24	3123.15	4113.03	5920.73	7868.49	10108.8	12167.5	14249.2	16859.8	19581.1	21993.3	24977.3	27450.8	29793.3	32041.4	34546.4	37275.7	39153.5	40956.3	42973	44399.8	45726.5	46870
241.044	241.368	436.162	650.582	1240.37	2182.46	2750.39	3686.93	3843.99	4563.01	5201.18	5876.44	6597.55	7280.41	7500.9	8214.8	9148.89	10293.9	10815.2	12010.6	12643.9	13766.5	14192.8	15422.1	16497	17227.3	18407.2	20017.6	21113.2	22511.1	23653.2	25382.7	26807.2	27979.7	29094	30614.4	31779.6	33101	34536	35447.2	35781.9	36656.6	38072.6	38741.9	39327.7	39604.8	39856.9	40389.5	40951.3	41150.3
14995.3	13286.9	11654.9	9803.56	7673.03	5834.24	4280.88	3356.84	2052.28	1025.56	553.776	0	10.6387	171.556	653.778	773.705	716.288	1093.89	1985.55	3258.84	4421.57	5691.99	7021.43	8636.85	11069.2	14191.8	16480.5	19060.3	21273.9	24788.2	28003.2	31552.7	34981.3	38192.1	41565.2	45482.7	49352.5	53103.8	56155.7	59655.7	62342.2	64752.9	66832.6	69368.9	71399.5	72774	74135.5	75472.2	75976.6	76564
11817.1	10109.9	8930.16	8047.77	6774.62	5294.41	4296.88	2759.32	2273.79	1772.58	1460.4	1190.42	718.58	669.852	696.467	0	725.583	405.166	1049.86	1354.08	2044.08	2946.02	4048.18	5087.73	7063.21	8839.27	11193.3	13297.3	15049.9	16995.8	18543.2	21093.1	23719.5	25749.4	27669.7	29492.6	30879.2	32953.8	34445.6	35947.7	37045.5	38067.7	38936.3	39663.6	40631.7	41250.9	41599.5	41798.7	42081.5	41706.2
15772.7	14356.1	13892	13031.9	11860.3	10545.6	9356.18	7883.69	6524.77	5804.35	5512.56	4289.41	2964.02	2139.49	1905.83	1193.49	527.769	415.618	0	124.009	145.721	577.293	1268.62	2115.26	2970.87	4278.03	5611.4	6910.2	7743.64	9485.25	11248.8	12756.9	14217.3	15819.4	17739.8	19213.9	21223.3	22935	24512.7	26538.5	27859.7	28721.2	29724.1	30618	31152.9	31705.1	32250.3	32342.2	31967	32163.1
19791.2	18553.5	16926.3	15087.7	13498	12025.8	10334.2	9196.47	7996	6560.21	5033.27	4012.68	3517.78	2809.5	2322.6	1197.99	707.489	241.984	0	458.442	1035.11	1537.25	2724.53	3945.14	5484.9	6858.59	8449.23	10017.6	11068.2	12862.3	15014.4	16348.5	17435.3	19108.2	20762.4	22013.8	23887.2	26189.1	27900.7	28490.9	29805.8	31208.7	31909.6	32884.9	33440.7	33378.5	32965.2	32330.5	32384.7	31781.8
24626.4	23105.3	21446.2	19721.4	18514.1	16535.1	13975.1	12110.2	10567.5	9163.68	7854.1	6484.06	5418.51	3949.47	3284.92	2634.64	1997.42	1337.66	1027.71	771.259	323.379	282.031	212.006	0	194.759	1004.18	1624.64	2747.59	3547.14	4701.57	6071.43	7167.14	8303.74	9397.03	10290	12026.6	12905.1	14253.4	16237.4	16777.8	18262.4	19494.6	20882.7	22348.1	23252.8	24331	25439.6	26349.6	27326.6	27357.7
29917.5	28896	27941.1	26545.9	25225.4	23075.6	21201.5	19521.4	17760.4	15577.7	14384.7	12112.9	10528.3	8851.61	7174.13	5966.39	4418.47	3366.22	2713.04	1449.33	913.384	314.365	0	250.69	133.186	593.63	1146.01	1702.45	2569	4017.86	5671.93	6333.45	7145.76	8565.1	10303.3	11753	13333.4	14464.8	15663.8	16469.5	17921.1	19917.2	21137.8	22084.4	23153.9	24039.7	25176.9	26117.7	26531.7	27059.5
30482.3	31132.5	31623.2	31432.4	32001.8	32038.3	32012.2	31948.4	31839.2	31400.9	30646.4	29964.5	29795.4	28744.3	27879.4	26657	25545.7	24483.7	23598.4	22663.5	21340	20287.6	18933.4	18053.8	16901.1	15841.3	14488.4	12675.1	11529.6	10359.5	9022.73	7710.46	6155.62	5254.39	4019.11	3174.6	3283.15	2191.13	1496.03	802.056	769.415	537.032	369.586	342.592	857.26	258.789	587.809	810.531	1103.96	1032.09
317.761	505.546	503.106	527.756	587.549	752.378	601.403	705.766	373.358	499.506	433.781	630.48	647.762	739.948	488.368	864.185	946.572	1190.69	1131.01	1109.61	1142.9	1217.16	1117.25	1247.25	1208.19	1590.93	1726.28	1890.4	1925.01	1775.11	1762.35	2032.29	2130.99	2324.27	2012.29	1677.11	1699.15	1615.79	1528.38	1538.27	1186.47	963.279	722.495	733.875	827.937	561.564	724.578	1010.62	1065.44	1126.68
395.778	490.128	410.032	314.19	121.755	0	183.467	105.742	46.1673	223.933	460.938	648.185	810.625	1374.28	1753.66	1799.03	1686.23	1729.2	1900.42	1622.51	1671.9	1868.93	1777.79	1738.11	1738.96	1819.04	1789.76	1534.52	1766.91	1543.95	1258.01	1019.83	1160.77	1190.27	1322.2	1318.26	1486.04	1543.86	1920.62	2069.28	1952.41	1482.02	1302.87	1134.22	1207.28	1173.5	1061.07	1033.18	1104.7	1025.37
502.942	568.129	456.707	576.973	610.389	637.072	979.736	832.678	885.178	1088.58	922.765	1323.34	1277.41	1526.95	1358.06	1298.99	1340.16	1425.45	1474.51	1967.8	1578.53	1618.43	1710.99	1699.34	1714.01	1925.58	1772.12	1689.01	1251.44	1353.62	1299.34	998.367	866.017	667.328	597.837	735.441	682.286	708.533	755.424	514.58	514.329	542.324	271.441	3.84146	0	329.773	371.342	300.04	405.58	394.633
1720.31	1938.78	1961.94	1871.18	1961.39	1861.1	1788.04	1733.63	1699.29	1319.84	1056.57	1029.79	1044.29	984.791	773.866	991.082	994.958	1107.6	1064.38	919.545	905.289	760.702	641.444	730.847	473.936	435.59	296.171	187.709	0	364.44	433.969	353.383	328.829	643.41	722.445	424.599	665.62	913.101	289.435	461.427	750.991	780.859	463.869	566.343	907.392	710.349	556	674.991	484.517	439.088
2038.72	1843.34	1694.2	1347.02	1040.64	1168.15	1050.13	1058.91	914.527	945.673	1125.91	1067.45	1157.65	1435.74	1639.87	1742.1	1587.35	1556.76	1473.82	1688.39	1599.77	1601.47	1248.62	1087.77	1048.56	1044.85	1168.96	1125.34	571.623	499.773	656.559	615.588	308.487	506.396	583.179	483.117	506.171	625.283	837.549	611.997	655.493	758.804	560.878	492.82	673.989	927.07	943.35	1057.25	1301.55	1301.57
730.247	683.39	764.639	722.64	697.272	491.042	256.949	351.321	454.221	468.054	788.497	907.665	1061.2	1846.58	2290.09	2380.87	2409.7	2256.05	2473.68	2175.88	1997.49	1966.01	1401.96	1518.58	1565.2	1642.69	1638.81	1455.24	1685.56	1885.66	1948.67	1805.08	1229.48	1233.37	1151.83	1344.84	1522.9	1235.89	1172.06	1212.89	1336.96	1416.72	1167.86	892.89	808.384	487.643	428.17	215.519	221.146	171.595
774.09	491.144	468.223	392.53	354.655	443.394	385.545	265.607	879.831	1164.34	1471.08	1438.02	1440.89	1570.16	1430.38	1617.15	1900.02	1610.35	1572.42	1571.99	1502.14	1344.18	1239.15	1210.13	1144.54	1178.64	1084.18	988.334	783.996	655.606	823.541	867.099	1340.96	1400.51	1315.86	1207.33	1098.26	1146.49	1409.36	1466.93	1176.95	999.724	643.174	453.228	529.485	537.867	400.716	180.339	36.2249	227.204
782.863	641.263	616.567	782.433	911.263	884.915	896.596	1084.47	1085.57	833.708	1149.13	1179.94	1282.74	1369.67	1490.78	1448.83	1429.02	1601.6	1739.26	1508.12	1818.18	1603.65	1540.71	1438.41	1426.24	1345.73	1170.08	1120.55	1154.1	800.201	721.681	636.904	623.317	771.035	757.65	851.04	730.681	636.275	654.623	580.181	594.296	625.919	588.134	593.654	653.819	685.402	702.562	677.05	726.695	693.874
69.1208	80.6433	68.4461	57.7787	75.4917	61.6538	52.3162	53.0101	68.4714	56.6986	34.8234	38.4066	59.0412	35.2644	38.2406	41.8301	39.2066	24.5265	24.0399	38.1518	39.7845	19.6875	24.1574	35.3644	42.6789	38.9993	60.0495	92.712	93.8735	89.8796	96.2387	85.5278	71.7253	66.3139	63.6957	56.2477	37.0088	21.6401	34.3215	45.521	42.7689	37.7422	32.2498	36.8858	19.8797	32.9228	46.1561	45.4859	25.86	54.8029
59.0887	54.2998	48.1566	47.4329	42.1136	56.1077	78.0659	51.2347	51.2347	54.3922	54.3478	53.1332	45.2786	45.9962	20.9187	0.551018	3.34846	11.7904	5.66333	5.66333	6.93127	8.26677	7.28742	7.28742	4.81997	8.44194	0	16.9227	23.5575	31.9641	41.4841	38.3712	55.8072	51.942	45.5226	45.6356	36.0134	36.5594	36.7916	26.9078	38.6602	21.3085	43.8827	52.483	66.5993	59.2988	74.6606	78.4623	107.349	95.5965
9.46522	9.46522	9.46522	9.46522	9.46522	1.90195	1.90195	1.90195	1.90195	0	0	0	5.47783	5.47783	5.47783	5.47783	5.47783	5.47783	5.47783	5.47783	13.373	17.4589	17.4589	17.4589	31.117	31.117	31.117	31.117	32.0766	24.1814	18.3989	18.3989	18.3989	4.74079	4.74079	7.58101	19.6007	18.6411	21.564	17.7828	17.7828	17.7828	17.7828	17.7828	14.9426	2.9229	2.9229	2.24567e-13	3.3685e-13	1.97978
16.3527	11.3454	8.84184	6.33823	3.83461	1.331	0.813103	0.813103	0.813103	2.481	2.481	4.01116	6.01193	6.01193	6.01193	4.02622	4.02622	4.02622	5.83178	5.83178	4.30162	2.30085	2.30085	2.30085	3.47346	3.47346	3.47346	0	0	0	10.8196	10.8196	10.8196	9.64695	9.64695	9.64695	9.64695	9.64695	9.64695	6.70662	8.37072	8.37072	8.37072	9.38442	9.38442	9.38442	17.0938	20.6552	19.8986	27.1207
2.24567e-13	2.24567e-13	2.24567e-13	4.49133e-13	4.49133e-13	4.49133e-13	4.49133e-13	4.49133e-13	4.49133e-13	2.24567e-13	2.24567e-13	2.24567e-13	0	0	10.2736	10.2736	10.2736	10.2736	10.2736	10.2736	10.2736	10.2736	10.2736	0	0	0	0	0	0	1.20667	4.27596	5.8526	5.8526	5.8526	5.8526	7.44706	7.44706	7.44706	11.1091	8.03981	6.46317	6.46317	6.46317	6.46317	4.86871	4.86871	4.86871	0	0	0
1.21093	1.21093	1.21093	1.21093	1.21093	1.21093	6.95221	6.95221	5.74129	7.59189	8.11462	8.11462	8.11462	8.11462	8.11462	2.37334	5.97181	8.67587	14.1948	13.6721	13.6721	13.6721	13.6721	13.6721	13.6721	11.3121	8.608	2.83693	14.6563	15.4288	15.4288	15.4288	15.4288	18.821	17.5826	17.5826	15.9841	4.16473	3.39221	3.39221	10.2161	10.2161	6.82388	9.38603	9.38603	9.38603	9.38603	9.38603	9.38603	2.56215
2.76095	2.76095	2.76095	2.76095	2.76095	2.76095	2.76095	2.76095	0.591918	4.49133e-13	4.49133e-13	4.49133e-13	4.49133e-13	2.24567e-13	6.72178	6.72178	8.88992	8.88992	8.88992	8.88992	8.88992	8.88992	8.88992	2.16815	2.16815	0	0	0	0	0	0	0	0	0	0	0	5.0685	11.0262	11.0262	11.0262	11.0262	11.0262	14.5006	14.5006	20.7673	15.6988	9.74112	9.74112	9.74112	9.74112
0	0	0	0	0	2.24567e-13	2.24567e-13	2.24567e-13	2.24567e-13	2.24567e-13	2.24567e-13	2.24567e-13	4.49133e-13	4.49133e-13	2.24567e-13	2.24567e-13	2.24567e-13	2.24567e-13	2.24567e-13	2.24567e-13	2.24567e-13	2.32731	4.32899	4.32899	10.105	10.105	10.105	10.105	10.105	10.105	7.77766	5.77597	5.77597	0	0	0	5.45436	5.45436	5.45436	5.45436	5.45436	5.45436	5.45436	12.165	12.165	6.71059	6.71059	6.71059	6.71059	6.71059
24.6478	21.1293	19.3701	28.2922	34.5112	26.0401	24.2809	18.6596	18.6596	18.6596	18.6596	18.6596	12.835	4.85678	4.85678	4.85678	4.85678	4.85678	4.85678	4.85678	4.85678	2.24567e-13	1.12283e-13	1.12283e-13	2.24567e-13	1.12283e-13	1.12283e-13	1.12283e-13	1.12283e-13	1.12283e-13	14.9154	14.9154	14.9154	14.9154	14.9154	14.9154	14.9154	14.9154	14.9154	2.24567e-13	1.12283e-13	1.12283e-13	1.12283e-13	2.02191	3.86553	3.86553	3.86553	3.86553	8.53531	8.53531
5.61416e-13	5.61416e-13	4.49133e-13	3.3685e-13	2.24567e-13	2.24567e-13	1.12283e-13	1.12283e-13	3.3685e-13	4.49133e-13	2.24567e-13	2.24567e-13	2.24567e-13	2.24567e-13	3.3685e-13	3.3685e-13	3.3685e-13	1.12283e-13	0	0	0	1.12283e-13	1.12283e-13	3.10368	9.62065	9.62065	10.6009	10.6009	10.6009	10.6009	10.6009	10.6009	9.37406	6.39949	6.39949	6.6887	7.88373	7.88373	7.88373	10.0967	10.0967	12.9691	9.42667	9.42667	8.15724	6.96221	10.2385	13.5149	17.8546	17.8546
63.394	43.7356	33.9064	24.0771	16.0514	9.09243	1.06672	1.06672	1.06672	1.06672	1.06672	1.06672	2.55195	2.55195	1.48523	1.48523	1.48523	1.48523	1.48523	1.48523	1.48523	4.49133e-13	4.49133e-13	8.70473	8.70473	10.6869	10.6869	10.6869	10.6869	10.6869	10.6869	10.6869	2.18966	16.5026	14.5203	18.2704	27.1032	33.0928	39.1548	43.8054	43.8054	64.2379	62.7787	62.7787	59.0287	50.1958	44.2062	39.7272	35.0766	35.0766
13.4767	14.6538	10.6724	15.2722	17.7731	8.91594	14.1341	14.3306	14.3602	14.3602	10.5248	28.0015	35.8261	33.1317	33.1317	29.9792	35.8479	38.4928	41.5652	43.5154	26.0388	14.3485	9.42074	16.8713	35.4688	30.6089	29.7255	40.5347	50.4909	53.1375	48.4219	46.9094	39.4588	16.2566	19.4117	22.0458	14.2491	2.34271	0	10.1808	10.1808	23.026	23.1255	24.8886	26.6499	24.1099	45.9353	50.7412	43.9631	44.7567
26.5257	32.6387	32.4549	41.2833	40.0509	39.5681	44.9155	44.2156	41.3353	31.4874	22.3424	30.8298	22.2633	21.4942	24.841	23.7623	26.0227	25.2335	15.9318	16.6758	16.6928	16.3007	16.3007	15.3689	46.2593	57.8519	52.6029	60.8047	60.0607	56.2469	54.9819	60.2374	62.158	24.9975	10.8737	14.1426	5.94079	9.19258	2.73349	7.47399	19.5467	15.1727	15.3788	15.3788	10.9359	17.5942	18.1024	21.8134	17.3283	0
46.946	47.9293	35.1911	29.4935	15.9921	17.0028	9.31719	5.04356	19.9479	21.4501	18.8014	28.2308	30.3207	48.3605	60.7544	59.9454	54.7444	40.1462	38.644	33.0381	23.6086	15.0565	0	0.845271	13.04	11.1734	10.8674	11.9972	11.9972	22.2	32.1928	47.708	34.4597	25.8553	33.7378	45.0991	51.9641	56.7321	46.5294	38.8687	20.3702	13.9434	14.0571	32.8955	24.4874	17.0615	13.5773	14.8612	22.0888	29.4854
76.2567	53.4305	53.488	42.0749	40.3109	14.5965	14.4684	14.4684	13.7962	8.74068	10.7249	0	1.68138	8.03589	7.75933	11.5405	20.1338	21.1069	17.9488	49.5813	54.8864	60.9312	64.2504	79.4915	83.9365	82.6403	85.1827	95.7165	66.6662	69.1402	61.4141	51.7404	33.3593	37.0074	70.4168	80.0998	71.8986	78.3177	73.9602	73.9602	85.9928	99.7422	85.2909	46.4621	42.6407	47.6427	45.1087	45.6933	47.8628	35.8303
10.0774	10.5361	15.8275	19.9277	19.9277	0	0	4.67187	15.8113	10.5056	10.0469	4.75547	13.2648	13.2648	13.2648	23.2048	18.5329	7.39345	7.39345	17.6584	17.6584	8.00969	8.00969	14.6303	15.9904	24.705	24.705	24.705	16.1432	16.1432	23.8138	24.4625	33.2409	37.9649	41.8459	41.8459	113.732	124.841	141.995	135.095	156.401	166.038	151.318	138.723	146.776	76.2889	76.451	60.3714	57.3892	39.1371
5.34623	5.34623	5.20787	5.64946	13.5086	10.6598	7.811	2.11336	2.11336	8.23924	8.23924	5.52878	4.82931	16.0273	31.7479	41.8271	50.2159	51.9255	36.8598	40.8954	77.4285	76.7924	55.5654	39.8449	29.7657	28.7112	28.2151	29.3351	30.8251	0	9.92672	15.0229	15.0229	15.0229	7.68858	23.0494	48.8599	44.7838	56.6629	47.878	48.3053	64.6323	66.3201	71.0539	56.3105	27.7862	41.2431	24.2436	21.147	14.9444
66.9512	66.3386	62.1427	51.8885	41.7623	31.4734	23.2082	18.9053	18.9053	25.4816	11.6887	5.63049	17.7907	17.6628	28.8066	26.8176	26.9722	26.9722	19.8874	18.0874	18.0874	5.92723	11.1439	0	0	17.7105	19.9565	25.9986	42.7102	49.0851	61.0194	55.8028	62.8266	72.7919	60.5621	68.3755	66.8852	54.5638	49.3411	51.6358	56.5859	62.738	52.7727	48.5528	41.0079	40.2283	49.7823	62.5742	72.4613	67.5112
2.24567e-13	4.49133e-13	4.49133e-13	4.49133e-13	4.49133e-13	4.49133e-13	4.49133e-13	6.737e-13	4.49133e-13	4.49133e-13	2.24567e-13	2.24567e-13	2.24567e-13	2.24567e-13	2.24567e-13	2.24567e-13	0	0	0	8.76428	8.76428	10.1344	10.1344	24.2736	24.2736	24.2736	24.2736	24.2736	15.5093	15.5093	14.1391	14.1391	8.46098	8.46098	8.46098	8.46098	8.46098	8.46098	8.46098	8.46098	8.46098	4.49133e-13	4.49133e-13	4.49133e-13	4.49133e-13	2.24567e-13	2.24567e-13	2.24567e-13	2.24567e-13	0
9.0486	9.0486	10.2399	10.2399	10.2399	10.2399	10.2399	10.2399	10.2399	1.19128	1.19128	2.24567e-13	2.24567e-13	2.24567e-13	2.24567e-13	2.24567e-13	0	0	0	0.264129	0.264129	6.1009	6.1009	6.1009	6.1009	18.5672	18.5672	18.5672	23.0294	23.0294	17.1927	19.6167	30.6304	30.6304	19.02	19.02	21.3901	18.4457	18.4457	18.4457	22.6399	16.5345	16.5345	16.271	16.271	13.9009	12.1189	18.5727	18.5727	12.2896
0	6.78317	16.2297	36.0943	36.0943	36.0943	36.5755	36.5755	32.657	53.4062	46.623	38.0602	27.2686	37.4522	37.4522	36.971	44.9454	55.9827	39.0057	39.0057	46.3863	56.3494	46.1657	46.1657	50.4793	54.2956	60.4278	59.1293	71.2105	63.8595	57.7932	70.3817	70.4745	67.1114	72.6319	57.4628	128.002	171.307	173.296	164.455	159.289	166.936	198.851	183.151	201.381	148.294	121.13	138.29	154.426	167.961
21.8314	18.6473	15.2501	14.5575	26.5563	20.9002	37.2131	37.2131	47.5781	39.2217	49.9137	67.9747	71.5067	59.151	62.5846	45.4424	52.3365	40.2712	35.6261	24.8716	15.228	21.032	17.9917	13.4125	12.8238	24.2402	57.0607	64.4957	60.9479	55.5747	65.6371	65.6371	55.2195	65.0194	67.6384	47.5111	60.6623	68.6347	70.5002	58.4153	65.9154	64.3105	55.1663	34.2368	24.2608	7.2256	6.52343	5.2625	2.54158	3.96729
220.495	153.692	122.999	85.3563	62.5671	26.224	0	8.39663	20.2732	23.658	22.6186	29.7018	43.728	42.4854	34.7845	27.4395	36.7501	24.7339	24.1478	42.3274	43.8615	38.8893	42.0251	105.156	133.077	125.496	154.687	179.064	164.491	153.168	236.506	267.708	213.456	224.394	287.963	325.934	328.641	332.786	392.667	334.761	346.1	361.884	358.628	386.808	366.968	334.083	352.824	291.598	261.411	209.677
1928.72	1708.59	1497.86	1263.6	1352.65	1232.53	993.42	993.485	810.866	671.394	723.914	941.243	1212.91	1153.12	950.745	902.929	1024.36	1258.54	1350.4	1413.26	1380.82	1315.24	1571.47	1961.98	2142.87	2317.58	2141.38	2124.71	2272.28	2647	2721.49	2617.83	2411.16	2387.24	2155.65	2070.85	2132.65	1887.7	1381.73	1125.39	855.386	764.578	542.117	359.477	514.703	697.62	954.726	1232.64	1220.69	1378.65
1346.57	1047.29	853.799	823.156	667.049	159.93	0	126.318	205.615	217.195	860.74	1569.62	2215.23	2606.61	2877.36	3337.34	3292.43	3251.5	3177.78	3216.27	2637.41	2000.36	1966.39	2303.82	2048.08	1999.48	1906.68	2051.63	1569.41	1587.96	1712.15	1449.79	949.005	971.555	991.609	1223.62	1397.59	1692.66	1849.77	1613.79	2020.43	1972.5	1921.89	2013.23	1871.8	1551.14	1165.25	1122.93	1138.34	749.772
1042.69	1154.13	1332.02	1209.08	1378.08	1502.88	1568.33	1510.58	1807.84	2114.24	1973.12	1925.29	2413.91	2245.08	2106.62	1841.82	1742.95	1541.96	1272.2	1131.83	979.6	567.873	516.658	588.28	654.982	877.752	1166.1	1033.59	1031.56	917.718	876.804	1009.15	840.86	845.105	592.938	240.483	566.041	688.044	920.161	1296.89	1166.71	1210.06	1362.25	1414.12	1632.77	1682.27	1801.9	1680.85	1467.98	1441.35
2047.99	2072.53	1851.41	1527.72	1368.71	1443.72	1203.63	1315.79	1132.99	1179.05	829.941	821.621	854.707	605.736	591.376	655.617	775.246	1041.15	1183.48	1644.91	1711.02	2047.62	2337.78	2330.37	2374.66	2316.23	2399.85	2205.79	1745.39	1858.11	1818.01	1695.45	1520.69	1854.87	1766.22	1662.28	1657.12	1855.08	1746.1	1863.08	1892.32	2138.41	1816.04	2034.17	2099.59	2131.7	2005.96	1857.92	1540.56	1454.39
2504.15	2064.45	1690.79	1328.96	1017.67	676.178	786.317	874.949	812.976	683.353	625.591	811.802	902.811	905.259	1256.35	1302.06	1407.64	1563.04	1889.59	1846.25	1729.09	1770.18	2035.64	1884.55	1666.8	2008.83	1797.79	1517.28	1518.49	1604.93	1390.38	1104.47	1280.4	1411.7	1129.41	1151.02	1053.41	1051.91	1163.78	1365.95	1399.01	1083.22	891.565	586.807	518.273	422.404	610.694	374.032	233.854	158.65
225.105	283.509	542.121	707.081	632.989	678.306	773.314	661.069	604.043	570.317	498.818	267.824	0	229.567	177.47	488.776	515.928	698.188	869.58	1080.13	1221.32	1407.18	1245.86	1309.32	1103.06	1192.04	1103.06	1133.65	1044.65	950.044	990.476	1036.82	923.35	780.001	863.64	905.145	600.706	572.795	543.485	312.886	183.694	140.502	79.8484	232.409	43.2019	258.168	92.6679	114.834	136.52	273.71
606.956	603.423	650.356	558.148	585.143	777.809	439.557	752.31	784.174	887.081	1024.61	1120.44	1281.35	1272.29	907.854	1013.83	735.867	1051.93	995.993	770.963	1050.54	908.733	875.522	1031.44	1377.25	1540.85	1553.97	1575.61	1485.4	1356.17	1367.64	1407.69	1323	1054.37	1159.29	902.106	1085.57	1134.49	1025.51	860.407	821.602	831.904	644.41	465.087	533.363	211.479	258.956	0	69.5975	146.985
1049.48	552.293	631.461	560.684	549.257	621.424	678.829	990.889	1009.21	1177.5	1561.14	1517.44	1730.66	1655.51	1724.55	1436.92	1257.37	1418.92	1296.78	1043.29	809.08	582.421	664.162	483.237	726.622	848.861	824.697	937.687	921.038	1047.32	1140.72	1117.03	1082.29	991.077	749.371	909.964	995.973	1172.88	1101.14	873.384	1119.64	1172.26	1034.74	1128.02	946.102	737.832	566.227	636.46	692.886	836.782
310.218	308.863	772.872	957.005	825.985	1413.04	1614.8	1787.42	1886.07	2035.6	2375.52	2113.43	2064.5	2284.58	1677.31	1609.98	1600.92	1395.61	1426.53	1076.05	937.488	749.225	551.267	811.438	1004.3	877.792	1151.81	1180.92	1150.87	955.302	1099.5	987.577	685.207	677.294	917.539	619.508	411.655	431.169	956.078	830.584	865.258	1097.32	700.84	705.791	825.461	925.158	1048.49	719.642	874.131	1048.86
907.094	655.042	484.193	421.835	143.143	0	135.766	182.714	409.731	566.4	708.559	668.85	529.804	792.883	695.385	663.312	861.172	779.391	834.692	757.663	652.868	915.633	760.267	986.175	774.131	585.693	804.432	811.675	1058.49	1352.45	1131.7	1125.8	1143.49	1312.71	1470.93	1292.21	1771.31	1904.94	1786.46	1759.66	1660.1	1470.24	1450.85	1458.83	1509.84	934.019	570.143	554.795	630.166	769.672
584.667	604.468	549.201	765.888	938.4	969.291	891.18	900.056	942.832	1397.79	1793.8	1966.04	1800.19	1831.61	1745.79	1874.83	1838.98	1723.45	1222.25	887.301	956.775	1045.68	1080.22	1026.93	876.013	958.081	933.925	899.458	793.455	658.717	424.824	343.812	374.405	539.622	867.464	1021.5	1095.05	1199.27	1101.7	1260.06	1057.83	1110.58	1029.9	557.991	357.326	389.337	350.02	316.288	201.811	222.673
1394.59	1280.93	1161.66	1109.53	1058.89	1322.97	1361.57	1095.12	1256.04	1270.08	1319.01	1430.95	1436.04	1309.91	1167.59	1151.36	1420.36	1248.58	1393.99	1386.78	1286.64	1130.15	1196.12	991.642	1184.68	1319.52	1399.39	1321.84	1447.48	1700.04	1847.88	1690.9	1979.85	1970.62	1662.41	1425.83	1449.79	1380.82	1194.91	1097.79	1117.81	963.21	710.72	730.391	823.081	663.971	461.755	245.433	170.613	236.364
1963.95	1827.67	1776.96	1793.09	1973.34	1825.71	1858.62	2221.21	2102.67	2142.69	2171.13	2335.61	2312.05	2440.03	2572.65	2293.24	2117.64	2106.32	1645.48	1793.09	1592.75	1546.66	1429.18	1467.06	1571.31	1499.82	1556.95	1933.32	1585.3	1610.78	1545.87	1250.94	1107.83	1143.34	1260.36	1010.82	972.204	908.066	964.449	1087.48	1304.73	1318.28	1359.48	1189.24	1096.6	710.205	766.387	636.16	655.036	238.415
3706.14	4304.9	4722.28	5194.45	5583.51	6405.58	7443.68	8002.86	8500.24	9036.33	9083.93	9470.35	9190.29	9572.58	9465.56	8738.77	8418.94	8162.21	7506.74	6453.32	5294.5	5163.29	4114.25	2934.01	2288.11	1731.65	954.948	303.142	235.198	298.439	0	286.164	760.13	1059.97	1482.44	2275.6	2478.71	3139.69	3709.88	3823.63	3791.22	3668.87	3803.86	4337.2	4874.08	5379.02	5569.05	5698.02	6249.71	6373.97
10.6339	831.98	688.316	524.758	677.218	1087.34	1446.48	1613.77	2236.95	2324.64	1817.99	2406.22	2953.47	3274.61	3064.79	3490.5	3305.71	2825.34	2819.65	3183.01	3261.62	3388.97	2933.95	3172.39	3082.22	3766.41	3876.4	3877.6	4076.73	4065.19	3616.15	3343.85	3406.54	3243.76	3166.44	3516.93	3722.8	3734.94	3576.15	3667.42	4264.89	4300.31	4273.22	3405.4	3180.01	3674.32	3997.58	4584.17	5190.98	4887.88
14281.9	12948.9	12170.5	11497.5	10774.4	9296.03	8667.82	8241.6	8013.01	7828.87	7990.3	8012.33	7736.55	7543.39	8177.05	7866.66	8003.18	8332.48	8300.66	8444.66	8681.78	9188.89	9787.49	10366	11416.4	11818.1	12182.1	12283.9	12192	12098	11778	11462.3	11145.9	10767.6	9941.43	8934.76	8550.64	8151.72	7100.06	6476.33	5658.7	4419.22	3761.31	3915.48	3536.49	3372.22	3156.46	3463.31	3441.6	4315.85
9246.88	9704.06	9857.27	10757.9	11167	12424.6	13823.8	14379.1	14942.2	15879.9	17451	18059.9	17627.9	17824.5	16964.6	16237.7	15147.6	14112.1	12661.5	11092.1	9911.61	8850.67	7825.96	7463.67	6851.48	5862	4982.22	4179.58	2870.64	2224.43	1665.31	1081.24	173.57	0	181.83	855.965	1160.94	2276.2	2928.1	3713.46	4432.43	5358.78	5883.83	6909.94	7445.5	8645.77	9874.43	11231.5	12544.4	14007.1
11484.6	11469.7	11305.4	11088.6	10330	9779.8	9200.95	8332.57	7718.81	7790.78	7482.58	6554.29	6027.12	6247.72	6730.84	6275.17	6093.67	5736.53	5182.24	4944.8	5565.95	5411.65	5223.66	5102.79	5858.77	6343.86	6662.41	7486.49	7869.16	8074.63	8696.56	9649	10711.7	11201.5	12837.9	14528.1	16060.2	17597.4	19369.9	21744.5	23061.2	24594.1	26699.6	28098.1	29938.2	31259.5	33117.7	34572.9	35582.7	37120.1
4245.16	4072.18	3851.2	3850.93	3800.59	3403.97	3003.18	2881.38	3245.3	3103.3	2779.51	3214.31	2481.45	2027.22	1965.7	1496.25	1334.67	1180.45	1078.36	871.855	0	294.616	362.028	509.553	1103.67	702.786	659.729	1024.06	960.306	1685.58	2036.11	2771.1	3602.31	4558.23	5899.07	7432.21	8756.47	10496.9	11860.1	13366.9	14703.6	15474.9	16476	18330.2	19320.9	20228.8	21154.9	22154.5	23291.1	24694.7
1800.84	2696.07	2999.79	3937.2	4781.9	5324.91	6530.98	6818.97	7670.64	8816.46	8867.87	9658.53	9910.86	10116.7	10575.7	10408.8	10686.7	10568.5	9325.81	8751.34	7955.37	7680.26	7205.53	6405.91	6080.41	5214.23	4643.88	5147.34	5098.89	5053.41	4411.34	4251.47	4633.7	5481.86	5994.84	6632.46	7031.13	7918.92	9299.34	10573	12359.7	14537.3	16123.2	18423.6	21039.3	23649.2	26408	29097	31951.4	34287
11872.5	12728.1	12648.1	13242.1	13135	13769.5	14712.8	15281.8	15308	15627.4	16038.2	16580.5	16931.5	17598.8	17442.2	17366.4	17099.9	17686.6	17497.9	17157.1	16962.6	16786	16697.8	16451.8	16705.3	16876.3	16632.5	16864.5	16568.2	16341.5	16426.2	16830.6	17109.8	17429.4	18725.4	19282.9	20623.7	22735	24915	27103.2	29784.8	32632.8	35576.5	38480.8	42217.3	45106.5	48119.9	51533	54079.9	56238.3
13309.6	13328.2	13626.1	13263	13254.6	12978.9	13255	13862.3	13783.4	13865.7	14342.5	14546.8	15444.5	16111.5	16342.7	16511.5	16254.1	15946	15978.9	14597.6	13813.2	13413	12813.2	12147.7	12091	12184.5	12519.4	12390.2	12608.9	12754.3	13219	14014.4	14748.8	15337.3	16263.7	17353.7	18692.5	21060.5	22549.1	23986.1	25547.8	27441.7	28849.7	30462.7	31918.2	34096.2	35571.9	37574.1	38730.2	40145.8
7429.93	9037.71	10352.9	12070.7	13533.7	15338.3	17106.3	18538	19803.4	22327.5	24088.5	25596.9	26246	27800.2	28159.9	28616.1	28527.4	28862	27862.2	27469.5	27365.5	28008.8	27668	28691	28935.2	30310.7	31281.3	32422.3	34273.7	36282	38223.4	40823.7	42442.1	45032.6	47879.3	50570.4	53129.1	55076	57429.3	59601.3	61009.2	62561.4	63607.1	63614.8	63567.6	64032.8	63155	61777.7	60212.5	59196.8
3462.41	4224.6	5076.87	5492.19	6037.84	6771.38	7086.6	8294.84	8182.19	8281.87	8255.95	8276.97	8616.3	9226.21	9156.76	10001.6	9983.48	11213	11862.4	12307.6	13122	14290	15766	17778.7	19669.6	22099.2	24198.8	26866.5	29945.3	32901.2	35581	38151	40626.4	43190	45493.5	47574.7	49306.4	51485.5	52858.7	54579.5	55929.1	56359.1	56648.8	57090.1	57261.5	58057.6	57924.3	57915.3	57737.6	57017.7
20738.7	19782.3	19318.4	18789.6	18462.5	17512.1	16669.4	16374.9	16033.6	15881.3	15394.8	15248.4	14330.2	13972.8	13505.3	13224	12153.9	11790.5	11179	11227	11139	12149	12049.7	12519.6	13180	14566.9	15350	16331.9	16952.2	17290	18047.7	18761.4	19846.1	21262.8	22074.8	23258	23957.7	25627.8	27907.8	29044.7	30728.4	32557.2	33712.6	35724.8	37458.5	39000.2	40696.1	41537.4	43083.3	44445.1
3759.68	4291.56	5015.22	5615.45	6279.37	6379.04	6462.89	6570.67	6428.25	6520.4	7121.18	7253.2	7165.86	7275.83	7689.96	8452.22	8475.19	8412.65	8307.14	8283.69	8695.57	8894.7	8893.53	9732.16	9871.84	10878.5	12253.3	13085.6	14101.1	14240.9	15772.8	16887.2	17625.2	18480.6	19547.1	20409.6	21214.6	22469.3	23034.8	23211.6	23378.1	23262.4	23072.5	23085.6	22841.3	22603.9	21678.7	21848	20834	20694.3
19508.2	19475.4	19119.9	18430.1	17535.4	16955.8	16233.4	15630.8	14792.2	13727.7	13096.4	12768.5	12591.5	12744	12668.8	12593.9	12715	12916.4	12980.9	13004.2	13149.1	13439.1	14037.9	14999.8	15347.5	16129.1	16296.8	16978.5	17278.6	17194.9	17730.6	17784.3	17686.3	17728.4	18154.2	18688.7	19101.9	20084.6	21495.3	22177.5	23203.2	24279.7	26362	27931.2	29811.6	31169.2	32553	33508.9	34641.8	36421
2289.01	2708.69	2993.62	3142.47	2981.59	2291.69	2203.88	2309.09	2294.69	2888.87	2461.81	2467.75	1757.35	2032.96	2494.13	2907.21	2989.65	3248.11	3029.43	3646.47	4453.31	6304.55	7154.07	7889.56	8228.14	9542.13	10166.3	11088.9	11471.8	11464.8	11922.6	12780.3	13697.7	14939.2	15096.5	16200	16925.4	18383.3	19531.3	19958.6	21168.1	22369.3	23279.2	24367.9	25617.3	27215.8	28202.7	29484.2	30512.7	30556.2
6527.78	7869.2	9042.73	10070.9	11533.1	12669.9	13409.6	14088.4	14814.3	15743.6	16570.4	17318.6	18148.3	18321.5	18094.1	18379.3	17644.9	17525.2	17265.4	16136.3	15338.4	14634.2	13196.2	12946.4	12782.8	12518.7	11728.5	11017.1	10668.8	9917.36	10265.1	11545.5	11903.6	12577.3	14343.5	15950.9	17782.5	20123.8	22127.9	23612.4	25463.2	27182.7	28391.7	29703.5	31216.9	31980.8	32251.8	33195.8	33784.2	33176.6
2407.45	2816.09	2912.23	2879.39	3408.46	3913.42	4292.97	4614.63	4709.2	5681.56	6608.75	7743.31	8877.81	9869.13	10493	11040.6	11982.9	13307.7	13883.4	14211.6	15141.7	16505	17489.1	18624.5	19977.7	20488.6	21512.4	22541.1	23355.8	23391.3	23612.4	23643.9	24185.3	24747.4	25460.4	25607.1	26414.9	26982.1	28682.2	29523.1	30457.2	31898.8	32468.7	33393.3	34810.1	34928.9	36052.8	36386.4	37422.1	37677.3
1375.49	2932.47	4332.82	5807.89	7539.98	9177.91	10597.8	12075.9	13601.9	14846.8	15421	15926.5	16237.8	16893.2	17187.6	17108.5	16844.2	16155.3	16013.2	15747.3	15816.2	15864.4	15358.9	15304.3	15765.5	16607	17225.9	17390.6	17759.1	17986.7	18763.8	19276	19491.4	20012.5	20472	21438.8	22511.7	24021.4	24856.8	25624.7	26349.1	26660.8	27379.3	28030.8	28557.6	28809.5	28412.4	28140.4	27680.7	27443.8
11891.4	11523.5	10964.5	10437.1	9746.48	8650.6	7401.63	7346.9	6787.47	6383.26	6484.59	7047.16	7582.71	8276.52	9139.4	10696.8	12165.8	13684.3	15552.5	16922.2	18490.8	19690.6	20761.6	22354.9	23697.4	24063	24460.2	24351.3	24550.6	24468.4	25204.8	25787.6	25511.9	25282.7	25763.5	26030	26846.2	27337.3	27932.8	27741.4	27677.8	27611.7	28047.4	28092	28263.1	27917.2	27464.6	27056.7	26550.9	25863.4
1048.84	985.482	559.339	252.349	359.729	454.131	566.826	531.192	669.217	806.092	839.517	873.352	832.22	887.894	570.354	330.855	272.269	88.5585	0	540.958	1177.51	1044.18	931.74	1060.93	1820.65	1950.8	2736.7	3102.7	3084.52	3177.48	3973.54	4574.97	5310.1	5496.34	6965.5	7570.32	8601.43	9357.82	10131.7	11493.8	12385.4	13010.5	13959.6	14354.8	15039.9	15663	16496.3	17575.1	17894.1	18456
255.59	317.468	633.667	707.739	931.829	771.658	822.648	985.822	731.204	738.657	947.301	843.006	1014.27	1209.35	1327.67	1189.63	1288.65	1469.18	1367.32	1274.45	1050.15	1059.26	1069.29	1182.72	1465.98	1190.59	1426.86	1523.9	1323.89	1329.06	1067.94	730.529	810.752	622.793	649.315	207.965	209.752	255.988	318.192	195.309	161.827	0	160.684	166.064	265.723	144.041	218.503	251.315	524.431	661.395
1561.53	1314.33	1225.65	1040.47	716.443	617.11	471.104	354.552	520.149	631.605	838.966	696.404	749.268	1116.09	1035.25	891.534	1085.31	879.358	860.735	578.458	1026.37	1225.12	1352.55	1468.79	1609.56	1282.47	1414.05	1411.06	1221.05	685.327	405.964	368.551	320.824	524.424	542.146	740.99	743.677	942.571	1028.03	1072.05	1071.79	934.396	600.613	474.212	104.82	203.091	257.7	415.134	470.362	408.871
638.35	593.351	631.554	359.302	177.927	249.365	297.416	387.103	647.664	781.955	795.798	723.31	1050.34	1048.47	1002.86	747.291	720.93	816.474	1035.5	1152.45	1291.42	1141.58	1673.4	1915.86	2458.81	2271.26	2288.21	2181.12	2050.89	1779.31	1708.9	1248.78	1036.67	632.707	699.699	469.901	482.138	441.991	921.761	1042.01	1070.75	1076.03	1261.9	1229.33	1236.89	1124.82	1103.04	821.392	885.368	840.364
1503.57	1739.17	1595.37	1403.14	1314.24	1264.98	978.335	928.506	946.202	834.233	882.56	970.689	1094.2	1218.01	1301.3	1558.71	1586.24	1569.81	1845.77	1538.74	1700.16	1671.86	1400.43	1324.34	1204.06	1635.73	2014.58	1793.46	1860.67	1445.87	1414.9	1329.01	1260.11	1630.02	1393.37	904.305	1124.67	952.371	1129.17	1111.89	1271.2	1337.16	875.383	771.646	746.296	633.065	902.228	1004.6	1065.52	856.284
631.128	587.049	466.593	485.787	538.483	665.964	738.157	645.25	874.492	733.961	865.232	1259.03	1299.76	1474.68	1263.44	1371.91	1501.48	1206.4	1457.3	1292.47	1144.17	1168.58	999.068	1143.37	1381.16	1656.96	1950.84	1745.71	1661.38	1567.99	1477.6	1495.83	1524.69	1256.43	1038.67	856.572	1027.51	1127.45	1059.58	963.027	976.343	842.546	650.219	764.998	1000.48	850.877	897.073	970.967	1021.97	750.385
453.304	399.55	293.69	124.131	172.136	183.246	52.5162	0	313.648	871.888	915.922	1175.79	1332.67	1250.21	1173.88	1366.08	1502.04	1351.84	1103.42	933.212	848.791	891.78	1125.04	1114.4	1464.3	1544.59	1596.89	1454.35	1450.32	1245.93	1134.11	1075.36	1163.45	1043	1168.5	955.065	971.098	954.595	1045.67	968.168	822.559	632.955	394.452	168.323	168.264	193.532	246.721	163.402	250.514	191.164
1309.26	951.114	768.091	694.459	690.059	740.048	968.85	955.374	761.452	793.632	860.766	952.091	1097	1385.26	1325	899.884	878.662	1070.62	1104.17	1102.47	1562.75	1436.22	1286.58	1328.16	1526.71	1501.35	1276.17	1423.41	1369.03	865.951	670.76	485.702	513.527	464.436	727.358	886.373	843.415	1241.56	1386.99	1532.28	1570.84	1622.35	1528.02	1243.27	1294.6	1667.59	1431.14	1710.26	1722.66	1703.12
19501.7	20320.7	21309.3	22488.8	23666.9	24186	24838.5	25185.3	24589.2	24265.7	24661.7	24533.1	24010.6	23760.8	23908.8	23659.1	23226.7	23082	23040.2	22481.5	21690.3	21528.7	21492	21287.6	21028.8	21136	21167.9	21189.8	21967.8	22359.7	22219.8	21695.7	21410.1	21110.7	20926.4	20506.9	19563.1	17950.7	16864.5	15737.4	14674.9	13659.4	12955.4	11571	10204.2	9176.76	8197.46	7235.01	6358.64	5768.6
0	397.132	745.554	920.384	1362.91	1772.92	2016	2571	3221.04	3556.35	3777.98	4347.89	4580.03	4802.08	4938.92	4987.92	4674.02	4529.87	4898.24	4731.37	4964.2	5392.71	5764.68	6584.15	7588.06	8689.4	9407.97	10145.1	10670.9	10674.1	11430.3	11848.1	12381.8	12570.5	13119	13221.8	13303.1	13997.7	14442	14015.7	14134.6	13149.9	12283.3	11318.8	10646.5	9482.19	8140.92	7557.67	7147.69	6083.49
10997	10130.8	9791.77	8804.73	8151.55	6741.61	6067.5	5741.82	5599.49	5544.64	5772.88	5633.65	5619	5490.4	5439.03	5261.07	4955.21	4889.67	4374.91	3603.59	3223.77	3179.45	2744.32	2853.64	3456.76	3465.96	2993.39	2924.4	2607.69	2067.59	1697.38	1684.19	987.677	151.942	289.953	11.9597	0	593.23	655.05	912.804	1380.37	2427.5	2994.62	3661.27	4650.7	5184.41	5916.87	7237.53	8052.17	9111.64
6677.41	6446.33	6083.6	5981.24	5706.95	5568.93	5118.48	5191.01	4878.86	4094.81	4170.64	3683.3	2992.06	2066.92	2124.95	2102.5	1503.72	1094.37	633.622	0	445.929	642.74	939.332	673.976	726.888	784.274	1165.54	1185.87	1318.4	969.483	1064.49	1257.55	1504.68	1329.47	1741.63	1677.88	1996.93	2347.69	3046.72	3025.31	3516.42	3795.2	4506.62	5188.3	6597.9	7427.49	8160.31	8835.67	9922.56	10588.4
5259.61	3649.08	2575.46	1837.99	972.865	357.587	0	248.156	987.53	1373.23	2293.7	3520.35	4506.35	6166.96	7580.21	8705.95	9967.99	10531.2	11819.7	13300.8	14270.8	15031.1	15761.1	16487.5	17615.4	18773.4	19832.5	21013.2	20975.6	21969	22896.8	23306.2	23668.6	23966.3	24520.6	25035.7	24949.1	25583	25761.2	25876	26171.8	26287.6	26694.5	26883.8	26617.6	27341.5	28055	28423.1	29005.6	29100.3
3028.42	2330.31	2094.41	1498.02	1441.87	1138.05	637.03	693.481	478.971	815.413	1108.88	726.458	698.97	360.697	0	375.944	142.568	325.682	795.865	1201.83	2021.3	2776.97	3394.38	4831.84	5357.62	6738.97	8102.13	9173.57	9987.09	11445.6	13125.2	14579.7	15395.7	17478	18335.8	19871.9	21313.4	22753.6	23892.8	25798.8	27340.6	28788.1	30292.2	32015.9	33531.7	34473.3	35853.8	37184.4	37055.6	38021.5
5544.81	5186.89	4612.67	3633.05	2954.35	2813.59	1857.43	1327.88	1163.24	1104.18	750.441	1041.95	803.922	494.49	258.238	0	256.178	319.009	686.457	1021.44	1166.37	2122.65	3162.97	3569.84	4761.75	5898.85	6732.93	8134.1	8796.23	9683.58	10889.3	11735.2	12979.5	14738.4	16116.6	17218.1	18165.3	19296.2	20602.2	21756.6	22513	23101.4	23613.3	23642.9	24223.3	24894.3	25470.7	25908	26473.8	26871.5
7707.47	7503.45	6887.6	6336.52	5887.39	5155.85	4377.3	3756.16	2938.47	2735.76	2292.34	1962.45	1748.41	1084.44	1164.8	1358.76	1370.35	1595.05	1041.02	873.549	693.141	582.701	645.237	460.147	559.166	61.2326	0	156.582	579.66	1126.1	1661.64	2831.32	4129.42	5073.76	6863.07	8257.06	10024.9	11799.5	14379	16569.6	18529.2	20176.9	21975.7	23779.6	25883.7	28115.3	29740.4	30614	31301.6	31823.7
13599.8	12978.7	12233	11537.9	10363.1	9266.12	8506.28	7155.02	6067.91	5292.99	4523.46	4079.95	3620.62	2960.73	2027.8	1201.72	874.736	225.636	165.727	6.90284	0	372.545	1045.99	1967.96	3064.8	4178.58	5658.15	6631.81	7956.67	9396.99	10603.4	12312.4	14751.6	16276.5	18166.7	20176.1	22225.2	24637.7	27074.4	29654.2	31954.5	33619.6	36151	38550.2	40753.2	43256.7	44898.2	46512.5	47700.5	49149.6
4375.96	3373.47	3143.47	2127.65	1723.87	1128.94	1078.2	665.684	696.099	697.144	601.007	0	946.312	1419.22	1118.43	550.983	751.859	886.068	956.013	1421.73	2200.87	2250.25	2440.01	3418.83	4645.88	5333.14	6019.74	7138.84	8138.69	9670.06	10940.1	12757.4	14628.9	17235.2	19484.1	22028	24200.8	26603.5	28764.8	31615.3	33761.6	36266.4	38139.6	40436.6	42308.8	44668.7	46502.5	48185.2	48924.9	49691.3
3107.95	1691.78	994.877	390.602	272.562	354.735	201.459	212.552	0	225.379	1099.42	1959.04	2785.01	3559.6	4058.85	5251.57	6577.1	7892.86	9504.55	11062.6	12114.3	13751.1	15146	16830.4	19270.3	21223.7	22990.3	25375.4	27186.3	29076.6	31112.5	33877.2	36173.5	37186.5	39102.4	41736.7	43132.6	44952.1	47199.7	48682.4	49103.4	50561.9	52052.2	53103.6	53026.7	53781.1	54589.7	54859.7	54781.8	54741
15428.8	13525.4	11568.8	9524.03	7487.15	5361.72	3475.12	2157.28	1161.41	463.904	239.37	0	191.388	82.6134	291.241	1051.21	1582.55	2541.49	3306.13	3987.5	5342.62	6428.2	7837.5	9919.57	11436.8	13375.2	15134.4	16769.8	18457.4	19966.9	21489.5	23126.3	24662.3	26169.6	28015.8	29458.9	30339.2	32009	33618.7	35481.7	36956.8	37503.3	39043.9	39745.6	40586.8	41669.3	41884.3	42275.6	42320.9	42596
15501.3	14256.5	12676.6	11374.8	9908.07	8653.29	7718.55	6454.99	5072.57	3727.62	2951.78	2459.29	1555.51	1011.08	465.276	0	86.1595	314.384	449.829	725.624	1482.7	2471.99	3825.33	5152.66	6742.56	8129.45	9446.07	11473.1	12924.1	14271.6	16229.7	17767.1	19544.6	21043.5	23079.2	25527.5	27274.5	29535.1	31766.9	34307.9	36567.3	38641.5	40128.2	41760.2	43511.7	45165.8	46826.5	48545.4	48959.9	49475.1
18625.9	18320.8	17640.2	16626.8	15050.4	13845.1	12537.8	11814.6	10715.2	10251.6	9163.1	8381.96	7731.3	7595.09	7275.97	7008.56	6363.82	6804.6	6566.05	6917.08	6938.2	7295.12	7768.48	9072.99	10154	11076.2	11917.6	12906.4	13533.4	14194.2	14615	15037.7	15635.1	15873.9	16675.9	16464.1	16863.6	17484.6	18403.7	19023.5	19224.6	18586.7	18716.3	18560.2	18938.1	18586.2	17603.1	16630.6	16015.7	16072.5
21176.4	20369.5	18931.9	17374.1	15590.1	13911	11915	10416.3	9545.74	8634.01	6818.61	5771.98	4952.22	3875.71	2961.37	2017.74	1589.97	734.476	0	295.3	502.585	1157.44	1557.81	2596.48	4021.35	5579.61	7318.64	8830.67	10055.2	11819.4	13473	15740.1	17299.4	19354.4	20311.3	21883	23429.7	24798.2	26061.5	27398.6	28785.8	29938.8	30520	31506.3	32237.4	32663.8	32882.7	33342.9	32943.7	32179
[truncated: 7,325 more rows]
[truncated: 206 more columns]

## Sheet: PosFiber
1	21480	2902.7	18577.3
2	31470.9	7138.78	24332.1
3	733318	465617	267700
4	727650	410829	316820
[truncated: 3,717 more rows]

## Sheet: PostAnis
32.9819	24.1162	16.7383	9.36037	0	10.1667	5.39525	7.60985	7.60985	5.77438	9.21661	30.5412	39.5328	47.137	36.4292	53.6402	65.6365	96.1311	96.1099	97.5026	84.1844	80.5914	72.8489	71.6272	56.0252	43.1459	13.372	17.8565	26.3447	47.3592	44.7908	69.3604	72.8897	78.771	94.7496	138.059	132.611	152.156	134.553	149.202	135.278	129.903	126.903	120.222	82.006	84.9767	55.909	48.2917	38.0758	27.4297
[truncated: 3,719 more rows]
[truncated: 206 more columns]

[truncated: 1 more sheets: Thickness]
